# Supplementary material for: Genome-Wide Identification and Expression Profiling of Potato (Solanum tuberosum L.) Universal Stress Proteins Reveal Essential Roles in Mechanical Damage and Deoxynivalenol Stress
Source: Int J Mol Sci. 2024 Jan 22;25(2):1341. doi: 10.3390/ijms25021341 (PMC10816615; doi:10.3390/ijms25021341)
Supplement: Supplementary file 1 [file ijms-25-01341-s001.zip]

Archive with 2 entries (2 files):
- ijms-2794988-supplementary/Figure S1 Multiple sequence alignment of StUSP.pdf
- ijms-2794988-supplementary/Tables S1-S11 Supplementary document.xlsx
