# Supplementary material for: Genome-Wide Identification and Expression Profiling of Potato (Solanum tuberosum L.) Universal Stress Proteins Reveal Essential Roles in Mechanical Damage and Deoxynivalenol Stress
Source: Int J Mol Sci. 2024 Jan 22;25(2):1341. doi: 10.3390/ijms25021341 (PMC10816615; doi:10.3390/ijms25021341)
Supplement: Supplementary file 1 [file ijms-25-01341-s001.zip › ijms-2794988-supplementary/Tables S1-S11 Supplementary document.xlsx]

## Sheet: S1
Table S1. Physicochemical properties of StUSPs.
Gene ID	Gene Name	Chromosome localization	Length of Amino Acids	Molecular Weight	Theoretical pI	Instability Index	Aliphatic Index	Grand Average of Hydropathicity	Stability	Subcellular localization
Soltu.Atl.01_1G008530.1	StUSP1	chr01_1	180	19440.8	7	33.65	102.5	0.145	stable	cyto:
Soltu.Atl.01_1G009670.1	StUSP2	chr01_1	179	19344.7	6.58	34.86	101.96	0.139	stable	cyto:
Soltu.Atl.01_1G011520.1	StUSP3	chr01_1	163	17889.8	6.3	38.57	93.87	-0.043	stable	cyto:
Soltu.Atl.01_1G013350.1	StUSP4	chr01_1	157	16993.6	7.07	7.31	89.36	0.064	stable	cyto:
Soltu.Atl.01_1G015440.1	StUSP5	chr01_1	717	78488.9	5.73	48.06	89.18	-0.296	unstable	chlo:
Soltu.Atl.01_2G013570.1	StUSP6	chr01_2	179	19355.7	7	33.91	101.96	0.106	stable	cyto:
Soltu.Atl.01_2G015420.1	StUSP7	chr01_2	163	17889.8	6.3	38.57	93.87	-0.043	stable	cyto:
Soltu.Atl.01_2G016610.1	StUSP8	chr01_2	158	17009.5	6.69	7.74	88.23	0.08	stable	cyto:
Soltu.Atl.01_2G018820.1	StUSP9	chr01_2	717	78558	5.84	47.8	90.53	-0.282	unstable	chlo:
Soltu.Atl.01_3G010660.1	StUSP10	chr01_3	163	17889.8	6.3	38.57	93.87	-0.043	stable	cyto:
Soltu.Atl.01_3G012630.1	StUSP11	chr01_3	157	16993.6	7.07	7.31	89.36	0.064	stable	cyto:
Soltu.Atl.01_3G015770.1	StUSP12	chr01_3	717	78492	5.72	47.99	90.67	-0.264	unstable	chlo:
Soltu.Atl.01_3G022760.1	StUSP13	chr01_3	166	18138.9	6.42	28.12	94.58	-0.054	stable	cyto:
Soltu.Atl.01_3G023550.1	StUSP14	chr01_3	173	18875.7	6.21	25.1	90.75	-0.146	stable	cyto:
Soltu.Atl.01_3G032150.1	StUSP15	chr01_3	177	19430.5	5.65	26.02	106.21	0.025	stable	cyto:
Soltu.Atl.01_4G011310.1	StUSP16	chr01_4	179	19344.7	6.58	34.86	101.96	0.139	stable	cyto:
Soltu.Atl.01_4G013360.1	StUSP17	chr01_4	163	17889.8	6.3	38.57	93.87	-0.043	stable	cyto:
Soltu.Atl.01_4G013860.1	StUSP18	chr01_4	134	14610.8	5.07	9.15	97.46	0.211	stable	cyto:
Soltu.Atl.01_4G025230.1	StUSP19	chr01_4	166	18138.9	6.42	28.12	94.58	-0.054	stable	cyto:
Soltu.Atl.02_1G014500.1	StUSP20	chr02_1	235	25739.9	5.23	43.37	78.38	-0.417	unstable	cyto:
Soltu.Atl.02_1G015160.1	StUSP21	chr02_1	235	25739.9	5.23	43.37	78.38	-0.417	unstable	cyto:
Soltu.Atl.02_2G017450.4	StUSP22	chr02_2	235	25920.1	5.26	43.24	77.53	-0.496	unstable	cyto:
Soltu.Atl.02_3G017830.2	StUSP23	chr02_3	234	25567.7	5.23	41.76	78.29	-0.417	unstable	cyto:
Soltu.Atl.03_1G001890.1	StUSP24	chr03_1	440	49111.2	5.39	45.87	82.23	-0.28	unstable	cysk:
Soltu.Atl.03_1G020670.1	StUSP25	chr03_1	234	25879.7	8.79	57.33	94.02	-0.299	unstable	plas:
Soltu.Atl.03_1G023300.1	StUSP26	chr03_1	235	26996.3	10.06	36.42	81.28	-0.618	stable	chlo:
Soltu.Atl.03_2G001900.1	StUSP27	chr03_2	563	62995.1	5.45	40.39	85.2	-0.252	unstable	pero:
Soltu.Atl.03_2G018690.2	StUSP28	chr03_2	234	25951.8	8.94	56.08	94.4	-0.307	unstable	plas:
Soltu.Atl.03_2G021480.1	StUSP29	chr03_2	235	27038.3	9.98	39.29	82.94	-0.622	stable	chlo:
Soltu.Atl.03_2G025170.1	StUSP30	chr03_2	204	23069.8	9.9	50.86	101.27	-0.19	unstable	cyto:
Soltu.Atl.03_3G001970.1	StUSP31	chr03_3	440	48970.9	5.19	47.84	82.45	-0.262	unstable	cysk:
Soltu.Atl.03_3G003850.1	StUSP32	chr03_3	575	64439.5	5.63	43.99	83.97	-0.331	unstable	pero:
Soltu.Atl.03_3G027920.1	StUSP33	chr03_3	235	27084.4	10.01	37.6	81.28	-0.633	stable	chlo:
Soltu.Atl.03_3G032330.2	StUSP34	chr03_3	204	23069.8	9.9	50.86	101.27	-0.19	unstable	cyto:
Soltu.Atl.03_4G017260.1	StUSP35	chr03_4	234	25837.6	8.78	55.57	93.59	-0.295	unstable	plas:
Soltu.Atl.03_4G020170.1	StUSP36	chr03_4	235	26996.3	10.06	36.42	81.28	-0.618	stable	chlo:
Soltu.Atl.03_4G022530.1	StUSP37	chr03_4	204	23069.8	9.9	50.86	101.27	-0.19	unstable	cyto:
Soltu.Atl.04_1G012360.1	StUSP38	chr04_1	769	84608.1	5.94	38.17	95.62	-0.216	stable	cyto:
Soltu.Atl.04_1G014220.1	StUSP39	chr04_1	170	18080.8	5.45	44.25	96.41	0.024	unstable	chlo:
Soltu.Atl.04_2G013310.1	StUSP40	chr04_2	188	20255.2	5.58	42.09	90.8	-0.079	unstable	cyto:
Soltu.Atl.04_3G007160.1	StUSP41	chr04_3	162	17687.7	8.45	24.51	111.79	0.047	stable	nucl:
Soltu.Atl.04_3G014780.6	StUSP42	chr04_3	170	18066.8	5.45	44.98	95.82	0.011	unstable	chlo:
Soltu.Atl.04_4G011100.1	StUSP43	chr04_4	769	84700.3	5.88	38.9	95.99	-0.208	stable	cyto:
Soltu.Atl.04_4G014830.1	StUSP44	chr04_4	170	18080.8	5.45	44.25	96.41	0.024	unstable	chlo:
Soltu.Atl.05_1G000620.1	StUSP45	chr05_1	202	22069	9.61	46.59	94.06	-0.149	unstable	cyto:
Soltu.Atl.05_1G016310.1	StUSP46	chr05_1	794	87337.6	8.09	51.33	76.18	-0.433	unstable	nucl:
Soltu.Atl.05_1G020730.1	StUSP47	chr05_1	158	17180.9	7.07	19.42	87.66	-0.006	stable	cyto:
Soltu.Atl.05_2G000640.1	StUSP48	chr05_2	243	26736.5	9.84	53.35	91.85	-0.231	unstable	chlo:
Soltu.Atl.05_2G015210.1	StUSP49	chr05_2	794	87323.6	8.09	51.03	76.18	-0.433	unstable	nucl:
Soltu.Atl.05_2G020660.1	StUSP50	chr05_2	158	17227.9	7.07	18.21	85.19	-0.03	stable	cyto:
Soltu.Atl.05_3G001060.1	StUSP51	chr05_3	243	26804.5	9.78	53.19	94.28	-0.226	unstable	chlo:
Soltu.Atl.05_3G021040.1	StUSP52	chr05_3	158	17214.9	7.07	18.21	85.19	-0.013	stable	cyto:
Soltu.Atl.05_4G001050.1	StUSP53	chr05_4	246	27210	9.74	55.6	93.5	-0.202	unstable	chlo:
Soltu.Atl.05_4G020030.1	StUSP54	chr05_4	158	17214.9	7.07	18.21	85.19	-0.013	stable	cyto:
Soltu.Atl.06_1G000390.1	StUSP55	chr06_1	161	17462.3	7.11	22.14	95.59	0.137	stable	cyto:
Soltu.Atl.06_1G005310.1	StUSP56	chr06_1	227	24433.1	9.35	61.16	71.23	-0.197	unstable	nucl:
Soltu.Atl.06_1G008600.1	StUSP57	chr06_1	828	91949.5	8.31	53.85	74.15	-0.541	unstable	nucl:
Soltu.Atl.06_1G009520.1	StUSP58	chr06_1	209	23774.8	9.79	46.71	101.2	-0.101	unstable	cyto:
Soltu.Atl.06_1G009700.1	StUSP59	chr06_1	217	24746.6	9.94	45.34	75.39	-0.554	unstable	chlo:
Soltu.Atl.06_1G017540.1	StUSP60	chr06_1	157	16792.6	7.75	25.38	99.3	0.127	stable	cyto:
Soltu.Atl.06_2G000530.1	StUSP61	chr06_2	161	17388.1	7.11	22.87	92.61	0.074	stable	cyto:
Soltu.Atl.06_2G003900.1	StUSP62	chr06_2	687	75982.3	8.34	46.61	81.24	-0.41	unstable	nucl:
Soltu.Atl.06_2G012490.1	StUSP63	chr06_2	227	24433.1	9.35	61.16	71.23	-0.197	unstable	nucl:
Soltu.Atl.06_2G017150.1	StUSP64	chr06_2	878	97544.6	8.8	52	77.57	-0.46	unstable	nucl:
Soltu.Atl.06_2G019880.3	StUSP65	chr06_2	209	23774.8	9.79	46.71	101.2	-0.101	unstable	cyto:
Soltu.Atl.06_2G020080.1	StUSP66	chr06_2	236	26958.3	9.98	50.11	76.78	-0.528	unstable	chlo:
Soltu.Atl.06_3G000530.1	StUSP67	chr06_3	161	17462.3	7.11	22.14	95.59	0.137	stable	cyto:
Soltu.Atl.06_3G004900.1	StUSP68	chr06_3	687	75910.3	8.48	46.27	81.24	-0.405	unstable	nucl:
Soltu.Atl.06_3G013830.1	StUSP69	chr06_3	209	23774.8	9.79	46.71	101.2	-0.101	unstable	cyto:
Soltu.Atl.06_3G014030.1	StUSP70	chr06_3	236	26958.3	9.98	50.11	76.78	-0.528	unstable	chlo:
Soltu.Atl.06_3G022100.1	StUSP71	chr06_3	157	16792.6	7.75	25.38	99.3	0.127	stable	cyto:
Soltu.Atl.06_4G000550.1	StUSP72	chr06_4	161	17372.2	7.71	20.26	98.01	0.173	stable	cyto:
Soltu.Atl.06_4G009240.1	StUSP73	chr06_4	227	24433.1	9.35	61.16	71.23	-0.197	unstable	nucl:
Soltu.Atl.06_4G012580.1	StUSP74	chr06_4	828	91949.5	8.31	53.85	74.15	-0.541	unstable	nucl:
Soltu.Atl.06_4G013510.1	StUSP75	chr06_4	209	23774.8	9.79	46.71	101.2	-0.101	unstable	cyto:
Soltu.Atl.06_4G013690.1	StUSP76	chr06_4	235	26910.2	10	45.54	76.68	-0.53	unstable	chlo:
Soltu.Atl.06_4G023520.2	StUSP77	chr06_4	157	16810.6	7.75	25.38	96.82	0.115	stable	cyto:
Soltu.Atl.07_1G011510.1	StUSP78	chr07_1	217	23946.2	5.31	37.29	90.32	-0.27	stable	chlo:
Soltu.Atl.07_1G017590.1	StUSP79	chr07_1	242	26417.4	4.72	40.14	78.51	-0.446	unstable	chlo:
Soltu.Atl.07_2G010730.1	StUSP80	chr07_2	216	23861.2	5.31	34.35	94.81	-0.203	stable	chlo:
Soltu.Atl.07_2G016070.1	StUSP81	chr07_2	309	34604.5	5.2	38.57	86.08	-0.09	stable	cyto:
Soltu.Atl.07_3G013530.1	StUSP82	chr07_3	216	23972.4	5.31	33.57	94.81	-0.24	stable	chlo:
Soltu.Atl.07_3G019290.1	StUSP83	chr07_3	307	33666.9	6.01	46.53	80	-0.46	unstable	chlo:
Soltu.Atl.08_1G008160.1	StUSP84	chr08_1	767	85362.3	7.04	45.64	80.04	-0.404	unstable	chlo:
Soltu.Atl.08_2G011630.1	StUSP85	chr08_2	767	85395.3	7.04	45.74	79.79	-0.407	unstable	chlo:
Soltu.Atl.08_3G009290.1	StUSP86	chr08_3	767	85395.3	7.04	45.74	79.79	-0.407	unstable	chlo:
Soltu.Atl.08_4G011080.1	StUSP87	chr08_4	767	85330.2	7.29	45.99	79.79	-0.416	unstable	chlo:
Soltu.Atl.09_2G001180.2	StUSP88	chr09_2	164	18619.4	5.95	35.77	89.76	-0.279	stable	cyto:
Soltu.Atl.09_2G013170.1	StUSP89	chr09_2	157	16792.6	7.75	25.38	99.3	0.127	stable	cyto:
Soltu.Atl.09_3G020800.1	StUSP90	chr09_3	242	25957.7	9.32	43.08	81.07	-0.221	unstable	nucl:
Soltu.Atl.09_3G021400.1	StUSP91	chr09_3	246	26394.2	9.38	42	79.35	-0.254	unstable	nucl:
Soltu.Atl.09_4G000970.2	StUSP92	chr09_4	164	18659.5	5.95	35.25	93.29	-0.232	stable	cyto:
Soltu.Atl.09_4G000980.2	StUSP93	chr09_4	162	18273	6.95	36.98	99.32	-0.128	stable	cyto:
Soltu.Atl.09_4G019410.1	StUSP94	chr09_4	221	23639.1	9.34	42.36	85.25	-0.152	unstable	nucl:
Soltu.Atl.10_2G002000.2	StUSP95	chr10_2	254	27471.8	5.99	36.1	77.56	-0.455	stable	chlo:
Soltu.Atl.10_2G007300.1	StUSP96	chr10_2	166	18684.4	6.9	30.26	93.25	-0.293	stable	cyto:
Soltu.Atl.10_4G004260.1	StUSP97	chr10_4	166	18654.4	6.9	26.46	93.25	-0.28	stable	cyto:
Soltu.Atl.12_1G009580.1	StUSP98	chr12_1	760	85277.7	6.28	45.25	94.93	-0.302	unstable	cyto:
Soltu.Atl.12_2G001680.1	StUSP99	chr12_2	160	17588.1	7.7	31.24	88.31	-0.109	stable	cyto:
Soltu.Atl.12_2G002210.1	StUSP100	chr12_2	160	17588.1	7.7	31.24	88.31	-0.109	stable	cyto:
Soltu.Atl.12_2G004900.1	StUSP101	chr12_2	1433	160204	8.18	45.3	87.84	-0.3	unstable	nucl:
Soltu.Atl.12_2G006400.1	StUSP102	chr12_2	241	26017.8	9.56	48.95	77.26	-0.305	unstable	nucl:
Soltu.Atl.12_2G015330.1	StUSP103	chr12_2	175	19576.5	5.87	28.61	81.2	-0.239	stable	cyto:
Soltu.Atl.12_3G001380.1	StUSP104	chr12_3	160	17588.1	7.7	31.24	88.31	-0.109	stable	cyto:
Soltu.Atl.12_3G004050.1	StUSP105	chr12_3	1050	117079	8.17	45.47	85.27	-0.358	unstable	nucl:
Soltu.Atl.12_3G014920.1	StUSP106	chr12_3	241	26580.7	7.07	36.51	88.59	-0.06	stable	cyto:
Soltu.Atl.12_3G021300.1	StUSP107	chr12_3	760	85277.7	6.28	45.25	94.93	-0.302	unstable	cyto:
Soltu.Atl.12_4G007110.1	StUSP108	chr12_4	228	null	null	25.46	79.87	-0.278	stable	cyto:

## Sheet: S2
Table S2. GC ratio, N ratio of Atlantic potato Chromosome.
chromosome	Starting position	Termination position	GC ratio	N ratio
chr01_1	0	10000	0.3698	0.1029
chr01_1	9000	19000	0.4138	0.001
chr01_1	18000	28000	0.3989	0.0367
chr01_1	27000	37000	0.3692	0.1
chr01_1	36000	46000	0.4107	0
chr01_1	45000	55000	0.348	0.1552
chr01_1	54000	64000	0.4146	0.001
chr01_1	63000	73000	0.4093	0
chr01_1	72000	82000	0.415	0
chr01_1	81000	91000	0.4163	0
chr01_1	90000	100000	0.4152	0
chr01_1	99000	109000	0.3935	0
chr01_1	108000	118000	0.3892	0
chr01_1	117000	127000	0.3337	0
chr01_1	126000	136000	0.3651	0
chr01_1	135000	145000	0.3125	0.0151
chr01_1	144000	154000	0.3052	0.017
chr01_1	153000	163000	0.284	0
chr01_1	162000	172000	0.2988	0
chr01_1	171000	181000	0.2544	0.0776
chr01_1	180000	190000	0.286	0.0514
chr01_1	189000	199000	0.3642	0
chr01_1	198000	208000	0.348	0
chr01_1	207000	217000	0.3529	0
chr01_1	216000	226000	0.2959	0.0491
chr01_1	225000	235000	0.276	0
chr01_1	234000	244000	0.3209	0
chr01_1	243000	253000	0.3477	0
chr01_1	252000	262000	0.2649	0.0261
chr01_1	261000	271000	0.2593	0.0472
chr01_1	270000	280000	0.3141	0.063
chr01_1	279000	289000	0.3549	0
chr01_1	288000	298000	0.27	0.0204
chr01_1	297000	307000	0.2485	0.0508
chr01_1	306000	316000	0.3301	0
chr01_1	315000	325000	0.3655	0
chr01_1	324000	334000	0.3163	0
chr01_1	333000	343000	0.2885	0.018
chr01_1	342000	352000	0.3478	0
chr01_1	351000	361000	0.3021	0.0196
chr01_1	360000	370000	0.3009	0.0234
chr01_1	369000	379000	0.2737	0.0567
chr01_1	378000	388000	0.3131	0
chr01_1	387000	397000	0.2998	0.0096
chr01_1	396000	406000	0.2746	0.0031
chr01_1	405000	415000	0.3631	0
chr01_1	414000	424000	0.3247	0
chr01_1	423000	433000	0.3234	0
chr01_1	432000	442000	0.3369	0
chr01_1	441000	451000	0.3312	0.0268
chr01_1	450000	460000	0.4147	0
chr01_1	459000	469000	0.385	0
chr01_1	468000	478000	0.353	0
chr01_1	477000	487000	0.3183	0.0268
chr01_1	486000	496000	0.3276	0.0284
chr01_1	495000	505000	0.3223	0.0148
chr01_1	504000	514000	0.3639	0.0148
chr01_1	513000	523000	0.3266	0
chr01_1	522000	532000	0.3338	0
chr01_1	531000	541000	0.3337	0
chr01_1	540000	550000	0.2776	0
chr01_1	549000	559000	0.33	0
chr01_1	558000	568000	0.3083	0
chr01_1	567000	577000	0.2738	0.1224
chr01_1	576000	586000	0.3447	0.0304
chr01_1	585000	595000	0.2967	0.0073
chr01_1	594000	604000	0.2767	0
chr01_1	603000	613000	0.3151	0.011
chr01_1	612000	622000	0.3024	0
chr01_1	621000	631000	0.3072	0.002
chr01_1	630000	640000	0.3363	0.0211
chr01_1	639000	649000	0.303	0.0066
chr01_1	648000	658000	0.1607	0.2516
chr01_1	657000	667000	0.2686	0.0159
chr01_1	666000	676000	0.2586	0.0528
chr01_1	675000	685000	0.2813	0.0191
chr01_1	684000	694000	0.3264	0
chr01_1	693000	703000	0.3638	0
chr01_1	702000	712000	0.2807	0.0179
chr01_1	711000	721000	0.3654	0
chr01_1	720000	730000	0.2894	0.001
chr01_1	729000	739000	0.314	0.0145
chr01_1	738000	748000	0.3536	0
chr01_1	747000	757000	0.3127	0
chr01_1	756000	766000	0.312	0
chr01_1	765000	775000	0.2974	0
chr01_1	774000	784000	0.4001	0
chr01_1	783000	793000	0.3074	0
chr01_1	792000	802000	0.3056	0
chr01_1	801000	811000	0.3324	0.001
chr01_1	810000	820000	0.3371	0.002
chr01_1	819000	829000	0.3274	0
chr01_1	828000	838000	0.1173	0.6477
chr01_1	837000	847000	0	1
chr01_1	846000	856000	0.0304	0.9114
chr01_1	855000	865000	0.2978	0.0114
chr01_1	864000	874000	0.2743	0
chr01_1	873000	883000	0.3015	0
chr01_1	882000	892000	0.3999	0
chr01_1	891000	901000	0.2881	0
chr01_1	900000	910000	0.3123	0.0177
chr01_1	909000	919000	0.3331	0
chr01_1	918000	928000	0.3088	0
chr01_1	927000	937000	0.2979	0.027
chr01_1	936000	946000	0.3188	0.0227
chr01_1	945000	955000	0.3354	0.0207
chr01_1	954000	964000	0.3424	0
chr01_1	963000	973000	0.3636	0
chr01_1	972000	982000	0.2945	0.0266
chr01_1	981000	991000	0.2679	0.0329
chr01_1	990000	1000000	0.2935	0
chr01_1	999000	1009000	0.2903	0.001
chr01_1	1008000	1018000	0.2783	0
chr01_1	1017000	1027000	0.2867	0
chr01_1	1026000	1036000	0.2766	0.001
chr01_1	1035000	1045000	0.3243	0.001
chr01_1	1044000	1054000	0.1974	0.2337
chr01_1	1053000	1063000	0.2587	0.1508
chr01_1	1062000	1072000	0.2827	0.0468
chr01_1	1071000	1081000	0.2828	0
chr01_1	1080000	1090000	0.3898	0
chr01_1	1089000	1099000	0.3205	0.0154
chr01_1	1098000	1108000	0.2608	0.0657
chr01_1	1107000	1117000	0.3202	0.0263
chr01_1	1116000	1126000	0.3359	0.0198
chr01_1	1125000	1135000	0.3636	0
chr01_1	1134000	1144000	0.3125	0.0119
chr01_1	1143000	1153000	0.2791	0.0119
chr01_1	1152000	1162000	0.2919	0.0678
chr01_1	1161000	1171000	0.3321	0
chr01_1	1170000	1180000	0.2996	0.0228
chr01_1	1179000	1189000	0.2482	0.1055
chr01_1	1188000	1198000	0.3337	0
chr01_1	1197000	1207000	0.3369	0
chr01_1	1206000	1216000	0.312	0
chr01_1	1215000	1225000	0.3704	0
chr01_1	1224000	1234000	0.3504	0
chr01_1	1233000	1243000	0.3203	0
chr01_1	1242000	1252000	0.3065	0
chr01_1	1251000	1261000	0.3559	0
chr01_1	1260000	1270000	0.3514	0
chr01_1	1269000	1279000	0.3654	0
chr01_1	1278000	1288000	0.3299	0.0277
chr01_1	1287000	1297000	0.2704	0.0448
chr01_1	1296000	1306000	0.3021	0
chr01_1	1305000	1315000	0.3288	0.0174
chr01_1	1314000	1324000	0.3617	0
chr01_1	1323000	1333000	0.3345	0
chr01_1	1332000	1342000	0.3791	0
chr01_1	1341000	1351000	0.3566	0
chr01_1	1350000	1360000	0.3544	0
chr01_1	1359000	1369000	0.354	0.002
chr01_1	1368000	1378000	0.3531	0
chr01_1	1377000	1387000	0.2841	0.1762
chr01_1	1386000	1396000	0.3407	0.001
chr01_1	1395000	1405000	0.2791	0.0229
chr01_1	1404000	1414000	0.3392	0
chr01_1	1413000	1423000	0.3839	0
chr01_1	1422000	1432000	0.3371	0
chr01_1	1431000	1441000	0.2476	0.0966
chr01_1	1440000	1450000	0.3017	0
chr01_1	1449000	1459000	0.3463	0
chr01_1	1458000	1468000	0.3224	0.0258
chr01_1	1467000	1477000	0.1931	0.4348
chr01_1	1476000	1486000	0.2155	0.4091
chr01_1	1485000	1495000	0.3385	0.0364
chr01_1	1494000	1504000	0.3477	0
chr01_1	1503000	1513000	0.3515	0
chr01_1	1512000	1522000	0.3052	0
chr01_1	1521000	1531000	0.3405	0
chr01_1	1530000	1540000	0.3517	0.0062
chr01_1	1539000	1549000	0.299	0.0555
chr01_1	1548000	1558000	0.3327	0
chr01_1	1557000	1567000	0.3141	0.0004
chr01_1	1566000	1576000	0.2995	0.0225
chr01_1	1575000	1585000	0.3552	0
chr01_1	1584000	1594000	0.3759	0
chr01_1	1593000	1603000	0.3672	0
chr01_1	1602000	1612000	0.3079	0.047
chr01_1	1611000	1621000	0.2979	0.047
chr01_1	1620000	1630000	0.2693	0.0324
chr01_1	1629000	1639000	0.2747	0.0591
chr01_1	1638000	1648000	0.3582	0
chr01_1	1647000	1657000	0.3514	0
chr01_1	1656000	1666000	0.3117	0.0358
chr01_1	1665000	1675000	0.3277	0.03
chr01_1	1674000	1684000	0.356	0
chr01_1	1683000	1693000	0.3567	0
chr01_1	1692000	1702000	0.3314	0
chr01_1	1701000	1711000	0.3141	0.0654
chr01_1	1710000	1720000	0.3713	0
chr01_1	1719000	1729000	0.3592	0.0224
chr01_1	1728000	1738000	0.2861	0.0381
chr01_1	1737000	1747000	0.3051	0
chr01_1	1746000	1756000	0.3416	0
chr01_1	1755000	1765000	0.3379	0.0334
chr01_1	1764000	1774000	0.3429	0.002
chr01_1	1773000	1783000	0.3415	0
chr01_1	1782000	1792000	0.3232	0.0322
chr01_1	1791000	1801000	0.3419	0
chr01_1	1800000	1810000	0.3131	0
chr01_1	1809000	1819000	0.284	0
chr01_1	1818000	1828000	0.2767	0.0273
chr01_1	1827000	1837000	0.2899	0
chr01_1	1836000	1846000	0.3685	0
chr01_1	1845000	1855000	0.3251	0
chr01_1	1854000	1864000	0.2875	0.0375
chr01_1	1863000	1873000	0.286	0
chr01_1	1872000	1882000	0.326	0
chr01_1	1881000	1891000	0.3691	0
chr01_1	1890000	1900000	0.3659	0
chr01_1	1899000	1909000	0.3939	0
chr01_1	1908000	1918000	0.3918	0
chr01_1	1917000	1927000	0.347	0
chr01_1	1926000	1936000	0.3484	0
chr01_1	1935000	1945000	0.2903	0
chr01_1	1944000	1954000	0.341	0
chr01_1	1953000	1963000	0.3624	0
chr01_1	1962000	1972000	0.3276	0.0645
chr01_1	1971000	1981000	0.3347	0.0376
chr01_1	1980000	1990000	0.3394	0.001
chr01_1	1989000	1999000	0.2829	0.001
chr01_1	1998000	2008000	0.2856	0.0382
chr01_1	2007000	2017000	0.3326	0
chr01_1	2016000	2026000	0.2598	0.0198
chr01_1	2025000	2035000	0.2715	0.0325
chr01_1	2034000	2044000	0.2603	0.0559
chr01_1	2043000	2053000	0.3381	0
chr01_1	2052000	2062000	0.3117	0.0127
chr01_1	2061000	2071000	0.2927	0
chr01_1	2070000	2080000	0.3189	0.0163
chr01_1	2079000	2089000	0.3698	0
chr01_1	2088000	2098000	0.3511	0
chr01_1	2097000	2107000	0.3426	0
chr01_1	2106000	2116000	0.3635	0.0169
chr01_1	2115000	2125000	0.3443	0.0377
chr01_1	2124000	2134000	0.3074	0.0283
chr01_1	2133000	2143000	0.2814	0
chr01_1	2142000	2152000	0.3193	0
chr01_1	2151000	2161000	0.3511	0
chr01_1	2160000	2170000	0.2794	0
chr01_1	2169000	2179000	0.212	0.1623
chr01_1	2178000	2188000	0.3154	0
chr01_1	2187000	2197000	0.2489	0.0878
chr01_1	2196000	2206000	0.3201	0.001
chr01_1	2205000	2215000	0.3798	0
chr01_1	2214000	2224000	0.2565	0.0824
chr01_1	2223000	2233000	0.3172	0.0388
chr01_1	2232000	2242000	0.2595	0.0112
chr01_1	2241000	2251000	0.287	0
chr01_1	2250000	2260000	0.3252	0
chr01_1	2259000	2269000	0.3575	0
chr01_1	2268000	2278000	0.3054	0
chr01_1	2277000	2287000	0.3568	0
chr01_1	2286000	2296000	0.3399	0
chr01_1	2295000	2305000	0.3248	0.0034
chr01_1	2304000	2314000	0.3759	0
chr01_1	2313000	2323000	0.3836	0
chr01_1	2322000	2332000	0.3368	0.0564
chr01_1	2331000	2341000	0.309	0.0951
chr01_1	2340000	2350000	0.341	0
chr01_1	2349000	2359000	0.3193	0.0162
chr01_1	2358000	2368000	0.315	0
chr01_1	2367000	2377000	0.3116	0
chr01_1	2376000	2386000	0.3498	0
chr01_1	2385000	2395000	0.3583	0
chr01_1	2394000	2404000	0.3726	0
chr01_1	2403000	2413000	0.2884	0.0538
chr01_1	2412000	2422000	0.2837	0.0165
chr01_1	2421000	2431000	0.2757	0
chr01_1	2430000	2440000	0.3495	0
chr01_1	2439000	2449000	0.3156	0
chr01_1	2448000	2458000	0.2808	0
chr01_1	2457000	2467000	0.2832	0.031
chr01_1	2466000	2476000	0.3208	0
chr01_1	2475000	2485000	0.35	0
chr01_1	2484000	2494000	0.2928	0.0141
chr01_1	2493000	2503000	0.3066	0.0352
chr01_1	2502000	2512000	0.3131	0.0514
chr01_1	2511000	2521000	0.2969	0.0207
chr01_1	2520000	2530000	0.3398	0
chr01_1	2529000	2539000	0.3689	0
chr01_1	2538000	2548000	0.3105	0.1191
chr01_1	2547000	2557000	0.3391	0.0196
chr01_1	2556000	2566000	0.3193	0.041
chr01_1	2565000	2575000	0.3631	0
chr01_1	2574000	2584000	0.2954	0.032
chr01_1	2583000	2593000	0.3234	0.032
chr01_1	2592000	2602000	0.3431	0
chr01_1	2601000	2611000	0.2535	0.0597
chr01_1	2610000	2620000	0.3445	0
chr01_1	2619000	2629000	0.2936	0
chr01_1	2628000	2638000	0.3106	0
chr01_1	2637000	2647000	0.3443	0
chr01_1	2646000	2656000	0.3465	0
chr01_1	2655000	2665000	0.3586	0
chr01_1	2664000	2674000	0.3661	0
chr01_1	2673000	2683000	0.3445	0.0464
chr01_1	2682000	2692000	0.3462	0
chr01_1	2691000	2701000	0.3171	0
chr01_1	2700000	2710000	0.2885	0
chr01_1	2709000	2719000	0.3314	0
chr01_1	2718000	2728000	0.3357	0
chr01_1	2727000	2737000	0.3211	0.001
chr01_1	2736000	2746000	0.3617	0.01
chr01_1	2745000	2755000	0.3331	0.027
chr01_1	2754000	2764000	0.2944	0
chr01_1	2763000	2773000	0.3164	0
chr01_1	2772000	2782000	0.3791	0
chr01_1	2781000	2791000	0.3366	0
chr01_1	2790000	2800000	0.367	0
chr01_1	2799000	2809000	0.254	0.035
chr01_1	2808000	2818000	0.268	0.0042
chr01_1	2817000	2827000	0.293	0.0052
chr01_1	2826000	2836000	0.2902	0.0209
chr01_1	2835000	2845000	0.3067	0.0238
chr01_1	2844000	2854000	0.3002	0
chr01_1	2853000	2863000	0.3529	0
chr01_1	2862000	2872000	0.3432	0
chr01_1	2871000	2881000	0.2674	0.0153
chr01_1	2880000	2890000	0.3452	0
chr01_1	2889000	2899000	0.3699	0
chr01_1	2898000	2908000	0.3464	0
chr01_1	2907000	2917000	0.3589	0
chr01_1	2916000	2926000	0.3642	0
chr01_1	2925000	2935000	0.2548	0.0597
chr01_1	2934000	2944000	0.3266	0
chr01_1	2943000	2953000	0.3529	0
chr01_1	2952000	2962000	0.3488	0.0129
chr01_1	2961000	2971000	0.3522	0
chr01_1	2970000	2980000	0.354	0
chr01_1	2979000	2989000	0.3556	0
chr01_1	2988000	2998000	0.3633	0.001
chr01_1	2997000	3007000	0.3528	0
chr01_1	3006000	3016000	0.267	0.0575
chr01_1	3015000	3025000	0.3146	0.0193
chr01_1	3024000	3034000	0.2759	0.0211
chr01_1	3033000	3043000	0.3103	0.001
chr01_1	3042000	3052000	0.3529	0
chr01_1	3051000	3061000	0.4142	0
chr01_1	3060000	3070000	0.2906	0
chr01_1	3069000	3079000	0.2829	0.0166
chr01_1	3078000	3088000	0.2732	0
chr01_1	3087000	3097000	0.2929	0.021
chr01_1	3096000	3106000	0.3274	0.0152
chr01_1	3105000	3115000	0.3593	0.0075
chr01_1	3114000	3124000	0.3393	0
chr01_1	3123000	3133000	0.368	0
chr01_1	3132000	3142000	0.338	0.0314
chr01_1	3141000	3151000	0.2931	0
chr01_1	3150000	3160000	0.3363	0
chr01_1	3159000	3169000	0.3373	0.0178
chr01_1	3168000	3178000	0.2822	0.022
chr01_1	3177000	3187000	0.221	0.1923
chr01_1	3186000	3196000	0.2573	0.038
chr01_1	3195000	3205000	0.2908	0
chr01_1	3204000	3214000	0.3658	0
chr01_1	3213000	3223000	0.3399	0
chr01_1	3222000	3232000	0.3159	0.0086
chr01_1	3231000	3241000	0.2784	0.0402
chr01_1	3240000	3250000	0.2851	0.0101
chr01_1	3249000	3259000	0.3577	0
chr01_1	3258000	3268000	0.3247	0
chr01_1	3267000	3277000	0.2789	0.064
chr01_1	3276000	3286000	0.2499	0.0532
chr01_1	3285000	3295000	0.3432	0
chr01_1	3294000	3304000	0.3615	0
chr01_1	3303000	3313000	0.3228	0
chr01_1	3312000	3322000	0.2233	0.2512
chr01_1	3321000	3331000	0.2535	0.0419
chr01_1	3330000	3340000	0.2601	0.0246
chr01_1	3339000	3349000	0.3117	0
chr01_1	3348000	3358000	0.3486	0
chr01_1	3357000	3367000	0.2944	0.1712
chr01_1	3366000	3376000	0.2725	0.2277
chr01_1	3375000	3385000	0.326	0.0247
chr01_1	3384000	3394000	0.3517	0
chr01_1	3393000	3403000	0.3565	0.0114
chr01_1	3402000	3412000	0.2941	0.0228
chr01_1	3411000	3421000	0.3607	0
chr01_1	3420000	3430000	0.4169	0
chr01_1	3429000	3439000	0.3444	0
chr01_1	3438000	3448000	0.3325	0
chr01_1	3447000	3457000	0.3296	0.001
chr01_1	3456000	3466000	0.2316	0.3008
chr01_1	3465000	3475000	0.332	0
chr01_1	3474000	3484000	0.331	0
chr01_1	3483000	3493000	0.3628	0
chr01_1	3492000	3502000	0.3346	0
chr01_1	3501000	3511000	0.342	0
chr01_1	3510000	3520000	0.3771	0
chr01_1	3519000	3529000	0.3703	0
chr01_1	3528000	3538000	0.3371	0
chr01_1	3537000	3547000	0.3587	0
chr01_1	3546000	3556000	0.3341	0
chr01_1	3555000	3565000	0.3521	0
chr01_1	3564000	3574000	0.3046	0.0102
chr01_1	3573000	3583000	0.2781	0.02
chr01_1	3582000	3592000	0.3368	0
chr01_1	3591000	3601000	0.3627	0
chr01_1	3600000	3610000	0.3454	0
chr01_1	3609000	3619000	0.2509	0.0304
chr01_1	3618000	3628000	0.3039	0
chr01_1	3627000	3637000	0.3624	0.0048
chr01_1	3636000	3646000	0.3708	0.0048
chr01_1	3645000	3655000	0.3414	0.0214
chr01_1	3654000	3664000	0.2728	0.0554
chr01_1	3663000	3673000	0.2537	0.0266
chr01_1	3672000	3682000	0.3386	0
chr01_1	3681000	3691000	0.3307	0
chr01_1	3690000	3700000	0.257	0
chr01_1	3699000	3709000	0.3217	0
chr01_1	3708000	3718000	0.3704	0
chr01_1	3717000	3727000	0.3681	0
chr01_1	3726000	3736000	0.275	0.2031
chr01_1	3735000	3745000	0.3484	0
chr01_1	3744000	3754000	0.3887	0
chr01_1	3753000	3763000	0.3828	0
chr01_1	3762000	3772000	0.276	0.0632
chr01_1	3771000	3781000	0.3626	0
chr01_1	3780000	3790000	0.327	0.028
chr01_1	3789000	3799000	0.3174	0
chr01_1	3798000	3808000	0.3949	0
chr01_1	3807000	3817000	0.3341	0
chr01_1	3816000	3826000	0.3475	0
chr01_1	3825000	3835000	0.3531	0
chr01_1	3834000	3844000	0.3565	0
chr01_1	3843000	3853000	0.3309	0
chr01_1	3852000	3862000	0.3608	0.001
chr01_1	3861000	3871000	0.2852	0.0395
chr01_1	3870000	3880000	0.2738	0.0748
chr01_1	3879000	3889000	0.3459	0.0338
chr01_1	3888000	3898000	0.367	0
chr01_1	3897000	3907000	0.3935	0
chr01_1	3906000	3916000	0.326	0.0391
chr01_1	3915000	3925000	0.3868	0
chr01_1	3924000	3934000	0.3017	0.0349
chr01_1	3933000	3943000	0.3592	0
chr01_1	3942000	3952000	0.3449	0
chr01_1	3951000	3961000	0.3237	0.0206
chr01_1	3960000	3970000	0.3585	0.001
chr01_1	3969000	3979000	0.4025	0
chr01_1	3978000	3988000	0.3254	0
chr01_1	3987000	3997000	0.3236	0
chr01_1	3996000	4006000	0.3484	0
chr01_1	4005000	4015000	0.3436	0.0214
chr01_1	4014000	4024000	0.3396	0
chr01_1	4023000	4033000	0.3349	0
chr01_1	4032000	4042000	0.3422	0
chr01_1	4041000	4051000	0.3568	0
chr01_1	4050000	4060000	0.3235	0
chr01_1	4059000	4069000	0.3049	0
chr01_1	4068000	4078000	0.3541	0.001
chr01_1	4077000	4087000	0.3671	0.001
chr01_1	4086000	4096000	0.3108	0.1648
chr01_1	4095000	4105000	0.3566	0
chr01_1	4104000	4114000	0.3163	0
chr01_1	4113000	4123000	0.2883	0.1013
chr01_1	4122000	4132000	0.3608	0.0234
chr01_1	4131000	4141000	0.2938	0.1075
chr01_1	4140000	4150000	0.3201	0.11
chr01_1	4149000	4159000	0.314	0.1899
chr01_1	4158000	4168000	0.3384	0
chr01_1	4167000	4177000	0.322	0.0132
chr01_1	4176000	4186000	0.3453	0
chr01_1	4185000	4195000	0.3479	0
chr01_1	4194000	4204000	0.336	0.0119
chr01_1	4203000	4213000	0.1455	0.4659
chr01_1	4212000	4222000	0.2093	0.5218
chr01_1	4221000	4231000	0.3548	0
chr01_1	4230000	4240000	0.3096	0.0325
chr01_1	4239000	4249000	0.3075	0
chr01_1	4248000	4258000	0.3667	0
chr01_1	4257000	4267000	0.3922	0
chr01_1	4266000	4276000	0.3976	0
chr01_1	4275000	4285000	0.2701	0.0389
chr01_1	4284000	4294000	0.3035	0.0301
chr01_1	4293000	4303000	0.2653	0.0507
chr01_1	4302000	4312000	0.3022	0.0318
chr01_1	4311000	4321000	0.2726	0.0299
chr01_1	4320000	4330000	0.3389	0.0299
chr01_1	4329000	4339000	0.2802	0.0608
chr01_1	4338000	4348000	0.3324	0
chr01_1	4347000	4357000	0.3279	0
chr01_1	4356000	4366000	0.3274	0
chr01_1	4365000	4375000	0.2928	0
chr01_1	4374000	4384000	0.2902	0.053
chr01_1	4383000	4393000	0.2942	0.0304
chr01_1	4392000	4402000	0.3336	0
chr01_1	4401000	4411000	0.3274	0
chr01_1	4410000	4420000	0.3086	0
chr01_1	4419000	4429000	0.3334	0
chr01_1	4428000	4438000	0.3231	0
chr01_1	4437000	4447000	0.33	0
chr01_1	4446000	4456000	0.2963	0.022
chr01_1	4455000	4465000	0.3305	0
chr01_1	4464000	4474000	0.349	0
chr01_1	4473000	4483000	0.3277	0
chr01_1	4482000	4492000	0.379	0
chr01_1	4491000	4501000	0.2659	0.0897
chr01_1	4500000	4510000	0.3411	0
chr01_1	4509000	4519000	0.3199	0
chr01_1	4518000	4528000	0.3033	0
chr01_1	4527000	4537000	0.2877	0.0237
chr01_1	4536000	4546000	0.3082	0.0393
chr01_1	4545000	4555000	0.3455	0
chr01_1	4554000	4564000	0.3374	0
chr01_1	4563000	4573000	0.2818	0
chr01_1	4572000	4582000	0.2609	0.1506
chr01_1	4581000	4591000	0.3261	0
chr01_1	4590000	4600000	0.3887	0
chr01_1	4599000	4609000	0.2987	0
chr01_1	4608000	4618000	0.2576	0.1188
chr01_1	4617000	4627000	0.2462	0.097
chr01_1	4626000	4636000	0.2947	0.0559
chr01_1	4635000	4645000	0.3958	0
chr01_1	4644000	4654000	0.3414	0
chr01_1	4653000	4663000	0.3641	0
chr01_1	4662000	4672000	0.2386	0.0668
chr01_1	4671000	4681000	0.3004	0
chr01_1	4680000	4690000	0.2236	0.1339
chr01_1	4689000	4699000	0.2227	0.1134
chr01_1	4698000	4708000	0.2993	0.0125
chr01_1	4707000	4717000	0.3414	0
chr01_1	4716000	4726000	0.3476	0
chr01_1	4725000	4735000	0.2992	0.018
chr01_1	4734000	4744000	0.3782	0
chr01_1	4743000	4753000	0.3805	0
chr01_1	4752000	4762000	0.4142	0
chr01_1	4761000	4771000	0.3026	0.022
chr01_1	4770000	4780000	0.3543	0
chr01_1	4779000	4789000	0.3113	0.0184
chr01_1	4788000	4798000	0.3295	0
chr01_1	4797000	4807000	0.3065	0.0286
chr01_1	4806000	4816000	0.2442	0.1119
chr01_1	4815000	4825000	0.2726	0.1312
chr01_1	4824000	4834000	0.3203	0
chr01_1	4833000	4843000	0.3761	0
chr01_1	4842000	4852000	0.3537	0.001
chr01_1	4851000	4861000	0.276	0.0624
chr01_1	4860000	4870000	0.3238	0
chr01_1	4869000	4879000	0.3541	0
chr01_1	4878000	4888000	0.3087	0.0484
chr01_1	4887000	4897000	0.334	0.0484
chr01_1	4896000	4906000	0.0752	0.7749
chr01_1	4905000	4915000	0.0492	0.86
chr01_1	4914000	4924000	0.3371	0
chr01_1	4923000	4933000	0.3303	0.001
chr01_1	4932000	4942000	0.2927	0.1021
chr01_1	4941000	4951000	0.3344	0
chr01_1	4950000	4960000	0.3609	0
chr01_1	4959000	4969000	0.3773	0
chr01_1	4968000	4978000	0.308	0.002
chr01_1	4977000	4987000	0.3288	0
chr01_1	4986000	4996000	0.3847	0
chr01_1	4995000	5005000	0.3975	0
chr01_1	5004000	5014000	0.3695	0.001
chr01_1	5013000	5023000	0.2835	0.1
chr01_1	5022000	5032000	0.3352	0
chr01_1	5031000	5041000	0.2975	0.0699
chr01_1	5040000	5050000	0.3304	0
chr01_1	5049000	5059000	0.2995	0.0564
chr01_1	5058000	5068000	0.2873	0.0499
chr01_1	5067000	5077000	0.3061	0
chr01_1	5076000	5086000	0.2174	0.1035
chr01_1	5085000	5095000	0.3255	0.0192
chr01_1	5094000	5104000	0.3247	0
chr01_1	5103000	5113000	0.336	0.0195
chr01_1	5112000	5122000	0.2741	0.0549
chr01_1	5121000	5131000	0.3021	0.0223
chr01_1	5130000	5140000	0.3037	0.0594
chr01_1	5139000	5149000	0.3973	0
chr01_1	5148000	5158000	0.3701	0
chr01_1	5157000	5167000	0.3204	0
chr01_1	5166000	5176000	0.2973	0.0409
chr01_1	5175000	5185000	0.3597	0
chr01_1	5184000	5194000	0.3639	0
chr01_1	5193000	5203000	0.3496	0
chr01_1	5202000	5212000	0.3169	0
chr01_1	5211000	5221000	0.3555	0
chr01_1	5220000	5230000	0.3386	0
chr01_1	5229000	5239000	0.3645	0
chr01_1	5238000	5248000	0.3151	0
chr01_1	5247000	5257000	0.3482	0
chr01_1	5256000	5266000	0.29	0.0247
chr01_1	5265000	5275000	0.2954	0.0824
chr01_1	5274000	5284000	0.3047	0.0108
chr01_1	5283000	5293000	0.3288	0
chr01_1	5292000	5302000	0.3401	0
chr01_1	5301000	5311000	0.3102	0.002
chr01_1	5310000	5320000	0.3157	0
chr01_1	5319000	5329000	0.2911	0
chr01_1	5328000	5338000	0.3699	0.001
chr01_1	5337000	5347000	0.4117	0
chr01_1	5346000	5356000	0.3386	0.0239
chr01_1	5355000	5365000	0.3196	0.0309
chr01_1	5364000	5374000	0.328	0
chr01_1	5373000	5383000	0.3442	0.001
chr01_1	5382000	5392000	0.2962	0.038
chr01_1	5391000	5401000	0.3093	0.1504
chr01_1	5400000	5410000	0	1
chr01_1	5409000	5419000	0	1
chr01_1	5418000	5428000	0	1
chr01_1	5427000	5437000	0.286	0.1842
chr01_1	5436000	5446000	0.333	0.024
chr01_1	5445000	5455000	0.3313	0
chr01_1	5454000	5464000	0.2994	0
chr01_1	5463000	5473000	0.3478	0.0144
chr01_1	5472000	5482000	0.4133	0
chr01_1	5481000	5491000	0.3255	0.0626
chr01_1	5490000	5500000	0.3664	0
chr01_1	5499000	5509000	0.3916	0
chr01_1	5508000	5518000	0.3253	0
chr01_1	5517000	5527000	0.2849	0.013
chr01_1	5526000	5536000	0.2663	0.001
chr01_1	5535000	5545000	0.2008	0.3058
chr01_1	5544000	5554000	0.3681	0.132
chr01_1	5553000	5563000	0.4305	0
chr01_1	5562000	5572000	0.3459	0.1
chr01_1	5571000	5581000	0.3015	0.001
chr01_1	5580000	5590000	0.2264	0.2291
chr01_1	5589000	5599000	0.3234	0.01
chr01_1	5598000	5608000	0.4128	0
chr01_1	5607000	5617000	0.2936	0.001
chr01_1	5616000	5626000	0.3039	0.002
chr01_1	5625000	5635000	0.3461	0
chr01_1	5634000	5644000	0.3243	0
chr01_1	5643000	5653000	0.3285	0.002
chr01_1	5652000	5662000	0.2958	0.0244
chr01_1	5661000	5671000	0.351	0
chr01_1	5670000	5680000	0.3319	0
chr01_1	5679000	5689000	0.3272	0
chr01_1	5688000	5698000	0.3077	0
chr01_1	5697000	5707000	0.2838	0.001
chr01_1	5706000	5716000	0.2901	0
chr01_1	5715000	5725000	0.3665	0
chr01_1	5724000	5734000	0.3592	0
chr01_1	5733000	5743000	0.3284	0.001
chr01_1	5742000	5752000	0.3454	0
chr01_1	5751000	5761000	0.3644	0
chr01_1	5760000	5770000	0.3522	0
chr01_1	5769000	5779000	0.324	0
chr01_1	5778000	5788000	0.3735	0
chr01_1	5787000	5797000	0.3276	0
chr01_1	5796000	5806000	0.3363	0
chr01_1	5805000	5815000	0.3534	0.01
chr01_1	5814000	5824000	0.3506	0.006
chr01_1	5823000	5833000	0.3723	0
chr01_1	5832000	5842000	0.301	0.0031
chr01_1	5841000	5851000	0.2716	0.0954
chr01_1	5850000	5860000	0.2973	0
chr01_1	5859000	5869000	0.2958	0
chr01_1	5868000	5878000	0.3297	0
chr01_1	5877000	5887000	0.3678	0
chr01_1	5886000	5896000	0.336	0.0485
chr01_1	5895000	5905000	0.3409	0
chr01_1	5904000	5914000	0.3322	0
chr01_1	5913000	5923000	0.3813	0
chr01_1	5922000	5932000	0.3417	0.001
chr01_1	5931000	5941000	0.2751	0.0273
chr01_1	5940000	5950000	0.3587	0
chr01_1	5949000	5959000	0.266	0.1261
chr01_1	5958000	5968000	0.3532	0.0788
chr01_1	5967000	5977000	0.398	0
chr01_1	5976000	5986000	0.339	0
chr01_1	5985000	5995000	0.347	0.0288
chr01_1	5994000	6004000	0.3477	0
chr01_1	6003000	6013000	0.3571	0
chr01_1	6012000	6022000	0.3292	0.0362
chr01_1	6021000	6031000	0.3147	0.0605
chr01_1	6030000	6040000	0.3347	0.0337
chr01_1	6039000	6049000	0.3153	0.0453
chr01_1	6048000	6058000	0.3118	0
chr01_1	6057000	6067000	0.3562	0
chr01_1	6066000	6076000	0.3193	0
chr01_1	6075000	6085000	0.3926	0
chr01_1	6084000	6094000	0.3481	0
chr01_1	6093000	6103000	0.3268	0
chr01_1	6102000	6112000	0.3642	0
chr01_1	6111000	6121000	0.3701	0
chr01_1	6120000	6130000	0.3019	0
chr01_1	6129000	6139000	0.4082	0
chr01_1	6138000	6148000	0.3402	0.0242
chr01_1	6147000	6157000	0.1885	0.4846
chr01_1	6156000	6166000	0.2982	0.1844
chr01_1	6165000	6175000	0.4616	0
chr01_1	6174000	6184000	0.399	0
chr01_1	6183000	6193000	0.355	0
chr01_1	6192000	6202000	0.3382	0.002
chr01_1	6201000	6211000	0.3958	0.002
chr01_1	6210000	6220000	0.3318	0.001
chr01_1	6219000	6229000	0.3487	0.0062
chr01_1	6228000	6238000	0.3855	0
chr01_1	6237000	6247000	0.3552	0.001
chr01_1	6246000	6256000	0.3161	0
chr01_1	6255000	6265000	0.2964	0
chr01_1	6264000	6274000	0.3018	0
chr01_1	6273000	6283000	0.3713	0.0111
chr01_1	6282000	6292000	0.2746	0.0111
chr01_1	6291000	6301000	0.3347	0
chr01_1	6300000	6310000	0.3225	0
chr01_1	6309000	6319000	0.2691	0.0548
chr01_1	6318000	6328000	0.3339	0.0243
chr01_1	6327000	6337000	0.3439	0
chr01_1	6336000	6346000	0.2642	0.0338
chr01_1	6345000	6355000	0.3322	0
chr01_1	6354000	6364000	0.364	0.0282
chr01_1	6363000	6373000	0.3062	0
chr01_1	6372000	6382000	0.3263	0
chr01_1	6381000	6391000	0.33	0.0558
chr01_1	6390000	6400000	0.3074	0.0277
chr01_1	6399000	6409000	0.3656	0
chr01_1	6408000	6418000	0.3101	0
chr01_1	6417000	6427000	0.2794	0
chr01_1	6426000	6436000	0.3054	0
chr01_1	6435000	6445000	0.3088	0
chr01_1	6444000	6454000	0.3728	0
chr01_1	6453000	6463000	0.3854	0
chr01_1	6462000	6472000	0.2509	0.2469
chr01_1	6471000	6481000	0.2426	0.3145
chr01_1	6480000	6490000	0.3733	0
chr01_1	6489000	6499000	0.329	0
chr01_1	6498000	6508000	0.285	0.001
chr01_1	6507000	6517000	0.2844	0.0285
chr01_1	6516000	6526000	0.3741	0
chr01_1	6525000	6535000	0.3521	0
chr01_1	6534000	6544000	0.3028	0
chr01_1	6543000	6553000	0.3332	0
chr01_1	6552000	6562000	0.3478	0
chr01_1	6561000	6571000	0.3838	0
chr01_1	6570000	6580000	0.2999	0.1203
chr01_1	6579000	6589000	0.3198	0.0166
chr01_1	6588000	6598000	0.2693	0.0156
chr01_1	6597000	6607000	0.3445	0.0276
chr01_1	6606000	6616000	0.2736	0.0386
chr01_1	6615000	6625000	0.283	0
chr01_1	6624000	6634000	0.3079	0
chr01_1	6633000	6643000	0.3372	0.001
chr01_1	6642000	6652000	0.3116	0.0105
chr01_1	6651000	6661000	0.3125	0.0192
chr01_1	6660000	6670000	0.3279	0
chr01_1	6669000	6679000	0.2972	0
chr01_1	6678000	6688000	0.3127	0.001
chr01_1	6687000	6697000	0.3202	0
chr01_1	6696000	6706000	0.3095	0.0041
chr01_1	6705000	6715000	0.3695	0.001
chr01_1	6714000	6724000	0.4207	0
chr01_1	6723000	6733000	0.3593	0
chr01_1	6732000	6742000	0.2914	0
chr01_1	6741000	6751000	0.3612	0
chr01_1	6750000	6760000	0.3841	0
chr01_1	6759000	6769000	0.4225	0
chr01_1	6768000	6778000	0.388	0
chr01_1	6777000	6787000	0.3506	0
chr01_1	6786000	6796000	0.3452	0.017
chr01_1	6795000	6805000	0.2839	0.017
chr01_1	6804000	6814000	0.2966	0
chr01_1	6813000	6823000	0.261	0.0274
chr01_1	6822000	6832000	0.305	0.0124
chr01_1	6831000	6841000	0.3734	0
chr01_1	6840000	6850000	0.3887	0
chr01_1	6849000	6859000	0.3286	0
chr01_1	6858000	6868000	0.3633	0.01
chr01_1	6867000	6877000	0.3588	0
chr01_1	6876000	6886000	0.3371	0.001
chr01_1	6885000	6895000	0.3454	0
chr01_1	6894000	6904000	0.3064	0
chr01_1	6903000	6913000	0.2949	0.0152
chr01_1	6912000	6922000	0.304	0.0329
chr01_1	6921000	6931000	0.3217	0
chr01_1	6930000	6940000	0.3223	0
chr01_1	6939000	6949000	0.3071	0.0386
chr01_1	6948000	6958000	0.3509	0
chr01_1	6957000	6967000	0.3209	0
chr01_1	6966000	6976000	0.2969	0
chr01_1	6975000	6985000	0.3008	0
chr01_1	6984000	6994000	0.3084	0
chr01_1	6993000	7003000	0.2834	0
chr01_1	7002000	7012000	0.3328	0
chr01_1	7011000	7021000	0.2805	0
chr01_1	7020000	7030000	0.2734	0.001
chr01_1	7029000	7039000	0.3094	0
chr01_1	7038000	7048000	0.3636	0
chr01_1	7047000	7057000	0.3505	0
chr01_1	7056000	7066000	0.3443	0
chr01_1	7065000	7075000	0.3736	0
chr01_1	7074000	7084000	0.3687	0.001
chr01_1	7083000	7093000	0.3594	0
chr01_1	7092000	7102000	0.3788	0
chr01_1	7101000	7111000	0.3411	0.001
chr01_1	7110000	7120000	0.359	0
chr01_1	7119000	7129000	0.376	0
chr01_1	7128000	7138000	0.3205	0
chr01_1	7137000	7147000	0.3519	0
chr01_1	7146000	7156000	0.3256	0
chr01_1	7155000	7165000	0.2942	0
chr01_1	7164000	7174000	0.3046	0
chr01_1	7173000	7183000	0.3021	0.001
chr01_1	7182000	7192000	0.3161	0.0119
chr01_1	7191000	7201000	0.3764	0
chr01_1	7200000	7210000	0.3718	0
chr01_1	7209000	7219000	0.3905	0
chr01_1	7218000	7228000	0.3779	0.001
chr01_1	7227000	7237000	0.3503	0
chr01_1	7236000	7246000	0.2973	0
chr01_1	7245000	7255000	0.3638	0
chr01_1	7254000	7264000	0.4051	0
chr01_1	7263000	7273000	0.3199	0
chr01_1	7272000	7282000	0.3552	0
chr01_1	7281000	7291000	0.3138	0
chr01_1	7290000	7300000	0.3188	0
chr01_1	7299000	7309000	0.3603	0
chr01_1	7308000	7318000	0.3126	0
chr01_1	7317000	7327000	0.3604	0
chr01_1	7326000	7336000	0.3722	0
chr01_1	7335000	7345000	0.3181	0
chr01_1	7344000	7354000	0.3875	0.002
chr01_1	7353000	7363000	0.3663	0.01
chr01_1	7362000	7372000	0.2963	0.01
chr01_1	7371000	7381000	0.319	0
chr01_1	7380000	7390000	0.3686	0
chr01_1	7389000	7399000	0.3573	0
chr01_1	7398000	7408000	0.361	0
chr01_1	7407000	7417000	0.2935	0
chr01_1	7416000	7426000	0.2654	0
chr01_1	7425000	7435000	0.3727	0
chr01_1	7434000	7444000	0.3467	0
chr01_1	7443000	7453000	0.2996	0
chr01_1	7452000	7462000	0.3217	0
chr01_1	7461000	7471000	0.2341	0.1506
chr01_1	7470000	7480000	0.3326	0
chr01_1	7479000	7489000	0.3912	0
chr01_1	7488000	7498000	0.2685	0.2446
chr01_1	7497000	7507000	0.309	0
chr01_1	7506000	7516000	0.2964	0
chr01_1	7515000	7525000	0.3033	0
chr01_1	7524000	7534000	0.3308	0.0122
chr01_1	7533000	7543000	0.4061	0
chr01_1	7542000	7552000	0.4127	0
chr01_1	7551000	7561000	0.3492	0
chr01_1	7560000	7570000	0.3133	0
chr01_1	7569000	7579000	0.3097	0.0319
chr01_1	7578000	7588000	0.3453	0
chr01_1	7587000	7597000	0.2689	0.0458
chr01_1	7596000	7606000	0.3706	0
chr01_1	7605000	7615000	0.3162	0.018
chr01_1	7614000	7624000	0.3322	0
chr01_1	7623000	7633000	0.4156	0
chr01_1	7632000	7642000	0.2947	0
chr01_1	7641000	7651000	0.2952	0.001
chr01_1	7650000	7660000	0.3004	0.0441
chr01_1	7659000	7669000	0.3845	0
chr01_1	7668000	7678000	0.3325	0
chr01_1	7677000	7687000	0.364	0
chr01_1	7686000	7696000	0.3126	0
chr01_1	7695000	7705000	0.3415	0.001
chr01_1	7704000	7714000	0.3341	0
chr01_1	7713000	7723000	0.3608	0
chr01_1	7722000	7732000	0.2976	0.0197
chr01_1	7731000	7741000	0.3486	0
chr01_1	7740000	7750000	0.376	0
chr01_1	7749000	7759000	0.4134	0
chr01_1	7758000	7768000	0.3144	0.0071
chr01_1	7767000	7777000	0.3278	0
chr01_1	7776000	7786000	0.2854	0.0243
chr01_1	7785000	7795000	0.3168	0
chr01_1	7794000	7804000	0.2789	0
chr01_1	7803000	7813000	0.3139	0
chr01_1	7812000	7822000	0.2871	0.0758
chr01_1	7821000	7831000	0.3569	0.002
chr01_1	7830000	7840000	0.3416	0
chr01_1	7839000	7849000	0.3183	0
chr01_1	7848000	7858000	0.339	0
chr01_1	7857000	7867000	0.3584	0
chr01_1	7866000	7876000	0.4285	0
chr01_1	7875000	7885000	0.3879	0
chr01_1	7884000	7894000	0.3471	0
chr01_1	7893000	7903000	0.4366	0
chr01_1	7902000	7912000	0.3853	0
chr01_1	7911000	7921000	0.3127	0
chr01_1	7920000	7930000	0.3455	0
chr01_1	7929000	7939000	0.3526	0
chr01_1	7938000	7948000	0.3294	0
chr01_1	7947000	7957000	0.3472	0.1
chr01_1	7956000	7966000	0.4118	0
chr01_1	7965000	7975000	0.3579	0
chr01_1	7974000	7984000	0.2848	0.0153
chr01_1	7983000	7993000	0.3008	0
chr01_1	7992000	8002000	0.2746	0.0831
chr01_1	8001000	8011000	0.1936	0.1552
chr01_1	8010000	8020000	0.2795	0.0686
chr01_1	8019000	8029000	0.3497	0
chr01_1	8028000	8038000	0.3247	0
chr01_1	8037000	8047000	0.3342	0
chr01_1	8046000	8056000	0.3152	0
chr01_1	8055000	8065000	0.3924	0
chr01_1	8064000	8074000	0.3555	0
chr01_1	8073000	8083000	0.3299	0
chr01_1	8082000	8092000	0.3528	0
chr01_1	8091000	8101000	0.3193	0.001
chr01_1	8100000	8110000	0.3074	0.001
chr01_1	8109000	8119000	0.3116	0
chr01_1	8118000	8128000	0.3005	0.009
chr01_1	8127000	8137000	0.2903	0
chr01_1	8136000	8146000	0.3117	0.001
chr01_1	8145000	8155000	0.3952	0
chr01_1	8154000	8164000	0.3378	0
chr01_1	8163000	8173000	0.3357	0
chr01_1	8172000	8182000	0.4147	0
chr01_1	8181000	8191000	0.333	0.002
chr01_1	8190000	8200000	0.3421	0
chr01_1	8199000	8209000	0.3053	0
chr01_1	8208000	8218000	0.3726	0
chr01_1	8217000	8227000	0.3332	0.001
chr01_1	8226000	8236000	0.3292	0
chr01_1	8235000	8245000	0.4344	0
chr01_1	8244000	8254000	0.401	0
chr01_1	8253000	8263000	0.2559	0.0881
chr01_1	8262000	8272000	0.4037	0
chr01_1	8271000	8281000	0.4132	0
chr01_1	8280000	8290000	0.3818	0
chr01_1	8289000	8299000	0.3466	0.01
chr01_1	8298000	8308000	0.3823	0
chr01_1	8307000	8317000	0.3508	0
chr01_1	8316000	8326000	0.3707	0
chr01_1	8325000	8335000	0.3456	0
chr01_1	8334000	8344000	0.326	0
chr01_1	8343000	8353000	0.2971	0.0282
chr01_1	8352000	8362000	0.3641	0.1
chr01_1	8361000	8371000	0.4244	0.1473
chr01_1	8370000	8380000	0.3999	0.001
chr01_1	8379000	8389000	0.2886	0.0159
chr01_1	8388000	8398000	0.3697	0
chr01_1	8397000	8407000	0.3704	0
chr01_1	8406000	8416000	0.3321	0.0175
chr01_1	8415000	8425000	0.3137	0.0233
chr01_1	8424000	8434000	0.3521	0
chr01_1	8433000	8443000	0.3341	0
chr01_1	8442000	8452000	0.3637	0
chr01_1	8451000	8461000	0.3202	0
chr01_1	8460000	8470000	0.4045	0
chr01_1	8469000	8479000	0.3539	0
chr01_1	8478000	8488000	0.2707	0.1522
chr01_1	8487000	8497000	0.1971	0.3149
chr01_1	8496000	8506000	0.4082	0
chr01_1	8505000	8515000	0.441	0
chr01_1	8514000	8524000	0.3379	0
chr01_1	8523000	8533000	0.311	0
chr01_1	8532000	8542000	0.3374	0.001
chr01_1	8541000	8551000	0.2738	0.0206
chr01_1	8550000	8560000	0.2661	0
chr01_1	8559000	8569000	0.26	0.0191
chr01_1	8568000	8578000	0.2728	0.0665
chr01_1	8577000	8587000	0.34	0
chr01_1	8586000	8596000	0.3147	0
chr01_1	8595000	8605000	0.3531	0
chr01_1	8604000	8614000	0.2843	0.0314
chr01_1	8613000	8623000	0.3031	0
chr01_1	8622000	8632000	0.3299	0.0274
chr01_1	8631000	8641000	0.3093	0.0492
chr01_1	8640000	8650000	0.292	0.0178
chr01_1	8649000	8659000	0.2874	0.0208
chr01_1	8658000	8668000	0.3314	0.0625
chr01_1	8667000	8677000	0.3319	0.001
chr01_1	8676000	8686000	0.3985	0
chr01_1	8685000	8695000	0.3812	0
chr01_1	8694000	8704000	0.3527	0
chr01_1	8703000	8713000	0.2928	0.0315
chr01_1	8712000	8722000	0.3396	0
chr01_1	8721000	8731000	0.3883	0
chr01_1	8730000	8740000	0.3899	0
chr01_1	8739000	8749000	0.3606	0.001
chr01_1	8748000	8758000	0.281	0.0186
chr01_1	8757000	8767000	0.2846	0.0362
chr01_1	8766000	8776000	0.3043	0.0398
chr01_1	8775000	8785000	0.3692	0
chr01_1	8784000	8794000	0.4235	0
chr01_1	8793000	8803000	0.3438	0
chr01_1	8802000	8812000	0.3717	0
chr01_1	8811000	8821000	0.2815	0.0483
chr01_1	8820000	8830000	0.3228	0
chr01_1	8829000	8839000	0.3343	0
chr01_1	8838000	8848000	0.3319	0
chr01_1	8847000	8857000	0.319	0.0249
chr01_1	8856000	8866000	0.3381	0
chr01_1	8865000	8875000	0.2971	0.2426
chr01_1	8874000	8884000	0.3413	0.1209
chr01_1	8883000	8893000	0.3129	0
chr01_1	8892000	8902000	0.3008	0.001
chr01_1	8901000	8911000	0.3547	0.001
chr01_1	8910000	8920000	0.3411	0
chr01_1	8919000	8929000	0.3408	0.0094
chr01_1	8928000	8938000	0.3485	0.0094
chr01_1	8937000	8947000	0.2833	0
chr01_1	8946000	8956000	0.2934	0
chr01_1	8955000	8965000	0.2952	0
chr01_1	8964000	8974000	0.3112	0
chr01_1	8973000	8983000	0.3834	0
chr01_1	8982000	8992000	0.332	0
chr01_1	8991000	9001000	0.3307	0
chr01_1	9000000	9010000	0.2861	0
chr01_1	9009000	9019000	0.3038	0
chr01_1	9018000	9028000	0.2885	0
chr01_1	9027000	9037000	0.3306	0
chr01_1	9036000	9046000	0.327	0
chr01_1	9045000	9055000	0.342	0
chr01_1	9054000	9064000	0.3719	0
chr01_1	9063000	9073000	0.388	0
chr01_1	9072000	9082000	0.3386	0
chr01_1	9081000	9091000	0.2947	0
chr01_1	9090000	9100000	0.2641	0.182
chr01_1	9099000	9109000	0.2962	0
chr01_1	9108000	9118000	0.2963	0
chr01_1	9117000	9127000	0.2968	0
chr01_1	9126000	9136000	0.4059	0
chr01_1	9135000	9145000	0.3759	0
chr01_1	9144000	9154000	0.2944	0
chr01_1	9153000	9163000	0.2926	0
chr01_1	9162000	9172000	0.3115	0
chr01_1	9171000	9181000	0.2965	0
chr01_1	9180000	9190000	0.3316	0
chr01_1	9189000	9199000	0.3497	0
chr01_1	9198000	9208000	0.3288	0
chr01_1	9207000	9217000	0.3191	0
chr01_1	9216000	9226000	0.3559	0
chr01_1	9225000	9235000	0.3419	0
chr01_1	9234000	9244000	0.2506	0.1004
chr01_1	9243000	9253000	0.3706	0
chr01_1	9252000	9262000	0.3473	0
chr01_1	9261000	9271000	0.3091	0
chr01_1	9270000	9280000	0.3388	0
chr01_1	9279000	9289000	0.3014	0
chr01_1	9288000	9298000	0.3797	0
chr01_1	9297000	9307000	0.3625	0
chr01_1	9306000	9316000	0.3879	0
chr01_1	9315000	9325000	0.392	0
chr01_1	9324000	9334000	0.3951	0
chr01_1	9333000	9343000	0.3883	0
chr01_1	9342000	9352000	0.3907	0
chr01_1	9351000	9361000	0.3447	0
chr01_1	9360000	9370000	0.3059	0
chr01_1	9369000	9379000	0.3195	0.001
chr01_1	9378000	9388000	0.3149	0
chr01_1	9387000	9397000	0.3344	0
chr01_1	9396000	9406000	0.3422	0
chr01_1	9405000	9415000	0.3572	0
chr01_1	9414000	9424000	0.3801	0
chr01_1	9423000	9433000	0.3557	0.01
chr01_1	9432000	9442000	0.3209	0.0022
chr01_1	9441000	9451000	0.1929	0.4308
chr01_1	9450000	9460000	0.3098	0.001
chr01_1	9459000	9469000	0.3114	0
chr01_1	9468000	9478000	0.3327	0
chr01_1	9477000	9487000	0.3226	0
chr01_1	9486000	9496000	0.3495	0.001
chr01_1	9495000	9505000	0.3963	0
chr01_1	9504000	9514000	0.3819	0
chr01_1	9513000	9523000	0.3268	0.001
chr01_1	9522000	9532000	0.36	0
chr01_1	9531000	9541000	0.3707	0
chr01_1	9540000	9550000	0.4132	0
chr01_1	9549000	9559000	0.4154	0
chr01_1	9558000	9568000	0.2289	0.3769
chr01_1	9567000	9577000	0.3887	0
chr01_1	9576000	9586000	0.3512	0
chr01_1	9585000	9595000	0.3078	0
chr01_1	9594000	9604000	0.4013	0
chr01_1	9603000	9613000	0.3876	0
chr01_1	9612000	9622000	0.3269	0
chr01_1	9621000	9631000	0.2597	0.0604
chr01_1	9630000	9640000	0.2662	0.1388
chr01_1	9639000	9649000	0.3587	0
chr01_1	9648000	9658000	0.3587	0
chr01_1	9657000	9667000	0.3473	0.0221
chr01_1	9666000	9676000	0.2996	0
chr01_1	9675000	9685000	0.2868	0.0701
chr01_1	9684000	9694000	0.4325	0
chr01_1	9693000	9703000	0.3684	0
chr01_1	9702000	9712000	0.3942	0
chr01_1	9711000	9721000	0.3555	0
chr01_1	9720000	9730000	0.3418	0
chr01_1	9729000	9739000	0.395	0
chr01_1	9738000	9748000	0.384	0
chr01_1	9747000	9757000	0.3288	0.0028
chr01_1	9756000	9766000	0.2412	0.0936
chr01_1	9765000	9775000	0.3385	0
chr01_1	9774000	9784000	0.3634	0
chr01_1	9783000	9793000	0.3115	0
chr01_1	9792000	9802000	0.3424	0
chr01_1	9801000	9811000	0.3708	0
chr01_1	9810000	9820000	0.3608	0
chr01_1	9819000	9829000	0.3198	0
chr01_1	9828000	9838000	0.3203	0
chr01_1	9837000	9847000	0.3606	0.0033
chr01_1	9846000	9856000	0.305	0.1042
chr01_1	9855000	9865000	0.3882	0.001
chr01_1	9864000	9874000	0.3752	0
chr01_1	9873000	9883000	0.3473	0.0092
chr01_1	9882000	9892000	0.3492	0.0128
chr01_1	9891000	9901000	0.3176	0
chr01_1	9900000	9910000	0.3319	0
chr01_1	9909000	9919000	0.3708	0
chr01_1	9918000	9928000	0.4073	0
chr01_1	9927000	9937000	0.3953	0
chr01_1	9936000	9946000	0.3796	0
chr01_1	9945000	9955000	0.3362	0
chr01_1	9954000	9964000	0.397	0
chr01_1	9963000	9973000	0.419	0
chr01_1	9972000	9982000	0.3948	0
chr01_1	9981000	9991000	0.3741	0
chr01_1	9990000	10000000	0.4193	0
chr01_1	9999000	10009000	0.4022	0.01
chr01_1	10008000	10018000	0.3318	0
chr01_1	10017000	10027000	0.3952	0
chr01_1	10026000	10036000	0.4007	0
chr01_1	10035000	10045000	0.3613	0
chr01_1	10044000	10054000	0.3041	0.001
chr01_1	10053000	10063000	0.3129	0
chr01_1	10062000	10072000	0.3809	0
chr01_1	10071000	10081000	0.3746	0
chr01_1	10080000	10090000	0.4264	0
chr01_1	10089000	10099000	0.3174	0
chr01_1	10098000	10108000	0.3536	0
chr01_1	10107000	10117000	0.3886	0
chr01_1	10116000	10126000	0.3841	0
chr01_1	10125000	10135000	0.3555	0
chr01_1	10134000	10144000	0.3701	0
chr01_1	10143000	10153000	0.4187	0
chr01_1	10152000	10162000	0.4054	0
chr01_1	10161000	10171000	0.321	0
chr01_1	10170000	10180000	0.284	0
chr01_1	10179000	10189000	0.2278	0.2082
chr01_1	10188000	10198000	0.2704	0.0578
chr01_1	10197000	10207000	0.2645	0.0812
chr01_1	10206000	10216000	0.2818	0.0675
chr01_1	10215000	10225000	0.3401	0.001
chr01_1	10224000	10234000	0.4066	0
chr01_1	10233000	10243000	0.3424	0
chr01_1	10242000	10252000	0.2983	0.0433
chr01_1	10251000	10261000	0.2848	0.001
chr01_1	10260000	10270000	0.3763	0
chr01_1	10269000	10279000	0.3659	0
chr01_1	10278000	10288000	0.3475	0
chr01_1	10287000	10297000	0.3517	0
chr01_1	10296000	10306000	0.3341	0
chr01_1	10305000	10315000	0.3669	0
chr01_1	10314000	10324000	0.3481	0
chr01_1	10323000	10333000	0.3358	0
chr01_1	10332000	10342000	0.2977	0.002
chr01_1	10341000	10351000	0.4197	0.001
chr01_1	10350000	10360000	0.3477	0.0218
chr01_1	10359000	10369000	0.3357	0
chr01_1	10368000	10378000	0.3416	0
chr01_1	10377000	10387000	0.4069	0
chr01_1	10386000	10396000	0.4037	0
chr01_1	10395000	10405000	0.3843	0
chr01_1	10404000	10414000	0.3602	0
chr01_1	10413000	10423000	0.4018	0
chr01_1	10422000	10432000	0.337	0
chr01_1	10431000	10441000	0.3785	0.01
chr01_1	10440000	10450000	0.3647	0
chr01_1	10449000	10459000	0.4267	0
chr01_1	10458000	10468000	0.4001	0
chr01_1	10467000	10477000	0.3786	0
chr01_1	10476000	10486000	0.1715	0.44
chr01_1	10485000	10495000	0.3028	0.161
chr01_1	10494000	10504000	0.3095	0.0314
chr01_1	10503000	10513000	0.4534	0.002
chr01_1	10512000	10522000	0.4636	0
chr01_1	10521000	10531000	0.4777	0
chr01_1	10530000	10540000	0.4939	0
chr01_1	10539000	10549000	0.481	0
chr01_1	10548000	10558000	0.3878	0
chr01_1	10557000	10567000	0.3911	0
chr01_1	10566000	10576000	0.4427	0
chr01_1	10575000	10585000	0.3632	0
chr01_1	10584000	10594000	0.3114	0
chr01_1	10593000	10603000	0.3472	0
chr01_1	10602000	10612000	0.2745	0.0215
chr01_1	10611000	10621000	0.3295	0
chr01_1	10620000	10630000	0.3482	0
chr01_1	10629000	10639000	0.3646	0
chr01_1	10638000	10648000	0.3979	0
chr01_1	10647000	10657000	0.3763	0
chr01_1	10656000	10666000	0.3346	0
chr01_1	10665000	10675000	0.4008	0
chr01_1	10674000	10684000	0.3156	0
chr01_1	10683000	10693000	0.3591	0
chr01_1	10692000	10702000	0.3625	0
chr01_1	10701000	10711000	0.3631	0.0263
chr01_1	10710000	10720000	0.1524	0.3544
chr01_1	10719000	10729000	0.298	0.1109
chr01_1	10728000	10738000	0.3668	0
chr01_1	10737000	10747000	0.3267	0.0029
chr01_1	10746000	10756000	0.3037	0
chr01_1	10755000	10765000	0.3406	0.01
chr01_1	10764000	10774000	0.3886	0
chr01_1	10773000	10783000	0.3906	0
chr01_1	10782000	10792000	0.3581	0
chr01_1	10791000	10801000	0.3866	0
chr01_1	10800000	10810000	0.3542	0
chr01_1	10809000	10819000	0.3668	0
chr01_1	10818000	10828000	0.3829	0
chr01_1	10827000	10837000	0.3622	0
chr01_1	10836000	10846000	0.3327	0
chr01_1	10845000	10855000	0.2986	0
chr01_1	10854000	10864000	0.3665	0
chr01_1	10863000	10873000	0.36	0
chr01_1	10872000	10882000	0.3283	0.0025
chr01_1	10881000	10891000	0.3158	0.001
chr01_1	10890000	10900000	0.3715	0
chr01_1	10899000	10909000	0.3274	0.0093
chr01_1	10908000	10918000	0.3107	0.0093
chr01_1	10917000	10927000	0.3049	0
chr01_1	10926000	10936000	0.3527	0
chr01_1	10935000	10945000	0.391	0
chr01_1	10944000	10954000	0.3968	0
chr01_1	10953000	10963000	0.415	0
chr01_1	10962000	10972000	0.3999	0
chr01_1	10971000	10981000	0.3892	0
chr01_1	10980000	10990000	0.3645	0
chr01_1	10989000	10999000	0.4253	0
chr01_1	10998000	11008000	0.3818	0
chr01_1	11007000	11017000	0.3296	0
chr01_1	11016000	11026000	0.3867	0
chr01_1	11025000	11035000	0.3885	0
chr01_1	11034000	11044000	0.3786	0
chr01_1	11043000	11053000	0.3648	0
chr01_1	11052000	11062000	0.3481	0
chr01_1	11061000	11071000	0.3685	0
chr01_1	11070000	11080000	0.2574	0.0498
chr01_1	11079000	11089000	0.3965	0
chr01_1	11088000	11098000	0.3831	0.01
chr01_1	11097000	11107000	0.3746	0
chr01_1	11106000	11116000	0.3549	0
chr01_1	11115000	11125000	0.3018	0
chr01_1	11124000	11134000	0.4115	0
chr01_1	11133000	11143000	0.3973	0
chr01_1	11142000	11152000	0.3817	0
chr01_1	11151000	11161000	0.4048	0
chr01_1	11160000	11170000	0.3959	0.0112
chr01_1	11169000	11179000	0.3727	0
chr01_1	11178000	11188000	0.2922	0
chr01_1	11187000	11197000	0.2923	0
chr01_1	11196000	11206000	0.3503	0
chr01_1	11205000	11215000	0.3546	0.1152
chr01_1	11214000	11224000	0.3471	0
chr01_1	11223000	11233000	0.3015	0
chr01_1	11232000	11242000	0.3444	0
chr01_1	11241000	11251000	0.3635	0
chr01_1	11250000	11260000	0.3754	0
chr01_1	11259000	11269000	0.3926	0
chr01_1	11268000	11278000	0.4203	0
chr01_1	11277000	11287000	0.4153	0
chr01_1	11286000	11296000	0.4009	0
chr01_1	11295000	11305000	0.3153	0.0627
chr01_1	11304000	11314000	0.3225	0.0337
chr01_1	11313000	11323000	0.3573	0
chr01_1	11322000	11332000	0.2857	0
chr01_1	11331000	11341000	0.3584	0
chr01_1	11340000	11350000	0.3364	0
chr01_1	11349000	11359000	0.3503	0
chr01_1	11358000	11368000	0.418	0
chr01_1	11367000	11377000	0.3806	0
chr01_1	11376000	11386000	0.3711	0
chr01_1	11385000	11395000	0.4027	0
chr01_1	11394000	11404000	0.2635	0.1059
chr01_1	11403000	11413000	0.3288	0.0778
chr01_1	11412000	11422000	0.3206	0
chr01_1	11421000	11431000	0.3226	0
chr01_1	11430000	11440000	0.3687	0
chr01_1	11439000	11449000	0.3784	0
chr01_1	11448000	11458000	0.3669	0
chr01_1	11457000	11467000	0.3694	0.002
chr01_1	11466000	11476000	0.3704	0
chr01_1	11475000	11485000	0.3223	0
chr01_1	11484000	11494000	0.341	0
chr01_1	11493000	11503000	0.382	0
chr01_1	11502000	11512000	0.3563	0
chr01_1	11511000	11521000	0.3384	0
chr01_1	11520000	11530000	0.3349	0.0119
chr01_1	11529000	11539000	0.3641	0
chr01_1	11538000	11548000	0.3716	0
chr01_1	11547000	11557000	0.33	0.001
chr01_1	11556000	11566000	0.3492	0.001
chr01_1	11565000	11575000	0.3159	0
chr01_1	11574000	11584000	0.3329	0
chr01_1	11583000	11593000	0.2657	0.1
chr01_1	11592000	11602000	0.3347	0
chr01_1	11601000	11611000	0.3452	0
chr01_1	11610000	11620000	0.3725	0
chr01_1	11619000	11629000	0.3765	0
chr01_1	11628000	11638000	0.3459	0
chr01_1	11637000	11647000	0.3554	0.049
chr01_1	11646000	11656000	0.1742	0.4406
chr01_1	11655000	11665000	0.1368	0.4519
chr01_1	11664000	11674000	0.4118	0
chr01_1	11673000	11683000	0.1523	0.5964
chr01_1	11682000	11692000	0.2997	0.0026
chr01_1	11691000	11701000	0.3848	0
chr01_1	11700000	11710000	0.4089	0
chr01_1	11709000	11719000	0.3501	0
chr01_1	11718000	11728000	0.3984	0
chr01_1	11727000	11737000	0.3567	0
chr01_1	11736000	11746000	0.3474	0
chr01_1	11745000	11755000	0.3978	0
chr01_1	11754000	11764000	0.3417	0
chr01_1	11763000	11773000	0.3707	0
chr01_1	11772000	11782000	0.3996	0
chr01_1	11781000	11791000	0.3636	0
chr01_1	11790000	11800000	0.3647	0
chr01_1	11799000	11809000	0.4086	0
chr01_1	11808000	11818000	0.3663	0
chr01_1	11817000	11827000	0.3485	0.001
chr01_1	11826000	11836000	0.3817	0
chr01_1	11835000	11845000	0.3899	0
chr01_1	11844000	11854000	0.3686	0
chr01_1	11853000	11863000	0.3976	0
chr01_1	11862000	11872000	0.3663	0.001
chr01_1	11871000	11881000	0.4227	0
chr01_1	11880000	11890000	0.409	0
chr01_1	11889000	11899000	0.3143	0
chr01_1	11898000	11908000	0.4238	0
chr01_1	11907000	11917000	0.3861	0
chr01_1	11916000	11926000	0.384	0
chr01_1	11925000	11935000	0.3906	0
chr01_1	11934000	11944000	0.3382	0.001
chr01_1	11943000	11953000	0.401	0.001
chr01_1	11952000	11962000	0.3629	0
chr01_1	11961000	11971000	0.3474	0
chr01_1	11970000	11980000	0.3196	0
chr01_1	11979000	11989000	0.2643	0.0088
chr01_1	11988000	11998000	0.3638	0
chr01_1	11997000	12007000	0.3557	0
chr01_1	12006000	12016000	0.3267	0
chr01_1	12015000	12025000	0.3708	0
chr01_1	12024000	12034000	0.3857	0
chr01_1	12033000	12043000	0.3396	0
chr01_1	12042000	12052000	0.3965	0
chr01_1	12051000	12061000	0.337	0
chr01_1	12060000	12070000	0.3284	0
chr01_1	12069000	12079000	0.3076	0
chr01_1	12078000	12088000	0.3286	0.001
chr01_1	12087000	12097000	0.3223	0.001
chr01_1	12096000	12106000	0.3519	0
chr01_1	12105000	12115000	0.3487	0
chr01_1	12114000	12124000	0.3391	0
chr01_1	12123000	12133000	0.3661	0
chr01_1	12132000	12142000	0.4005	0
chr01_1	12141000	12151000	0.3406	0
chr01_1	12150000	12160000	0.3166	0
chr01_1	12159000	12169000	0.3284	0
chr01_1	12168000	12178000	0.3676	0
chr01_1	12177000	12187000	0.3931	0
chr01_1	12186000	12196000	0.3958	0
chr01_1	12195000	12205000	0.3621	0
chr01_1	12204000	12214000	0.3767	0
chr01_1	12213000	12223000	0.3457	0
chr01_1	12222000	12232000	0.3585	0
chr01_1	12231000	12241000	0.3667	0
chr01_1	12240000	12250000	0.4235	0
chr01_1	12249000	12259000	0.3872	0
chr01_1	12258000	12268000	0.3951	0
chr01_1	12267000	12277000	0.3782	0
chr01_1	12276000	12286000	0.3686	0
chr01_1	12285000	12295000	0.355	0
chr01_1	12294000	12304000	0.4015	0.01
chr01_1	12303000	12313000	0.4318	0
chr01_1	12312000	12322000	0.4257	0.001
chr01_1	12321000	12331000	0.4266	0
chr01_1	12330000	12340000	0.425	0
chr01_1	12339000	12349000	0.4357	0.001
chr01_1	12348000	12358000	0.4205	0.0254
chr01_1	12357000	12367000	0.111	0.7272
chr01_1	12366000	12376000	0	1
chr01_1	12375000	12385000	0	1
chr01_1	12384000	12394000	0.1902	0.5504
chr01_1	12393000	12403000	0.4315	0.001
chr01_1	12402000	12412000	0.426	0
chr01_1	12411000	12421000	0.43	0
chr01_1	12420000	12430000	0.4257	0
chr01_1	12429000	12439000	0.4282	0
chr01_1	12438000	12448000	0.3869	0
chr01_1	12447000	12457000	0.354	0
chr01_1	12456000	12466000	0.3733	0
chr01_1	12465000	12475000	0.3828	0
chr01_1	12474000	12484000	0.378	0
chr01_1	12483000	12493000	0.3753	0
chr01_1	12492000	12502000	0.4045	0
chr01_1	12501000	12511000	0.3701	0
chr01_1	12510000	12520000	0.4031	0.0133
chr01_1	12519000	12529000	0.3617	0
chr01_1	12528000	12538000	0.4015	0
chr01_1	12537000	12547000	0.3797	0
chr01_1	12546000	12556000	0.3402	0
chr01_1	12555000	12565000	0.3415	0
chr01_1	12564000	12574000	0.3326	0
chr01_1	12573000	12583000	0.3441	0
chr01_1	12582000	12592000	0.3715	0
chr01_1	12591000	12601000	0.3804	0
chr01_1	12600000	12610000	0.3708	0
chr01_1	12609000	12619000	0.3902	0
chr01_1	12618000	12628000	0.3736	0
chr01_1	12627000	12637000	0.3883	0
chr01_1	12636000	12646000	0.4399	0
chr01_1	12645000	12655000	0.4102	0
chr01_1	12654000	12664000	0.3528	0
chr01_1	12663000	12673000	0.3803	0
chr01_1	12672000	12682000	0.3773	0
chr01_1	12681000	12691000	0.3682	0
chr01_1	12690000	12700000	0.3756	0
chr01_1	12699000	12709000	0.3934	0
chr01_1	12708000	12718000	0.3649	0
chr01_1	12717000	12727000	0.3212	0
chr01_1	12726000	12736000	0.3674	0
chr01_1	12735000	12745000	0.3846	0
chr01_1	12744000	12754000	0.4177	0
chr01_1	12753000	12763000	0.4153	0
chr01_1	12762000	12772000	0.3559	0.0034
chr01_1	12771000	12781000	0.3302	0
chr01_1	12780000	12790000	0.3791	0
chr01_1	12789000	12799000	0.3609	0
chr01_1	12798000	12808000	0.388	0
chr01_1	12807000	12817000	0.3563	0
chr01_1	12816000	12826000	0.3935	0
chr01_1	12825000	12835000	0.4121	0
chr01_1	12834000	12844000	0.3046	0
chr01_1	12843000	12853000	0.3687	0
chr01_1	12852000	12862000	0.3801	0
chr01_1	12861000	12871000	0.2804	0.1001
chr01_1	12870000	12880000	0.3781	0
chr01_1	12879000	12889000	0.3828	0
chr01_1	12888000	12898000	0.393	0
chr01_1	12897000	12907000	0.3645	0
chr01_1	12906000	12916000	0.3994	0
chr01_1	12915000	12925000	0.4017	0
chr01_1	12924000	12934000	0.41	0
chr01_1	12933000	12943000	0.3998	0
chr01_1	12942000	12952000	0.317	0
chr01_1	12951000	12961000	0.3913	0.0116
chr01_1	12960000	12970000	0.371	0
chr01_1	12969000	12979000	0.3553	0
chr01_1	12978000	12988000	0.3742	0
chr01_1	12987000	12997000	0.3742	0
chr01_1	12996000	13006000	0.4156	0
chr01_1	13005000	13015000	0.4008	0
chr01_1	13014000	13024000	0.3909	0
chr01_1	13023000	13033000	0.4093	0
chr01_1	13032000	13042000	0.4157	0
chr01_1	13041000	13051000	0.369	0
chr01_1	13050000	13060000	0.3767	0
chr01_1	13059000	13069000	0.3909	0
chr01_1	13068000	13078000	0.3887	0
chr01_1	13077000	13087000	0.3879	0
chr01_1	13086000	13096000	0.4019	0
chr01_1	13095000	13105000	0.3847	0
chr01_1	13104000	13114000	0.349	0
chr01_1	13113000	13123000	0.2314	0.3571
chr01_1	13122000	13132000	0.3427	0.0997
chr01_1	13131000	13141000	0.359	0
chr01_1	13140000	13150000	0.3907	0
chr01_1	13149000	13159000	0.3735	0
chr01_1	13158000	13168000	0.3859	0
chr01_1	13167000	13177000	0.3692	0
chr01_1	13176000	13186000	0.3598	0
chr01_1	13185000	13195000	0.3696	0
chr01_1	13194000	13204000	0.3722	0
chr01_1	13203000	13213000	0.402	0
chr01_1	13212000	13222000	0.416	0
chr01_1	13221000	13231000	0.3463	0
chr01_1	13230000	13240000	0.4012	0
chr01_1	13239000	13249000	0.3806	0
chr01_1	13248000	13258000	0.343	0
chr01_1	13257000	13267000	0.3804	0
chr01_1	13266000	13276000	0.3811	0
chr01_1	13275000	13285000	0.3588	0
chr01_1	13284000	13294000	0.3746	0
chr01_1	13293000	13303000	0.3841	0
chr01_1	13302000	13312000	0.3876	0
chr01_1	13311000	13321000	0.379	0
chr01_1	13320000	13330000	0.3695	0
chr01_1	13329000	13339000	0.3563	0
chr01_1	13338000	13348000	0.3908	0
chr01_1	13347000	13357000	0.3791	0
chr01_1	13356000	13366000	0.3728	0
chr01_1	13365000	13375000	0.353	0
chr01_1	13374000	13384000	0.3875	0
chr01_1	13383000	13393000	0.362	0
chr01_1	13392000	13402000	0.3474	0
chr01_1	13401000	13411000	0.3361	0
chr01_1	13410000	13420000	0.3504	0
chr01_1	13419000	13429000	0.3226	0.0367
chr01_1	13428000	13438000	0.2523	0.081
chr01_1	13437000	13447000	0.3218	0
chr01_1	13446000	13456000	0.4003	0
chr01_1	13455000	13465000	0.3592	0
chr01_1	13464000	13474000	0.3709	0
chr01_1	13473000	13483000	0.4039	0
chr01_1	13482000	13492000	0.38	0
chr01_1	13491000	13501000	0.2918	0.0148
chr01_1	13500000	13510000	0.3482	0.004
chr01_1	13509000	13519000	0.378	0
chr01_1	13518000	13528000	0.335	0
chr01_1	13527000	13537000	0.3897	0
chr01_1	13536000	13546000	0.3586	0
chr01_1	13545000	13555000	0.3869	0
chr01_1	13554000	13564000	0.3602	0
chr01_1	13563000	13573000	0.3362	0
chr01_1	13572000	13582000	0.3876	0
chr01_1	13581000	13591000	0.3847	0
chr01_1	13590000	13600000	0.3564	0
chr01_1	13599000	13609000	0.3674	0
chr01_1	13608000	13618000	0.3895	0
chr01_1	13617000	13627000	0.4018	0
chr01_1	13626000	13636000	0.3505	0
chr01_1	13635000	13645000	0.2885	0.0232
chr01_1	13644000	13654000	0.3466	0
chr01_1	13653000	13663000	0.2916	0.0249
chr01_1	13662000	13672000	0.3472	0
chr01_1	13671000	13681000	0.3138	0
chr01_1	13680000	13690000	0.3577	0
chr01_1	13689000	13699000	0.3815	0
chr01_1	13698000	13708000	0.3557	0
chr01_1	13707000	13717000	0.383	0
chr01_1	13716000	13726000	0.3501	0.0189
chr01_1	13725000	13735000	0.3391	0
chr01_1	13734000	13744000	0.329	0
chr01_1	13743000	13753000	0.4093	0
chr01_1	13752000	13762000	0.3835	0
chr01_1	13761000	13771000	0.4201	0
chr01_1	13770000	13780000	0.3465	0
chr01_1	13779000	13789000	0.3558	0.0071
chr01_1	13788000	13798000	0.2927	0.0248
chr01_1	13797000	13807000	0.4064	0
chr01_1	13806000	13816000	0.3886	0
chr01_1	13815000	13825000	0.3901	0
chr01_1	13824000	13834000	0.4033	0
chr01_1	13833000	13843000	0.3741	0
chr01_1	13842000	13852000	0.3412	0
chr01_1	13851000	13861000	0.3997	0
chr01_1	13860000	13870000	0.3891	0
chr01_1	13869000	13879000	0.3969	0
chr01_1	13878000	13888000	0.3153	0
chr01_1	13887000	13897000	0.3376	0
chr01_1	13896000	13906000	0.3461	0
chr01_1	13905000	13915000	0.3464	0
chr01_1	13914000	13924000	0.3116	0.0039
chr01_1	13923000	13933000	0.3604	0
chr01_1	13932000	13942000	0.4022	0
chr01_1	13941000	13951000	0.4069	0
chr01_1	13950000	13960000	0.4164	0
chr01_1	13959000	13969000	0.3846	0
chr01_1	13968000	13978000	0.3857	0
chr01_1	13977000	13987000	0.3866	0
chr01_1	13986000	13996000	0.3836	0
chr01_1	13995000	14005000	0.3764	0
chr01_1	14004000	14014000	0.3703	0
chr01_1	14013000	14023000	0.3476	0
chr01_1	14022000	14032000	0.3154	0
chr01_1	14031000	14041000	0.2892	0.1071
chr01_1	14040000	14050000	0.4045	0.0188
chr01_1	14049000	14059000	0.409	0.0204
chr01_1	14058000	14068000	0.3414	0.0488
chr01_1	14067000	14077000	0.3837	0
chr01_1	14076000	14086000	0.388	0
chr01_1	14085000	14095000	0.399	0
chr01_1	14094000	14104000	0.4056	0
chr01_1	14103000	14113000	0.4024	0
chr01_1	14112000	14122000	0.3928	0
chr01_1	14121000	14131000	0.3849	0
chr01_1	14130000	14140000	0.3678	0
chr01_1	14139000	14149000	0.3829	0
chr01_1	14148000	14158000	0.3304	0
chr01_1	14157000	14167000	0.36	0
chr01_1	14166000	14176000	0.3514	0
chr01_1	14175000	14185000	0.3553	0
chr01_1	14184000	14194000	0.3391	0
chr01_1	14193000	14203000	0.3652	0.0108
chr01_1	14202000	14212000	0.3489	0.0108
chr01_1	14211000	14221000	0.3696	0
chr01_1	14220000	14230000	0.4116	0
chr01_1	14229000	14239000	0.3854	0
chr01_1	14238000	14248000	0.3653	0
chr01_1	14247000	14257000	0.3829	0
chr01_1	14256000	14266000	0.3975	0
chr01_1	14265000	14275000	0.3498	0
chr01_1	14274000	14284000	0.3826	0.0138
chr01_1	14283000	14293000	0.3833	0
chr01_1	14292000	14302000	0.3438	0
chr01_1	14301000	14311000	0.3641	0
chr01_1	14310000	14320000	0.3588	0
chr01_1	14319000	14329000	0.3328	0
chr01_1	14328000	14338000	0.382	0
chr01_1	14337000	14347000	0.3171	0.029
chr01_1	14346000	14356000	0.3724	0
chr01_1	14355000	14365000	0.3857	0
chr01_1	14364000	14374000	0.3232	0
chr01_1	14373000	14383000	0.4	0
chr01_1	14382000	14392000	0.3957	0
chr01_1	14391000	14401000	0.3935	0
chr01_1	14400000	14410000	0.3513	0
chr01_1	14409000	14419000	0.4348	0
chr01_1	14418000	14428000	0.3453	0
chr01_1	14427000	14437000	0.4116	0.0178
chr01_1	14436000	14446000	0.3215	0.0211
chr01_1	14445000	14455000	0.2858	0.0565
chr01_1	14454000	14464000	0.3468	0
chr01_1	14463000	14473000	0.2997	0
chr01_1	14472000	14482000	0.3836	0
chr01_1	14481000	14491000	0.3574	0
chr01_1	14490000	14500000	0.3064	0.0252
chr01_1	14499000	14509000	0.3771	0
chr01_1	14508000	14518000	0.398	0
chr01_1	14517000	14527000	0.3772	0.0207
chr01_1	14526000	14536000	0.3688	0
chr01_1	14535000	14545000	0.3417	0.0287
chr01_1	14544000	14554000	0.3782	0
chr01_1	14553000	14563000	0.3637	0.0584
chr01_1	14562000	14572000	0.3017	0.0584
chr01_1	14571000	14581000	0.347	0
chr01_1	14580000	14590000	0.3124	0.0388
chr01_1	14589000	14599000	0.2767	0.0513
chr01_1	14598000	14608000	0.3366	0
chr01_1	14607000	14617000	0.3776	0
chr01_1	14616000	14626000	0.3246	0.0215
chr01_1	14625000	14635000	0.3301	0.0259
chr01_1	14634000	14644000	0.4179	0
chr01_1	14643000	14653000	0.3931	0
chr01_1	14652000	14662000	0.378	0
chr01_1	14661000	14671000	0.3265	0
chr01_1	14670000	14680000	0.3627	0
chr01_1	14679000	14689000	0.3657	0
chr01_1	14688000	14698000	0.3136	0
chr01_1	14697000	14707000	0.3424	0.0213
chr01_1	14706000	14716000	0.3355	0
chr01_1	14715000	14725000	0.3422	0
chr01_1	14724000	14734000	0.362	0.0214
chr01_1	14733000	14743000	0.3632	0
chr01_1	14742000	14752000	0.2832	0.0228
chr01_1	14751000	14761000	0.3336	0
chr01_1	14760000	14770000	0.3826	0
chr01_1	14769000	14779000	0.3676	0
chr01_1	14778000	14788000	0.3884	0
chr01_1	14787000	14797000	0.3914	0
chr01_1	14796000	14806000	0.3436	0.0385
chr01_1	14805000	14815000	0.3528	0
chr01_1	14814000	14824000	0.2473	0.0175
chr01_1	14823000	14833000	0.277	0.0253
chr01_1	14832000	14842000	0.3948	0
chr01_1	14841000	14851000	0.3387	0
chr01_1	14850000	14860000	0.4012	0
chr01_1	14859000	14869000	0.3327	0
chr01_1	14868000	14878000	0.3857	0
chr01_1	14877000	14887000	0.3695	0
chr01_1	14886000	14896000	0.388	0.0232
chr01_1	14895000	14905000	0.406	0
chr01_1	14904000	14914000	0.383	0
chr01_1	14913000	14923000	0.3968	0
chr01_1	14922000	14932000	0.3942	0
chr01_1	14931000	14941000	0.4046	0
chr01_1	14940000	14950000	0.4008	0
chr01_1	14949000	14959000	0.3812	0
chr01_1	14958000	14968000	0.4106	0
chr01_1	14967000	14977000	0.3798	0
chr01_1	14976000	14986000	0.3578	0
chr01_1	14985000	14995000	0.3441	0.001
chr01_1	14994000	15004000	0.3614	0
chr01_1	15003000	15013000	0.3075	0.0182
chr01_1	15012000	15022000	0.3461	0
chr01_1	15021000	15031000	0.3777	0
chr01_1	15030000	15040000	0.3282	0
chr01_1	15039000	15049000	0.2978	0.0126
chr01_1	15048000	15058000	0.3426	0
chr01_1	15057000	15067000	0.4061	0
chr01_1	15066000	15076000	0.4036	0
chr01_1	15075000	15085000	0.3736	0
chr01_1	15084000	15094000	0.3972	0
chr01_1	15093000	15103000	0.4023	0
chr01_1	15102000	15112000	0.4219	0
chr01_1	15111000	15121000	0.4074	0
chr01_1	15120000	15130000	0.3991	0
chr01_1	15129000	15139000	0.4002	0
chr01_1	15138000	15148000	0.4024	0
chr01_1	15147000	15157000	0.4021	0
chr01_1	15156000	15166000	0.3997	0
chr01_1	15165000	15175000	0.3914	0
chr01_1	15174000	15184000	0.4065	0
chr01_1	15183000	15193000	0.3999	0
chr01_1	15192000	15202000	0.3918	0
chr01_1	15201000	15211000	0.3978	0
chr01_1	15210000	15220000	0.3982	0
chr01_1	15219000	15229000	0.3971	0
chr01_1	15228000	15238000	0.399	0
chr01_1	15237000	15247000	0.3981	0
chr01_1	15246000	15256000	0.4004	0
chr01_1	15255000	15265000	0.3933	0
chr01_1	15264000	15274000	0.3518	0
chr01_1	15273000	15283000	0.3961	0
chr01_1	15282000	15292000	0.3776	0
chr01_1	15291000	15301000	0.3676	0
chr01_1	15300000	15310000	0.3374	0
chr01_1	15309000	15319000	0.3721	0
chr01_1	15318000	15328000	0.3685	0
chr01_1	15327000	15337000	0.3084	0
chr01_1	15336000	15346000	0.3935	0
chr01_1	15345000	15355000	0.3803	0
chr01_1	15354000	15364000	0.3939	0
chr01_1	15363000	15373000	0.388	0
chr01_1	15372000	15382000	0.4007	0
chr01_1	15381000	15391000	0.3476	0.001
chr01_1	15390000	15400000	0.3722	0
chr01_1	15399000	15409000	0.2818	0.0188
chr01_1	15408000	15418000	0.3189	0.0344
chr01_1	15417000	15427000	0.3696	0
chr01_1	15426000	15436000	0.3372	0
chr01_1	15435000	15445000	0.3998	0
chr01_1	15444000	15454000	0.4112	0
chr01_1	15453000	15463000	0.4119	0
chr01_1	15462000	15472000	0.3858	0
chr01_1	15471000	15481000	0.387	0
chr01_1	15480000	15490000	0.4027	0
chr01_1	15489000	15499000	0.3915	0
chr01_1	15498000	15508000	0.4076	0
chr01_1	15507000	15517000	0.3803	0
chr01_1	15516000	15526000	0.3474	0
chr01_1	15525000	15535000	0.3805	0
chr01_1	15534000	15544000	0.3964	0
chr01_1	15543000	15553000	0.4319	0
chr01_1	15552000	15562000	0.4302	0
chr01_1	15561000	15571000	0.4251	0
chr01_1	15570000	15580000	0.4017	0
chr01_1	15579000	15589000	0.3834	0
chr01_1	15588000	15598000	0.3726	0
chr01_1	15597000	15607000	0.3745	0
chr01_1	15606000	15616000	0.377	0.001
chr01_1	15615000	15625000	0.4169	0.001
chr01_1	15624000	15634000	0.4054	0.01
chr01_1	15633000	15643000	0.4246	0.102
chr01_1	15642000	15652000	0.4747	0.001
chr01_1	15651000	15661000	0.48	0
chr01_1	15660000	15670000	0.4696	0
chr01_1	15669000	15679000	0.4751	0
chr01_1	15678000	15688000	0.4867	0
chr01_1	15687000	15697000	0.4785	0
chr01_1	15696000	15706000	0.4481	0
chr01_1	15705000	15715000	0.428	0
chr01_1	15714000	15724000	0.4178	0
chr01_1	15723000	15733000	0.3955	0
chr01_1	15732000	15742000	0.3898	0
chr01_1	15741000	15751000	0.4052	0
chr01_1	15750000	15760000	0.363	0
chr01_1	15759000	15769000	0.3684	0
chr01_1	15768000	15778000	0.355	0
chr01_1	15777000	15787000	0.3854	0
chr01_1	15786000	15796000	0.4045	0
chr01_1	15795000	15805000	0.3861	0
chr01_1	15804000	15814000	0.4079	0
chr01_1	15813000	15823000	0.4036	0
chr01_1	15822000	15832000	0.4084	0
chr01_1	15831000	15841000	0.3997	0
chr01_1	15840000	15850000	0.3792	0
chr01_1	15849000	15859000	0.384	0
chr01_1	15858000	15868000	0.3838	0
chr01_1	15867000	15877000	0.3421	0
chr01_1	15876000	15886000	0.401	0
chr01_1	15885000	15895000	0.4157	0.0228
chr01_1	15894000	15904000	0.3517	0
chr01_1	15903000	15913000	0.3603	0
chr01_1	15912000	15922000	0.3278	0
chr01_1	15921000	15931000	0.3169	0
chr01_1	15930000	15940000	0.3213	0.0026
chr01_1	15939000	15949000	0.3275	0.001
chr01_1	15948000	15958000	0.2977	0.1508
chr01_1	15957000	15967000	0.3	0.0544
chr01_1	15966000	15976000	0.3114	0
chr01_1	15975000	15985000	0.3634	0
chr01_1	15984000	15994000	0.3743	0
chr01_1	15993000	16003000	0.3796	0
chr01_1	16002000	16012000	0.3807	0
chr01_1	16011000	16021000	0.4231	0
chr01_1	16020000	16030000	0.393	0
chr01_1	16029000	16039000	0.3737	0
chr01_1	16038000	16048000	0.3741	0
chr01_1	16047000	16057000	0.3648	0
chr01_1	16056000	16066000	0.3586	0
chr01_1	16065000	16075000	0.2591	0.0534
chr01_1	16074000	16084000	0.3782	0
chr01_1	16083000	16093000	0.4249	0
chr01_1	16092000	16102000	0.3646	0
chr01_1	16101000	16111000	0.3961	0
chr01_1	16110000	16120000	0.4102	0
chr01_1	16119000	16129000	0.4144	0
chr01_1	16128000	16138000	0.3967	0
chr01_1	16137000	16147000	0.3814	0
chr01_1	16146000	16156000	0.3984	0
chr01_1	16155000	16165000	0.3884	0
chr01_1	16164000	16174000	0.3721	0
chr01_1	16173000	16183000	0.3747	0
chr01_1	16182000	16192000	0.3703	0
chr01_1	16191000	16201000	0.3722	0
chr01_1	16200000	16210000	0.3567	0
chr01_1	16209000	16219000	0.3426	0
chr01_1	16218000	16228000	0.3504	0
chr01_1	16227000	16237000	0.3705	0
chr01_1	16236000	16246000	0.3898	0
chr01_1	16245000	16255000	0.4056	0
chr01_1	16254000	16264000	0.3868	0
chr01_1	16263000	16273000	0.3972	0
chr01_1	16272000	16282000	0.3625	0
chr01_1	16281000	16291000	0.3531	0
chr01_1	16290000	16300000	0.3731	0
chr01_1	16299000	16309000	0.3784	0
chr01_1	16308000	16318000	0.3973	0
chr01_1	16317000	16327000	0.3512	0
chr01_1	16326000	16336000	0.3506	0
chr01_1	16335000	16345000	0.2764	0.0788
chr01_1	16344000	16354000	0.3124	0.0562
chr01_1	16353000	16363000	0.3775	0
chr01_1	16362000	16372000	0.3771	0
chr01_1	16371000	16381000	0.3798	0
chr01_1	16380000	16390000	0.3788	0
chr01_1	16389000	16399000	0.3962	0
chr01_1	16398000	16408000	0.3878	0
chr01_1	16407000	16417000	0.3303	0.0138
chr01_1	16416000	16426000	0.3831	0
chr01_1	16425000	16435000	0.3749	0
chr01_1	16434000	16444000	0.4085	0
chr01_1	16443000	16453000	0.3501	0.002
chr01_1	16452000	16462000	0.3369	0.0141
chr01_1	16461000	16471000	0.3227	0
chr01_1	16470000	16480000	0.3779	0
chr01_1	16479000	16489000	0.3443	0
chr01_1	16488000	16498000	0.3337	0
chr01_1	16497000	16507000	0.4133	0
chr01_1	16506000	16516000	0.4225	0
chr01_1	16515000	16525000	0.3884	0
chr01_1	16524000	16534000	0.3696	0
chr01_1	16533000	16543000	0.3882	0
chr01_1	16542000	16552000	0.3888	0
chr01_1	16551000	16561000	0.3758	0.0104
chr01_1	16560000	16570000	0.3628	0
chr01_1	16569000	16579000	0.2561	0.0472
chr01_1	16578000	16588000	0.3736	0
chr01_1	16587000	16597000	0.4065	0
chr01_1	16596000	16606000	0.3747	0
chr01_1	16605000	16615000	0.3975	0
chr01_1	16614000	16624000	0.4359	0
chr01_1	16623000	16633000	0.3705	0
chr01_1	16632000	16642000	0.3812	0
chr01_1	16641000	16651000	0.4014	0
chr01_1	16650000	16660000	0.418	0
chr01_1	16659000	16669000	0.3604	0
chr01_1	16668000	16678000	0.3664	0
chr01_1	16677000	16687000	0.3687	0.0163
chr01_1	16686000	16696000	0.3873	0
chr01_1	16695000	16705000	0.3834	0
chr01_1	16704000	16714000	0.3935	0
chr01_1	16713000	16723000	0.3904	0
chr01_1	16722000	16732000	0.3844	0
chr01_1	16731000	16741000	0.3538	0
chr01_1	16740000	16750000	0.3935	0
chr01_1	16749000	16759000	0.392	0
chr01_1	16758000	16768000	0.4128	0
chr01_1	16767000	16777000	0.3389	0
chr01_1	16776000	16786000	0.4047	0.0173
chr01_1	16785000	16795000	0.3351	0
chr01_1	16794000	16804000	0.3637	0
chr01_1	16803000	16813000	0.4079	0
chr01_1	16812000	16822000	0.4129	0
chr01_1	16821000	16831000	0.3596	0.0285
chr01_1	16830000	16840000	0.3917	0
chr01_1	16839000	16849000	0.378	0
chr01_1	16848000	16858000	0.3883	0
chr01_1	16857000	16867000	0.3666	0
chr01_1	16866000	16876000	0.3576	0
chr01_1	16875000	16885000	0.3155	0.0529
chr01_1	16884000	16894000	0.2963	0.0515
chr01_1	16893000	16903000	0.407	0.001
chr01_1	16902000	16912000	0.482	0
chr01_1	16911000	16921000	0.3206	0
chr01_1	16920000	16930000	0.365	0.0177
chr01_1	16929000	16939000	0.3603	0
chr01_1	16938000	16948000	0.3502	0
chr01_1	16947000	16957000	0.3064	0.0204
chr01_1	16956000	16966000	0.3177	0.0531
chr01_1	16965000	16975000	0.3516	0.0418
chr01_1	16974000	16984000	0.3943	0
chr01_1	16983000	16993000	0.3489	0
chr01_1	16992000	17002000	0.3088	0
chr01_1	17001000	17011000	0.3275	0
chr01_1	17010000	17020000	0.3373	0
chr01_1	17019000	17029000	0.3492	0
chr01_1	17028000	17038000	0.3936	0
chr01_1	17037000	17047000	0.3697	0
chr01_1	17046000	17056000	0.3779	0
chr01_1	17055000	17065000	0.3771	0
chr01_1	17064000	17074000	0.3773	0
chr01_1	17073000	17083000	0.3995	0
chr01_1	17082000	17092000	0.3749	0
chr01_1	17091000	17101000	0.382	0
chr01_1	17100000	17110000	0.3943	0
chr01_1	17109000	17119000	0.3745	0.0221
chr01_1	17118000	17128000	0.2561	0.1304
chr01_1	17127000	17137000	0.3634	0
chr01_1	17136000	17146000	0.2799	0.0257
chr01_1	17145000	17155000	0.4205	0
chr01_1	17154000	17164000	0.4053	0
chr01_1	17163000	17173000	0.3793	0
chr01_1	17172000	17182000	0.4474	0
chr01_1	17181000	17191000	0.3406	0.0218
chr01_1	17190000	17200000	0.3277	0.0628
chr01_1	17199000	17209000	0.354	0.0258
chr01_1	17208000	17218000	0.2538	0.0841
chr01_1	17217000	17227000	0.3174	0
chr01_1	17226000	17236000	0.3223	0
chr01_1	17235000	17245000	0.3966	0
chr01_1	17244000	17254000	0.3352	0
chr01_1	17253000	17263000	0.3078	0
chr01_1	17262000	17272000	0.3632	0
chr01_1	17271000	17281000	0.3836	0
chr01_1	17280000	17290000	0.3945	0
chr01_1	17289000	17299000	0.3566	0
chr01_1	17298000	17308000	0.3607	0
chr01_1	17307000	17317000	0.324	0.0255
chr01_1	17316000	17326000	0.3092	0
chr01_1	17325000	17335000	0.3969	0
chr01_1	17334000	17344000	0.3966	0
chr01_1	17343000	17353000	0.3691	0
chr01_1	17352000	17362000	0.394	0
chr01_1	17361000	17371000	0.3867	0.001
chr01_1	17370000	17380000	0.3814	0
chr01_1	17379000	17389000	0.4119	0
chr01_1	17388000	17398000	0.409	0
chr01_1	17397000	17407000	0.3572	0
chr01_1	17406000	17416000	0.368	0
chr01_1	17415000	17425000	0.3673	0
chr01_1	17424000	17434000	0.3736	0
chr01_1	17433000	17443000	0.358	0
chr01_1	17442000	17452000	0.3041	0
chr01_1	17451000	17461000	0.346	0
chr01_1	17460000	17470000	0.3479	0
chr01_1	17469000	17479000	0.375	0
chr01_1	17478000	17488000	0.3093	0.0623
chr01_1	17487000	17497000	0.3679	0
chr01_1	17496000	17506000	0.2952	0.0607
chr01_1	17505000	17515000	0.4327	0
chr01_1	17514000	17524000	0.4034	0
chr01_1	17523000	17533000	0.3508	0
chr01_1	17532000	17542000	0.3966	0
chr01_1	17541000	17551000	0.2555	0.1319
chr01_1	17550000	17560000	0.3626	0
chr01_1	17559000	17569000	0.352	0
chr01_1	17568000	17578000	0.2416	0.202
chr01_1	17577000	17587000	0.319	0.0815
chr01_1	17586000	17596000	0.3958	0
chr01_1	17595000	17605000	0.3453	0
chr01_1	17604000	17614000	0.3607	0
chr01_1	17613000	17623000	0.3583	0
chr01_1	17622000	17632000	0.4493	0
chr01_1	17631000	17641000	0.4079	0
chr01_1	17640000	17650000	0.368	0.0611
chr01_1	17649000	17659000	0.3126	0.0611
chr01_1	17658000	17668000	0.3832	0
chr01_1	17667000	17677000	0.3924	0
chr01_1	17676000	17686000	0.3595	0
chr01_1	17685000	17695000	0.3634	0
chr01_1	17694000	17704000	0.3473	0
chr01_1	17703000	17713000	0.3198	0.1031
chr01_1	17712000	17722000	0.3712	0
chr01_1	17721000	17731000	0.3238	0
chr01_1	17730000	17740000	0.3873	0
chr01_1	17739000	17749000	0.3966	0
chr01_1	17748000	17758000	0.3904	0
chr01_1	17757000	17767000	0.4001	0
chr01_1	17766000	17776000	0.413	0
chr01_1	17775000	17785000	0.4057	0
chr01_1	17784000	17794000	0.3873	0
chr01_1	17793000	17803000	0.3772	0
chr01_1	17802000	17812000	0.3395	0
chr01_1	17811000	17821000	0.3675	0
chr01_1	17820000	17830000	0.3998	0
chr01_1	17829000	17839000	0.3591	0
chr01_1	17838000	17848000	0.3966	0
chr01_1	17847000	17857000	0.3957	0
chr01_1	17856000	17866000	0.4143	0
chr01_1	17865000	17875000	0.3787	0
chr01_1	17874000	17884000	0.3919	0
chr01_1	17883000	17893000	0.3881	0
chr01_1	17892000	17902000	0.4113	0
chr01_1	17901000	17911000	0.4035	0
chr01_1	17910000	17920000	0.378	0
chr01_1	17919000	17929000	0.3765	0
chr01_1	17928000	17938000	0.3539	0
chr01_1	17937000	17947000	0.338	0
chr01_1	17946000	17956000	0.3582	0
chr01_1	17955000	17965000	0.3898	0
chr01_1	17964000	17974000	0.3843	0
chr01_1	17973000	17983000	0.3906	0
[truncated: 203,723+ more rows]

## Sheet: S3
Table S3. Repetition type of collinear gene pairs and their Ka/Ks ratio.
Gene 1	Chromosome Location	Gene 2	Chromosome Location	Repetition type	Ka	Ks	Ka/Ks
StUSP3	chr03_2	StUSP7	chr06_3	Segmental duplication	0	0.0760144	0
StUSP4	chr04_1	StUSP8	chr07_1	Segmental duplication	0.011055	0.0385317	0.286907
StUSP5	chr05_2	StUSP9	chr09_2	Segmental duplication	0.00424737	0.0141824	0.299481
StUSP1	chr01_1	StUSP6	chr06_1	Segmental duplication	0.0154561	0.0739936	0.208884
StUSP5	chr05_2	StUSP12	chr01_1	Segmental duplication	0.00607475	0.00807273	0.752503
StUSP4	chr04_1	StUSP11	chr01_1	Segmental duplication	0	0	0
StUSP3	chr03_2	StUSP10	chr01_1	Segmental duplication	0	0	0
StUSP2	chr01_4	StUSP16	chr01_4	Segmental duplication	0	0.0164842	0
StUSP3	chr03_2	StUSP17	chr01_4	Segmental duplication	0	0	0
StUSP1	chr01_1	StUSP16	chr01_4	Segmental duplication	0.0105493	0.0388257	0.271709
StUSP4	chr04_1	StUSP18	chr01_4	Segmental duplication	0.0659384	0.121724	0.541704
StUSP4	chr04_1	StUSP47	chr05_1	Segmental duplication	0.17819	0.698124	0.255241
StUSP4	chr04_1	StUSP50	chr05_2	Segmental duplication	0.177915	0.703614	0.252858
StUSP4	chr04_1	StUSP99	chr12_4	Segmental duplication	0.241733	0.880917	0.274411
StUSP4	chr04_1	StUSP100	chr01_1	Segmental duplication	0.241733	0.880917	0.274411
StUSP4	chr04_1	StUSP104	chr01_1	Segmental duplication	0.241733	0.821578	0.29423
StUSP8	chr07_1	StUSP11	chr01_1	Segmental duplication	0.011055	0.0385317	0.286907
StUSP9	chr09_2	StUSP12	chr01_1	Segmental duplication	0.00303291	0.00603524	0.502534
StUSP7	chr06_3	StUSP10	chr01_1	Segmental duplication	0	0.0760144	0
StUSP8	chr07_1	StUSP18	chr01_4	Segmental duplication	0.0805909	0.148633	0.542215
StUSP7	chr06_3	StUSP17	chr01_4	Segmental duplication	0	0.0760144	0
StUSP6	chr06_1	StUSP16	chr01_4	Segmental duplication	0.00483483	0.0508669	0.0950485
StUSP8	chr07_1	StUSP99	chr12_4	Segmental duplication	0.236353	0.860492	0.274672
StUSP8	chr07_1	StUSP100	chr01_1	Segmental duplication	0.236353	0.860492	0.274672
StUSP8	chr07_1	StUSP104	chr01_1	Segmental duplication	0.236353	0.802864	0.294387
StUSP13	chr01_1	StUSP14	chr01_1	Tandem duplication	0.00784663	0.00884966	0.886659
StUSP14	chr01_1	StUSP19	chr01_4	Segmental duplication	0.00784663	0.00884966	0.886659
StUSP13	chr01_1	StUSP19	chr01_4	Segmental duplication	0	0	0
StUSP11	chr01_1	StUSP18	chr01_4	Segmental duplication	0.0659384	0.121724	0.541704
StUSP10	chr01_1	StUSP17	chr01_4	Segmental duplication	0	0	0
StUSP11	chr01_1	StUSP47	chr05_1	Segmental duplication	0.17819	0.698124	0.255241
StUSP11	chr01_1	StUSP100	chr01_1	Segmental duplication	0.241733	0.880917	0.274411
StUSP11	chr01_1	StUSP99	chr12_4	Segmental duplication	0.241733	0.880917	0.274411
StUSP11	chr01_1	StUSP104	chr01_1	Segmental duplication	0.241733	0.821578	0.29423
StUSP18	chr01_4	StUSP47	chr05_1	Segmental duplication	0.280203	1.02256	0.27402
StUSP18	chr01_4	StUSP50	chr05_2	Segmental duplication	0.27964	1.03502	0.270179
StUSP20	chr02_1	StUSP21	chr02_1	Tandem duplication	0	0	0
StUSP20	chr02_1	StUSP22	chr02_2	Segmental duplication	0.0169313	0.0568394	0.297879
StUSP21	chr02_1	StUSP22	chr02_2	Segmental duplication	0.0169313	0.0568394	0.297879
StUSP20	chr02_1	StUSP23	chr02_3	Segmental duplication	0.00373483	0.0372362	0.100301
StUSP21	chr02_1	StUSP23	chr02_3	Segmental duplication	0.00373483	0.0372362	0.100301
StUSP21	chr02_1	StUSP24	chr03_1	Segmental duplication	0.11843	0.837551	0.1414
StUSP21	chr02_1	StUSP27	chr03_2	Segmental duplication	0.106843	1.03556	0.103174
StUSP21	chr02_1	StUSP32	chr03_3	Segmental duplication	0.105876	0.971443	0.108988
StUSP20	chr02_1	StUSP79	chr07_1	Segmental duplication	0.207621	1.2411	0.167288
StUSP20	chr02_1	StUSP78	chr07_1	Segmental duplication	0.267912	2.52213	0.106225
StUSP21	chr02_1	StUSP78	chr07_1	Segmental duplication	0.267912	2.52213	0.106225
StUSP20	chr02_1	StUSP81	chr07_2	Segmental duplication	0.212474	1.28147	0.165805
StUSP20	chr02_1	StUSP80	chr07_2	Segmental duplication	0.253941	2.68942	0.0944221
StUSP21	chr02_1	StUSP80	chr07_2	Segmental duplication	0.253941	2.68942	0.0944221
StUSP20	chr02_1	StUSP83	chr07_3	Segmental duplication	0.207621	1.20866	0.171777
StUSP20	chr02_1	StUSP82	chr07_3	Segmental duplication	0.260825	2.14665	0.121503
StUSP21	chr02_1	StUSP95	chr10_2	Segmental duplication	0.217692	1.58188	0.137616
StUSP20	chr02_1	StUSP95	chr10_2	Segmental duplication	0.217692	1.58188	0.137616
StUSP22	chr02_2	StUSP23	chr02_3	Segmental duplication	0.0169419	0.0184341	0.919052
StUSP22	chr02_2	StUSP79	chr07_1	Segmental duplication	0.211616	1.4284	0.148148
StUSP22	chr02_2	StUSP78	chr07_1	Segmental duplication	0.251248	2.98336	0.0842164
StUSP22	chr02_2	StUSP81	chr07_2	Segmental duplication	0.194676	1.42856	0.136274
StUSP22	chr02_2	StUSP80	chr07_2	Segmental duplication	0.244899	2.68942	0.0910599
StUSP22	chr02_2	StUSP83	chr07_3	Segmental duplication	0.211616	1.31052	0.161475
StUSP22	chr02_2	StUSP82	chr07_3	Segmental duplication	0.251707	2.45075	0.102706
StUSP22	chr02_2	StUSP95	chr10_2	Segmental duplication	0.210012	1.70755	0.12299
StUSP23	chr02_3	StUSP79	chr07_1	Segmental duplication	0.208322	1.39196	0.149661
StUSP23	chr02_3	StUSP78	chr07_1	Segmental duplication	0.268134	2.97438	0.0901479
StUSP23	chr02_3	StUSP81	chr07_2	Segmental duplication	0.213211	1.35981	0.156795
StUSP23	chr02_3	StUSP80	chr07_2	Segmental duplication	0.254159	2.4237	0.104864
StUSP23	chr02_3	StUSP83	chr07_3	Segmental duplication	0.208322	1.27948	0.162817
StUSP23	chr02_3	StUSP82	chr07_3	Segmental duplication	0.26105	2.24858	0.116095
StUSP24	chr03_1	StUSP27	chr03_2	Segmental duplication	0.00694564	0.00982011	0.707288
StUSP26	chr03_1	StUSP29	chr03_2	Segmental duplication	0.00915623	0.0395914	0.231268
StUSP25	chr03_1	StUSP28	chr03_2	Segmental duplication	0.0111751	0.0382045	0.292508
StUSP26	chr03_1	StUSP33	chr03_3	Segmental duplication	0.00365075	0.026118	0.139779
StUSP24	chr03_1	StUSP32	chr03_3	Segmental duplication	0.0137138	0.0374246	0.366438
StUSP24	chr03_1	StUSP31	chr03_3	Segmental duplication	0.00995122	0.0331454	0.300229
StUSP25	chr03_1	StUSP35	chr03_4	Segmental duplication	0.00370485	0.0125395	0.295455
StUSP26	chr03_1	StUSP36	chr03_4	Segmental duplication	0	0	0
StUSP26	chr03_1	StUSP45	chr05_1	Segmental duplication	0.32339	1.81411	0.178264
StUSP26	chr03_1	StUSP48	chr05_2	Segmental duplication	0.406443	1.77893	0.228477
StUSP26	chr03_1	StUSP51	chr05_3	Segmental duplication	0.395467	1.89486	0.208705
StUSP26	chr03_1	StUSP53	chr05_4	Segmental duplication	0.399745	1.72864	0.231248
StUSP26	chr03_1	StUSP59	chr06_1	Segmental duplication	0.186311	0.669215	0.278402
StUSP26	chr03_1	StUSP66	chr06_2	Segmental duplication	0.177261	0.676766	0.261923
StUSP26	chr03_1	StUSP70	chr06_3	Segmental duplication	0.177261	0.676766	0.261923
StUSP26	chr03_1	StUSP76	chr06_4	Segmental duplication	0.172777	0.673157	0.256667
StUSP29	chr03_2	StUSP33	chr03_3	Segmental duplication	0.00547364	0.0397664	0.137645
StUSP27	chr03_2	StUSP32	chr03_3	Segmental duplication	0.00557475	0.0267408	0.208474
StUSP27	chr03_2	StUSP31	chr03_3	Segmental duplication	0.0190089	0.0400429	0.474715
StUSP30	chr03_2	StUSP34	chr03_3	Segmental duplication	0	0	0
StUSP28	chr03_2	StUSP35	chr03_4	Segmental duplication	0.00742695	0.0382858	0.193987
StUSP29	chr03_2	StUSP36	chr03_4	Segmental duplication	0.00915623	0.0395914	0.231268
StUSP30	chr03_2	StUSP37	chr03_4	Segmental duplication	0	0	0
StUSP29	chr03_2	StUSP45	chr05_1	Segmental duplication	0.315702	1.7599	0.179386
StUSP29	chr03_2	StUSP48	chr05_2	Segmental duplication	0.434288	1.83142	0.237131
StUSP29	chr03_2	StUSP51	chr05_3	Segmental duplication	0.430637	1.78786	0.240867
StUSP29	chr03_2	StUSP53	chr05_4	Segmental duplication	0.394285	1.79247	0.219967
StUSP29	chr03_2	StUSP59	chr06_1	Segmental duplication	0.183371	0.732007	0.250504
StUSP29	chr03_2	StUSP66	chr06_2	Segmental duplication	0.174593	0.734792	0.237609
StUSP29	chr03_2	StUSP70	chr06_3	Segmental duplication	0.174593	0.734792	0.237609
StUSP29	chr03_2	StUSP76	chr06_4	Segmental duplication	0.17013	0.730671	0.232841
StUSP31	chr03_3	StUSP32	chr03_3	Tandem duplication	0.0157362	0.0305912	0.514402
StUSP33	chr03_3	StUSP36	chr03_4	Segmental duplication	0.00365075	0.026118	0.139779
StUSP34	chr03_3	StUSP37	chr03_4	Segmental duplication	0	0	0
StUSP33	chr03_3	StUSP45	chr05_1	Segmental duplication	0.3189	1.75965	0.181229
StUSP33	chr03_3	StUSP51	chr05_3	Segmental duplication	0.433652	1.65779	0.261585
StUSP33	chr03_3	StUSP53	chr05_4	Segmental duplication	0.397238	1.7922	0.221648
StUSP33	chr03_3	StUSP59	chr06_1	Segmental duplication	0.186029	0.674443	0.275826
StUSP34	chr03_3	StUSP65	chr06_2	Segmental duplication	0.170153	0.891495	0.190862
StUSP33	chr03_3	StUSP66	chr06_2	Segmental duplication	0.177015	0.681642	0.259689
StUSP34	chr03_3	StUSP69	chr06_3	Segmental duplication	0.170153	0.891495	0.190862
StUSP33	chr03_3	StUSP70	chr06_3	Segmental duplication	0.177015	0.681642	0.259689
StUSP33	chr03_3	StUSP76	chr06_4	Segmental duplication	0.172538	0.677978	0.254489
StUSP36	chr03_4	StUSP45	chr05_1	Segmental duplication	0.32339	1.81411	0.178264
StUSP36	chr03_4	StUSP48	chr05_2	Segmental duplication	0.406443	1.77893	0.228477
StUSP36	chr03_4	StUSP51	chr05_3	Segmental duplication	0.395467	1.89486	0.208705
StUSP36	chr03_4	StUSP53	chr05_4	Segmental duplication	0.399745	1.72864	0.231248
StUSP36	chr03_4	StUSP59	chr06_1	Segmental duplication	0.186311	0.669215	0.278402
StUSP36	chr03_4	StUSP66	chr06_2	Segmental duplication	0.177261	0.676766	0.261923
StUSP36	chr03_4	StUSP70	chr06_3	Segmental duplication	0.177261	0.676766	0.261923
StUSP36	chr03_4	StUSP76	chr06_4	Segmental duplication	0.172777	0.673157	0.256667
StUSP39	chr04_1	StUSP40	chr04_2	Segmental duplication	0	0.017468	0
StUSP39	chr04_1	StUSP42	chr04_3	Segmental duplication	0.0025413	0.017468	0.145483
StUSP39	chr04_1	StUSP44	chr04_4	Segmental duplication	0	0.00868317	0
StUSP38	chr04_1	StUSP43	chr04_4	Segmental duplication	0.00228224	0.00363417	0.627995
StUSP40	chr04_2	StUSP42	chr04_3	Segmental duplication	0.0025413	0.017468	0.145483
StUSP40	chr04_2	StUSP44	chr04_4	Segmental duplication	0	0.026357	0
StUSP42	chr04_3	StUSP44	chr04_4	Segmental duplication	0.0025413	0.026357	0.0964182
StUSP46	chr05_1	StUSP49	chr05_2	Segmental duplication	0.000549048	0.00178784	0.307101
StUSP45	chr05_1	StUSP48	chr05_2	Segmental duplication	0.00644472	0.0523251	0.123167
StUSP47	chr05_1	StUSP50	chr05_2	Segmental duplication	0.00544962	0	0
StUSP45	chr05_1	StUSP51	chr05_3	Segmental duplication	0.00859608	0.109	0.0788633
StUSP47	chr05_1	StUSP52	chr05_3	Segmental duplication	0.00272233	0	0
StUSP45	chr05_1	StUSP53	chr05_4	Segmental duplication	0.0129967	0.0929021	0.139897
StUSP47	chr05_1	StUSP54	chr05_4	Segmental duplication	0.00272233	0	0
StUSP47	chr05_1	StUSP100	chr01_1	Segmental duplication	0.192661	0.463035	0.416083
StUSP47	chr05_1	StUSP99	chr12_4	Segmental duplication	0.192661	0.463035	0.416083
StUSP47	chr05_1	StUSP104	chr01_1	Segmental duplication	0.192661	0.411927	0.467706
StUSP50	chr05_2	StUSP52	chr05_3	Segmental duplication	0.00271863	0	0
StUSP48	chr05_2	StUSP51	chr05_3	Segmental duplication	0.0107081	0.069966	0.153047
StUSP50	chr05_2	StUSP54	chr05_4	Segmental duplication	0.00271863	0	0
StUSP48	chr05_2	StUSP53	chr05_4	Segmental duplication	0.0161877	0.0569894	0.284047
StUSP50	chr05_2	StUSP100	chr01_1	Segmental duplication	0.191929	0.44995	0.426556
StUSP50	chr05_2	StUSP99	chr12_4	Segmental duplication	0.191929	0.44995	0.426556
StUSP50	chr05_2	StUSP104	chr01_1	Segmental duplication	0.191929	0.383516	0.500445
StUSP52	chr05_3	StUSP54	chr05_4	Segmental duplication	0	0	0
StUSP51	chr05_3	StUSP53	chr05_4	Segmental duplication	0.0125488	0.0772386	0.162469
StUSP58	chr06_1	StUSP65	chr06_2	Segmental duplication	0	0.0290593	0
StUSP59	chr06_1	StUSP66	chr06_2	Segmental duplication	0.0157538	0.0146525	1.07516
StUSP57	chr06_1	StUSP64	chr06_2	Segmental duplication	0.0195699	0.0568971	0.343952
StUSP55	chr06_1	StUSP61	chr06_2	Segmental duplication	0.0134987	0.0375372	0.359608
StUSP56	chr06_1	StUSP63	chr06_2	Segmental duplication	0	0.0339041	0
StUSP58	chr06_1	StUSP69	chr06_3	Segmental duplication	0	0.0290593	0
StUSP59	chr06_1	StUSP70	chr06_3	Segmental duplication	0.0157538	0.0146525	1.07516
StUSP55	chr06_1	StUSP67	chr06_3	Segmental duplication	0	0	0
StUSP60	chr06_1	StUSP71	chr06_3	Segmental duplication	0	0.0370446	0
StUSP57	chr06_1	StUSP74	chr06_4	Segmental duplication	0	0	0
StUSP58	chr06_1	StUSP75	chr06_4	Segmental duplication	0	0	0
StUSP59	chr06_1	StUSP76	chr06_4	Segmental duplication	0	0	0
StUSP60	chr06_1	StUSP77	chr06_4	Segmental duplication	0.00277521	0.0372748	0.0744528
StUSP55	chr06_1	StUSP72	chr06_4	Segmental duplication	0.00537396	0.0279102	0.192545
StUSP56	chr06_1	StUSP73	chr06_4	Segmental duplication	0	0.062176	0
StUSP60	chr06_1	StUSP89	chr09_2	Segmental duplication	0	0.0182936	0
StUSP65	chr06_2	StUSP69	chr06_3	Segmental duplication	0	0	0
StUSP66	chr06_2	StUSP70	chr06_3	Segmental duplication	0	0	0
StUSP61	chr06_2	StUSP67	chr06_3	Segmental duplication	0.0134987	0.0375372	0.359608
StUSP62	chr06_2	StUSP68	chr06_3	Segmental duplication	0.000632511	0	0
StUSP64	chr06_2	StUSP74	chr06_4	Segmental duplication	0.0195699	0.0568971	0.343952
StUSP65	chr06_2	StUSP75	chr06_4	Segmental duplication	0	0.0290593	0
StUSP66	chr06_2	StUSP76	chr06_4	Segmental duplication	0.0145768	0.0269995	0.539892
StUSP61	chr06_2	StUSP72	chr06_4	Segmental duplication	0.013523	0.00915343	1.47737
StUSP63	chr06_2	StUSP73	chr06_4	Segmental duplication	0	0.062176	0
StUSP69	chr06_3	StUSP75	chr06_4	Segmental duplication	0	0.0290593	0
StUSP70	chr06_3	StUSP76	chr06_4	Segmental duplication	0.0145768	0.0269995	0.539892
StUSP67	chr06_3	StUSP72	chr06_4	Segmental duplication	0.00537396	0.0279102	0.192545
StUSP71	chr06_3	StUSP77	chr06_4	Segmental duplication	0.00277521	0.0184058	0.150779
StUSP71	chr06_3	StUSP89	chr09_2	Segmental duplication	0	0.0370446	0
StUSP77	chr06_4	StUSP89	chr09_2	Segmental duplication	0.00277521	0.0372748	0.0744528
StUSP79	chr07_1	StUSP81	chr07_2	Segmental duplication	0.00608523	0.0570393	0.106685
StUSP78	chr07_1	StUSP80	chr07_2	Segmental duplication	0.00811367	0.0335626	0.241747
StUSP79	chr07_1	StUSP83	chr07_3	Segmental duplication	0	0.0348562	0
StUSP78	chr07_1	StUSP82	chr07_3	Segmental duplication	0.0101524	0.0267587	0.379407
StUSP79	chr07_1	StUSP95	chr10_2	Segmental duplication	0.097868	0.867482	0.112819
StUSP81	chr07_2	StUSP83	chr07_3	Segmental duplication	0.00608523	0.0211282	0.288015
StUSP80	chr07_2	StUSP82	chr07_3	Segmental duplication	0.0101559	0.0335626	0.302595
StUSP81	chr07_2	StUSP95	chr10_2	Segmental duplication	0.100255	0.87651	0.11438
StUSP83	chr07_3	StUSP95	chr10_2	Segmental duplication	0.097868	0.831884	0.117646
StUSP84	chr08_1	StUSP85	chr08_2	Segmental duplication	0.00226704	0.0189673	0.119523
StUSP84	chr08_1	StUSP86	chr08_3	Segmental duplication	0.00226704	0.0189673	0.119523
StUSP84	chr08_1	StUSP87	chr08_4	Segmental duplication	0.00283635	0.0132037	0.214814
StUSP85	chr08_2	StUSP86	chr08_3	Segmental duplication	0	0	0
StUSP85	chr08_2	StUSP87	chr08_4	Segmental duplication	0.0028346	0.0208973	0.135644
StUSP86	chr08_3	StUSP87	chr08_4	Segmental duplication	0.0028346	0.0208973	0.135644
StUSP88	chr09_2	StUSP92	chr09_4	Segmental duplication	0.00519595	0.0692991	0.0749787
StUSP88	chr09_2	StUSP96	chr12_4	Segmental duplication	0.22276	0.655436	0.339865
StUSP88	chr09_2	StUSP97	chr12_4	Segmental duplication	0.215906	0.653812	0.330227
StUSP90	chr09_3	StUSP91	chr09_3	Segmental duplication	0.00729378	0.0351112	0.207734
StUSP90	chr09_3	StUSP94	chr09_4	Segmental duplication	0.00801745	0.0579376	0.138381
StUSP91	chr09_3	StUSP94	chr09_4	Segmental duplication	0.00400001	0.0511926	0.0781365
StUSP92	chr09_4	StUSP96	chr12_4	Segmental duplication	0.222703	0.678995	0.32799
StUSP92	chr09_4	StUSP97	chr12_4	Segmental duplication	0.215852	0.67728	0.318704
StUSP96	chr12_4	StUSP97	chr12_4	Segmental duplication	0.00515909	0	0
StUSP98	chr12_4	StUSP107	chr01_1	Segmental duplication	0	0	0
StUSP99	chr12_4	StUSP100	chr01_1	Tandem duplication	0	0.0190789	0
StUSP100	chr01_1	StUSP104	chr01_1	Segmental duplication	0	0.0587576	0
StUSP101	chr01_1	StUSP105	chr01_1	Segmental duplication	0.0103523	0.02384	0.434241
StUSP99	chr12_4	StUSP104	chr01_1	Segmental duplication	0	0.0386559	0
StUSP103	chr01_1	StUSP106	chr01_1	Segmental duplication	0	0.0173168	0

## Sheet: S4
Table S4. Annotation of StUSPs protein motif.
Name	Sequence	Description of Pfam
Motif1	IVVAVDDSDESKYALKWALDN	Universal stress protein family
Motif2	GSVSDYCVHHAVCPV	Universal stress protein family
Motif3	JCEAVEKLHASLLVMGSRGYG	Universal stress protein family
Motif4	RSGDTLILLHVKPTS	NONE
Motif5	TQYRMTSAAGTFCYIDPEYQQTGML	NONE
Motif6	AAALLFLHQSKPEPJVHRDLKPGNI	Protein kinase domain
Motif7	VNVEIEIEEGDARDV	NONE
Motif8	SEJKKRAQELLEKAKEJCKAK	NONE
Motif9	FKQEGELLTTKRHKBFWLLLG	NONE
Motif10	ACPEYGCLVYELMSNGSLEDRLFRR	OS02G0152300 PROTEIN

## Sheet: S5
Table S5. Analysis of secondary structure of StUSPs protein.
Gene Name	Number of Alpha helix	The percent of all the sencondary structures	Number of Extended strand	The percent of all the sencondary structures	Number of Beta turn	The percent of all the sencondary structures	Number of Random coil	The percent of all the sencondary structures
StUSP1	82	0.4556	30	0.1667	5	0.0278	63	0.35
StUSP2	84	0.4693	30	0.1676	5	0.0279	60	0.3352
StUSP3	56	0.3436	34	0.2086	13	0.0798	60	0.3681
StUSP4	67	0.4268	34	0.2166	8	0.051	48	0.3057
StUSP5	223	0.311	123	0.1715	46	0.0642	325	0.4533
StUSP6	84	0.4693	29	0.162	6	0.0335	60	0.3352
StUSP7	56	0.3436	34	0.2086	13	0.0798	60	0.3681
StUSP8	70	0.443	31	0.1962	10	0.0633	47	0.2975
StUSP9	233	0.325	128	0.1785	46	0.0642	310	0.4324
StUSP10	56	0.3436	34	0.2086	13	0.0798	60	0.3681
StUSP11	67	0.4268	34	0.2166	8	0.051	48	0.3057
StUSP12	220	0.3068	125	0.1743	47	0.0656	325	0.4533
StUSP13	71	0.4277	32	0.1928	8	0.0482	55	0.3313
StUSP14	72	0.4162	34	0.1965	12	0.0694	55	0.3179
StUSP15	79	0.4463	33	0.1864	11	0.0621	54	0.3051
StUSP16	84	0.4693	30	0.1676	5	0.0279	60	0.3352
StUSP17	56	0.3436	34	0.2086	13	0.0798	60	0.3681
StUSP18	71	0.5299	28	0.209	7	0.0522	28	0.209
StUSP19	71	0.4277	32	0.1928	8	0.0482	55	0.3313
StUSP20	85	0.3617	41	0.1745	10	0.0426	99	0.4213
StUSP21	85	0.3617	41	0.1745	10	0.0426	99	0.4213
StUSP22	84	0.3574	29	0.1234	6	0.0255	116	0.4936
StUSP23	96	0.4103	35	0.1496	13	0.0556	90	0.3846
StUSP24	194	0.4409	42	0.0955	12	0.0273	192	0.4364
StUSP25	68	0.2906	44	0.188	7	0.0299	115	0.4915
StUSP26	68	0.2894	44	0.1872	12	0.0511	111	0.4723
StUSP27	181	0.3215	128	0.2274	44	0.0782	210	0.373
StUSP28	62	0.265	43	0.1838	5	0.0214	124	0.5299
StUSP29	61	0.2596	46	0.1957	9	0.0383	119	0.5064
StUSP30	54	0.2647	51	0.25	11	0.0539	88	0.4314
StUSP31	188	0.4273	37	0.0841	14	0.0318	201	0.4568
StUSP32	212	0.3687	110	0.1913	41	0.0713	212	0.3687
StUSP33	81	0.3447	45	0.1915	13	0.0553	96	0.4085
StUSP34	54	0.2647	51	0.25	11	0.0539	88	0.4314
StUSP35	74	0.3162	41	0.1752	7	0.0299	112	0.4786
StUSP36	68	0.2894	44	0.1872	12	0.0511	111	0.4723
StUSP37	54	0.3277	51	0.25	11	0.0539	88	0.4314
StUSP38	252	0.4235	111	0.1443	42	0.0546	364	0.4733
StUSP39	72	0.4574	30	0.1765	9	0.0529	59	0.3471
StUSP40	86	0.4273	31	0.1649	8	0.0426	63	0.3351
StUSP41	60	0.3704	35	0.216	8	0.0494	59	0.3642
StUSP42	75	0.4412	30	0.1765	7	0.0412	58	0.3412
StUSP43	238	0.3095	114	0.1482	46	0.0598	371	0.4824
StUSP44	72	0.4235	30	0.1765	9	0.0529	59	0.3471
StUSP45	48	0.2376	50	0.2475	12	0.0594	92	0.4554
StUSP46	290	0.3652	89	0.1121	40	0.0504	375	0.4723
StUSP47	68	0.4304	34	0.2152	8	0.0506	48	0.3038
StUSP48	45	0.1852	51	0.2099	11	0.0453	136	0.5597
StUSP49	290	0.3652	89	0.1121	40	0.0504	375	0.4723
StUSP50	69	0.4367	35	0.2215	9	0.057	45	0.2848
StUSP51	76	0.3128	50	0.2058	14	0.0576	103	0.4239
StUSP52	69	0.4367	34	0.2152	8	0.0506	47	0.2975
StUSP53	55	0.2236	50	0.2033	19	0.0772	122	0.4959
StUSP54	69	0.4367	34	0.2152	8	0.0506	47	0.2975
StUSP55	70	0.4348	32	0.1988	9	0.0559	50	0.3106
StUSP56	58	0.2555	53	0.2335	13	0.0573	103	0.4537
StUSP57	330	0.3986	76	0.0918	35	0.0423	387	0.4674
StUSP58	62	0.2967	45	0.2153	11	0.0526	91	0.4354
StUSP59	57	0.2627	45	0.2074	11	0.0507	104	0.4793
StUSP60	68	0.4331	34	0.2166	9	0.0573	46	0.293
StUSP61	67	0.4161	33	0.205	10	0.0426	99	0.4213
StUSP62	284	0.4134	75	0.1092	33	0.048	295	0.4294
StUSP63	58	0.2555	53	0.2335	13	0.0255	116	0.4936
StUSP64	344	0.3918	92	0.1048	43	0.049	103	0.4537
StUSP65	62	0.2967	45	0.2153	11	0.0526	91	0.4354
StUSP66	51	0.2161	59	0.25	13	0.0551	113	0.4788
StUSP67	70	0.4348	32	0.1988	9	0.0559	50	0.3106
StUSP68	284	0.4134	74	0.1077	36	0.0524	293	0.4265
StUSP69	62	0.2967	45	0.2153	11	0.0526	91	0.4354
StUSP70	51	0.2161	59	0.25	13	0.0551	113	0.4788
StUSP71	68	0.4331	34	0.2166	9	0.0573	46	0.293
StUSP72	67	0.4161	33	0.205	10	0.0621	51	0.3168
StUSP73	58	0.2555	53	0.2335	13	0.0573	103	0.4537
StUSP74	330	0.3986	76	0.0918	35	0.0423	387	0.4674
StUSP75	62	0.2967	45	0.2153	11	0.0526	91	0.4354
StUSP76	49	0.2085	53	0.2255	11	0.0468	122	0.5191
StUSP77	70	0.4459	35	0.2229	11	0.0701	41	0.2611
StUSP78	84	0.3871	37	0.1705	13	0.0599	83	0.3825
StUSP79	90	0.3719	36	0.1488	11	0.0455	105	0.4339
StUSP80	85	0.3935	28	0.1296	13	0.0602	90	0.4167
StUSP81	116	0.3754	57	0.1845	21	0.068	115	0.3722
StUSP82	88	0.4074	32	0.1481	11	0.0509	85	0.3935
StUSP83	91	0.2964	57	0.1857	17	0.0554	142	0.4625
StUSP84	286	0.3729	85	0.1108	40	0.0522	356	0.4641
StUSP85	283	0.369	84	0.1095	37	0.0482	363	0.4733
StUSP86	283	0.369	84	0.1095	37	0.0482	363	0.4733
StUSP87	284	0.3703	80	0.1043	37	0.0482	366	0.4772
StUSP88	67	0.4085	34	0.2073	13	0.0793	50	0.3049
StUSP89	68	0.4331	34	0.2166	9	0.0573	46	0.293
StUSP90	58	0.2397	56	0.2314	13	0.0537	115	0.4752
StUSP91	63	0.2561	53	0.2154	10	0.0407	120	0.4878
StUSP92	65	0.3963	34	0.2073	13	0.0793	52	0.3171
StUSP93	70	0.4321	31	0.1914	10	0.0617	51	0.3148
StUSP94	58	0.2624	45	0.2036	14	0.0633	104	0.4706
StUSP95	71	0.2795	39	0.1535	15	0.0591	129	0.5079
StUSP96	67	0.4036	34	0.2048	11	0.0663	54	0.3253
StUSP97	62	0.3735	35	0.2108	10	0.0602	59	0.3554
StUSP98	335	0.4408	91	0.1197	39	0.0513	295	0.3882
StUSP99	69	0.4312	34	0.2125	9	0.0562	48	0.3
StUSP100	69	0.4312	34	0.2125	9	0.0562	48	0.3
StUSP101	570	0.3985	270	0.1884	120	0.0837	472	0.3294
StUSP102	49	0.2033	36	0.1494	11	0.0456	145	0.6017
StUSP103	65	0.3714	27	0.1543	6	0.0343	77	0.44
StUSP104	69	0.4312	34	0.2125	9	0.0562	48	0.3
StUSP105	426	0.4057	148	0.141	75	0.0714	401	0.3819
StUSP106	107	0.444	39	0.1618	15	0.0622	80	0.332
StUSP107	335	0.4408	91	0.1197	39	0.0513	295	0.3882
StUSP108	53	0.2325	48	0.2105	18	0.0789	109	0.4781

## Sheet: S6
Table S6. Annotation of StUSPs Promoter element.
ID	AAAC motif	ABRE	ACE	AE box	ATC motif	ATCT motif	AuxRR core	Box 4	Box II	CAG motif	CGTCA motif	G box	GA motif	Gap box	GARE motif	GATA motif	GT1 motif	GTGGC motif	I box	LAMP element	LTR	MBS	MBSI	MRE	P box	SARE	Sp1	TATC box	TC rich repeats	TCA element	TCCC motif	TCT motif	TGA element	TGACG motif	WUN motif
StUSP1	0	2	0	1	0	2	0	7	0	0	1	2	0	0	1	0	0	0	0	0	0	0	0	0	0	0	0	0	1	2	0	0	0	1	0
StUSP2	0	3	0	0	0	2	0	3	0	0	1	2	0	0	0	0	2	0	1	0	0	1	0	0	0	0	0	0	1	2	1	2	0	1	0
StUSP3	0	2	0	0	0	0	0	1	0	0	1	2	0	0	0	0	3	0	0	1	0	0	0	1	0	0	0	0	1	0	1	1	1	1	0
StUSP4	0	2	0	0	1	0	0	1	0	0	1	1	0	0	2	0	1	1	0	0	1	1	0	0	1	0	0	0	0	1	0	0	0	1	0
StUSP5	0	2	0	0	0	0	0	6	0	0	2	4	0	0	1	0	1	0	0	0	2	2	0	0	1	0	0	0	1	4	1	2	1	2	0
StUSP6	0	2	0	0	0	4	0	6	2	0	1	1	0	0	1	1	0	0	0	0	0	0	2	0	0	0	0	0	0	1	0	1	0	1	0
StUSP7	0	1	0	0	0	0	0	2	0	0	0	1	0	0	0	0	3	1	0	0	0	0	0	1	0	0	0	0	1	0	0	1	1	0	0
StUSP8	0	4	0	2	0	0	0	3	0	0	5	2	0	0	0	0	1	0	1	1	0	1	0	0	1	0	1	1	1	0	0	2	1	5	0
StUSP9	0	0	1	0	0	0	0	6	0	0	4	3	1	0	1	0	1	0	0	0	2	1	0	0	0	0	0	0	1	2	1	1	1	4	0
StUSP10	0	3	0	0	0	0	0	3	0	0	1	1	0	0	0	0	3	0	0	1	0	0	0	1	0	0	0	0	1	1	0	0	0	1	0
StUSP11	0	4	0	1	2	0	0	2	0	0	2	3	0	0	1	1	1	1	0	0	0	1	0	0	1	0	0	0	0	1	0	0	1	2	0
StUSP12	0	1	1	0	0	0	0	6	0	0	4	4	1	0	1	0	1	0	0	0	2	1	0	0	0	0	0	0	1	2	1	1	1	4	0
StUSP13	0	3	0	1	0	0	0	5	0	0	3	4	0	0	0	2	3	0	4	0	0	2	0	0	1	0	1	1	0	0	0	0	0	3	0
StUSP14	0	4	0	0	0	0	0	5	0	0	2	4	0	0	0	2	3	0	4	0	0	1	0	0	0	0	1	0	0	0	0	0	0	2	0
StUSP15	0	6	0	0	0	0	0	3	1	0	0	5	1	0	0	0	2	0	0	0	2	2	0	0	1	0	0	0	0	0	0	2	0	0	0
StUSP16	0	4	0	1	0	2	0	7	0	0	1	3	0	0	1	0	0	0	0	0	0	0	0	0	0	0	0	0	0	2	0	0	0	1	0
StUSP17	0	1	0	0	0	0	0	1	0	0	1	1	0	0	0	0	3	0	0	1	0	0	0	2	0	0	0	0	0	0	0	1	1	1	0
StUSP18	0	2	1	0	1	0	0	1	0	0	1	1	0	0	2	0	1	1	0	0	1	1	0	0	1	0	0	0	0	1	0	0	1	1	0
StUSP19	0	3	0	1	0	0	0	5	0	0	3	4	0	0	0	2	3	0	4	0	0	2	0	0	1	0	1	1	0	0	0	0	0	3	0
StUSP20	0	7	0	1	0	1	0	2	0	0	3	7	0	0	1	2	0	0	0	1	0	0	0	0	1	0	0	3	0	3	0	0	1	3	0
StUSP21	0	9	0	1	0	1	0	3	0	0	2	9	0	0	1	2	0	0	0	1	0	0	0	0	1	0	0	3	0	3	0	0	1	2	0
StUSP22	0	3	0	1	0	1	0	2	0	0	2	2	0	0	1	1	0	0	0	1	1	0	0	0	0	0	0	2	0	2	0	0	0	2	0
StUSP23	0	2	0	2	0	1	0	1	0	0	3	1	0	0	1	0	0	0	0	1	0	0	0	0	0	0	0	2	0	3	0	0	0	3	0
StUSP24	0	7	0	2	0	0	1	4	0	0	5	7	0	0	1	2	0	0	1	2	0	0	0	0	1	0	0	0	1	2	0	1	1	5	0
StUSP25	0	0	1	1	0	0	0	2	0	0	0	0	0	0	1	1	3	0	1	0	2	2	0	2	2	0	0	0	0	3	0	0	1	0	0
StUSP26	0	6	0	1	0	0	0	4	0	0	4	4	0	0	0	0	2	0	0	0	0	1	0	2	0	0	0	0	0	0	1	1	0	4	0
StUSP27	0	9	0	2	0	0	1	4	0	0	7	8	0	0	1	3	0	0	1	2	0	0	0	0	1	0	0	0	1	2	0	1	1	7	0
StUSP28	0	2	2	1	0	0	0	0	0	0	0	1	0	0	2	0	3	0	2	0	1	5	0	0	0	0	0	1	1	2	0	2	1	0	0
StUSP29	0	3	0	1	0	1	0	3	0	0	2	2	0	0	0	0	2	0	0	1	0	1	0	2	0	0	0	0	0	0	1	1	0	2	0
StUSP30	0	3	0	0	0	0	0	4	0	0	0	1	0	0	0	1	0	0	0	1	2	0	0	0	0	0	0	0	1	0	0	4	0	0	0
StUSP31	0	4	0	3	0	0	0	6	0	1	2	4	1	0	1	1	1	0	1	2	0	0	0	0	1	0	0	0	0	0	0	0	1	2	2
StUSP32	0	6	0	2	0	0	0	6	0	1	4	5	1	0	1	2	1	0	1	2	0	0	0	0	2	0	0	0	0	1	0	0	1	4	1
StUSP33	0	6	0	2	0	1	0	4	0	0	5	4	1	0	0	0	2	0	0	0	0	1	0	2	0	0	0	0	0	0	1	1	0	5	0
StUSP34	0	3	0	0	0	0	0	4	0	0	0	1	0	0	0	1	0	0	0	1	2	0	0	0	0	0	0	0	1	0	0	4	0	0	0
StUSP35	0	0	1	1	0	0	0	1	0	0	0	0	0	0	1	1	3	0	1	0	2	2	0	1	1	0	0	0	0	3	0	0	1	0	0
StUSP36	0	6	0	1	0	0	0	4	0	0	4	4	0	0	0	0	2	0	0	0	0	1	0	2	0	0	0	0	0	0	1	1	0	4	0
StUSP37	0	3	0	0	0	0	0	4	0	0	0	1	0	0	1	1	0	0	0	1	2	0	0	0	0	0	0	0	1	0	0	4	0	0	0
StUSP38	0	3	1	0	0	1	0	2	0	0	4	1	0	0	3	3	4	0	3	0	2	4	0	0	1	0	1	0	2	1	1	0	1	4	0
StUSP39	0	0	0	1	0	0	1	3	0	0	0	2	0	0	0	0	1	0	0	0	0	2	0	0	0	0	0	1	0	1	2	1	0	0	0
StUSP40	0	3	0	0	0	0	1	2	0	0	1	4	0	1	0	0	2	0	0	0	1	0	0	0	0	0	2	1	0	0	3	1	0	1	0
StUSP41	0	2	0	2	0	0	0	4	0	0	1	1	0	0	0	0	1	0	0	1	1	0	0	1	0	0	1	0	1	3	0	0	0	1	0
StUSP42	0	1	0	1	0	0	1	5	0	0	0	2	0	1	0	0	2	0	0	0	1	0	0	0	1	0	0	1	0	1	2	0	0	0	0
StUSP43	0	3	1	0	0	1	0	2	0	0	5	1	0	0	3	3	4	0	3	0	2	2	0	0	0	0	1	0	2	1	1	0	1	5	0
StUSP44	0	1	0	1	0	0	1	3	0	0	0	3	0	0	0	0	1	0	0	0	2	1	0	0	0	0	0	1	0	1	2	1	0	0	0
StUSP45	0	5	0	0	0	0	0	5	0	0	3	3	0	0	0	0	0	0	0	0	1	2	0	0	1	0	0	0	0	1	0	0	0	3	0
StUSP46	0	8	0	2	0	0	0	2	0	0	4	8	1	0	2	1	1	0	1	1	1	0	0	0	1	0	0	0	1	4	0	4	0	4	0
StUSP47	0	1	0	0	0	0	0	5	0	0	0	1	0	0	1	0	0	0	0	0	0	0	0	0	1	0	0	0	1	0	1	1	0	0	0
StUSP48	0	5	0	0	0	0	0	6	0	0	4	3	0	0	0	0	2	0	0	0	1	2	0	0	1	0	0	0	0	2	0	0	0	4	0
StUSP49	0	8	0	2	0	0	0	2	0	0	4	8	1	0	2	1	1	0	1	1	1	0	0	0	1	0	0	0	1	4	0	4	0	4	0
StUSP50	0	2	0	0	0	0	0	5	0	0	0	2	0	0	1	0	0	0	0	0	0	0	0	0	1	0	0	0	1	0	1	1	0	0	0
StUSP51	0	5	0	0	1	0	0	6	0	0	5	3	0	0	0	0	0	0	0	2	1	3	0	0	1	0	0	0	0	1	0	0	0	5	0
StUSP52	0	2	0	0	0	0	0	5	0	0	0	2	0	0	1	0	0	0	0	0	0	0	0	0	1	0	0	0	1	0	1	1	0	0	0
StUSP53	0	3	0	0	1	0	0	6	0	0	3	2	0	0	0	0	0	0	0	2	1	2	0	0	1	0	0	0	0	0	0	0	0	3	0
StUSP54	0	2	0	0	0	0	0	5	0	0	0	2	0	0	1	0	0	0	0	0	0	0	0	0	1	0	0	0	1	0	1	1	0	0	0
StUSP55	0	0	0	3	0	0	0	1	0	0	1	0	0	0	0	1	2	0	0	0	0	0	0	0	0	0	0	0	1	0	0	0	0	1	0
StUSP56	0	2	0	1	0	0	0	3	0	0	0	2	0	0	0	1	1	0	1	0	0	2	0	0	0	0	0	0	0	0	0	1	0	0	0
StUSP57	0	3	0	2	1	2	0	4	1	0	3	0	0	0	2	2	2	0	0	0	1	2	0	1	1	0	1	2	1	2	0	4	3	3	0
StUSP58	0	5	0	2	0	0	0	2	0	0	4	6	0	0	1	0	2	0	0	0	0	0	0	0	0	1	0	0	3	1	1	5	0	4	0
StUSP59	0	3	0	0	1	0	0	3	1	0	1	3	0	0	0	0	0	0	0	0	0	1	0	0	0	0	0	0	0	1	0	0	1	1	0
StUSP60	0	0	0	0	1	1	0	2	0	0	0	0	0	0	0	0	0	0	1	1	0	0	0	2	0	0	0	0	0	1	0	0	1	0	0
StUSP61	0	1	0	0	0	0	0	5	0	0	1	1	0	0	0	0	0	0	1	0	0	0	0	0	1	0	0	0	0	1	0	2	0	1	0
StUSP62	0	10	0	2	0	0	0	2	0	0	2	7	0	0	1	0	0	0	0	1	0	0	0	0	1	0	1	0	1	1	2	0	2	2	1
StUSP63	0	2	0	1	0	0	0	4	0	0	0	1	0	0	0	0	1	0	0	0	0	2	0	0	0	0	0	0	1	0	0	1	0	0	0
StUSP64	0	3	0	0	1	0	0	4	1	0	2	0	0	0	2	3	0	0	0	0	1	2	0	1	1	0	2	2	0	2	0	3	3	2	0
StUSP65	0	4	0	2	0	0	0	1	0	0	5	4	0	0	1	0	2	0	1	0	0	0	0	0	0	1	0	0	2	2	1	2	0	5	0
StUSP66	0	3	0	0	2	0	1	3	1	0	3	3	0	0	0	0	0	0	0	0	0	1	0	0	0	0	1	0	0	0	0	0	1	3	0
StUSP67	0	0	0	3	0	0	0	1	0	0	1	0	0	0	0	3	2	0	0	0	0	0	0	0	0	0	0	0	1	0	0	0	0	1	0
StUSP68	0	10	0	2	0	0	0	2	0	0	2	7	0	0	1	0	0	0	0	1	0	0	0	0	1	0	1	0	1	1	2	0	2	2	1
StUSP69	0	4	0	2	0	0	0	1	0	0	5	4	0	0	1	0	2	0	1	0	0	0	0	0	0	1	0	0	2	2	1	2	0	5	0
StUSP70	0	3	0	0	2	0	1	3	1	0	3	3	0	0	0	0	0	0	0	0	0	1	0	0	0	0	1	0	0	0	0	0	1	3	0
StUSP71	0	0	0	0	0	0	0	2	0	0	0	1	0	0	0	0	0	0	1	1	1	2	0	2	0	0	0	0	1	1	0	0	0	0	0
StUSP72	0	1	0	2	0	0	0	3	0	0	1	1	0	0	0	0	0	0	1	0	0	0	0	0	1	0	0	0	0	1	0	1	0	1	0
StUSP73	0	3	0	1	0	0	1	4	0	0	0	0	0	0	0	0	1	0	0	0	1	2	0	0	0	0	2	2	1	1	0	1	0	0	0
StUSP74	0	3	0	2	1	2	0	4	1	0	3	0	0	0	2	2	2	0	0	0	1	2	0	1	1	0	1	2	1	2	0	4	3	3	0
StUSP75	0	5	0	2	0	0	0	2	0	0	4	6	0	0	1	0	2	0	0	0	0	0	0	0	0	1	0	0	3	1	1	5	0	4	0
StUSP76	0	3	0	0	1	0	0	3	1	0	2	3	0	0	0	0	0	0	0	0	0	1	0	0	0	0	0	0	0	1	0	0	1	2	0
StUSP77	0	0	0	0	0	0	0	2	0	0	0	1	0	0	0	0	2	0	1	1	1	2	0	3	0	0	0	0	1	1	0	0	0	0	0
StUSP78	0	3	1	0	0	0	0	5	0	0	3	5	0	0	0	2	1	0	0	0	0	0	0	0	0	0	0	0	2	1	0	2	0	3	0
StUSP79	0	4	0	0	0	0	0	2	0	0	1	3	0	0	3	0	0	0	0	0	0	0	0	0	1	0	0	0	0	0	1	0	0	1	0
StUSP80	0	2	1	0	0	0	0	7	0	0	5	2	0	0	0	2	3	0	0	1	0	0	0	0	0	0	0	0	1	1	0	2	0	5	0
StUSP81	0	4	0	0	0	0	0	1	0	0	2	4	0	0	3	0	1	0	0	0	0	0	0	0	1	0	0	0	0	0	1	0	0	2	0
StUSP82	0	1	1	0	0	0	0	7	0	0	4	2	0	0	0	2	4	0	1	2	0	0	0	0	0	0	0	1	1	1	0	1	0	4	0
StUSP83	0	4	0	0	0	0	0	1	0	0	1	3	0	0	3	0	1	0	0	0	0	0	0	1	1	0	1	0	0	0	1	0	0	1	0
StUSP84	0	3	0	0	0	1	3	11	0	1	7	2	0	0	1	1	4	0	1	1	1	2	0	1	2	0	0	0	1	3	0	2	1	7	0
StUSP85	0	4	1	0	0	1	3	11	0	1	5	2	0	0	1	1	4	0	1	1	0	2	0	1	2	0	0	0	1	3	0	2	1	5	0
StUSP86	0	4	1	0	0	1	3	11	0	1	5	2	0	0	1	1	4	0	1	1	0	2	0	1	2	0	0	0	1	3	0	2	1	5	0
StUSP87	0	4	1	0	0	1	3	12	0	1	5	2	0	0	1	1	4	0	2	1	1	2	0	1	2	0	0	0	1	3	0	2	1	5	0
StUSP88	0	4	0	0	2	0	0	4	1	0	1	5	0	0	0	0	0	0	0	1	0	0	0	1	0	0	0	0	0	4	1	1	0	1	0
StUSP89	0	0	0	0	1	0	0	1	0	0	0	1	0	0	0	0	0	0	1	1	0	0	0	3	0	0	0	0	1	1	0	0	0	0	0
StUSP90	0	5	1	0	0	0	0	1	0	0	0	3	1	0	0	1	4	0	1	0	2	0	0	1	1	0	2	0	0	1	0	0	0	0	0
StUSP91	0	4	1	0	0	0	0	0	0	0	0	2	1	0	0	1	3	0	1	0	0	0	0	1	0	0	2	0	0	1	0	0	0	0	0
StUSP92	0	4	0	0	1	0	0	5	1	0	0	3	0	0	0	0	0	0	0	1	0	0	0	1	0	0	0	0	0	3	1	1	0	0	0
StUSP93	0	4	0	1	0	0	0	3	0	0	4	2	0	0	1	2	2	0	2	2	0	2	0	1	1	0	0	0	0	0	1	0	0	4	0
StUSP94	0	4	1	0	0	0	0	1	0	0	0	2	0	0	0	0	4	0	1	0	0	0	0	1	0	0	2	0	0	1	0	0	0	0	0
StUSP95	0	7	0	0	0	0	0	3	0	0	14	4	1	0	2	1	0	1	0	0	0	0	0	0	0	0	1	0	1	4	0	0	0	14	0
StUSP96	0	2	0	0	0	0	0	3	0	0	1	3	0	0	0	1	2	0	0	0	0	2	1	0	1	0	0	0	0	1	0	0	0	1	0
StUSP97	0	1	0	0	1	0	0	2	0	0	2	1	0	0	1	2	1	0	1	0	0	1	1	0	0	0	1	0	1	1	0	3	0	2	0
StUSP98	0	4	0	0	0	0	0	2	0	0	2	3	0	0	0	0	4	0	2	1	2	1	0	0	1	0	0	1	2	3	0	2	0	2	0
StUSP99	0	7	0	0	0	0	0	10	0	0	1	5	0	0	0	0	0	0	0	0	0	1	0	0	2	0	0	0	0	1	0	3	0	1	0
StUSP100	0	5	0	0	0	0	0	8	0	0	1	3	1	0	0	0	0	0	0	0	0	1	0	0	2	0	0	0	0	1	0	3	0	1	0
StUSP101	1	6	0	1	2	2	1	0	0	1	7	3	1	0	3	1	3	0	1	1	2	2	0	0	4	0	2	1	3	2	0	0	1	7	0
StUSP102	1	6	1	0	0	0	0	10	0	0	1	3	3	0	0	1	0	0	0	0	1	1	0	0	2	0	0	0	1	0	0	3	1	1	0
StUSP103	0	3	1	0	1	0	0	12	0	0	3	1	0	0	0	0	3	0	0	0	0	1	0	0	0	0	0	0	1	1	0	0	0	3	0
StUSP104	0	4	0	0	0	0	0	7	0	0	1	3	0	0	0	0	0	0	0	0	1	1	0	0	3	0	0	0	1	1	0	4	0	1	0
StUSP105	1	5	1	1	1	1	1	0	0	1	4	3	1	0	2	2	1	0	1	1	1	2	0	0	4	0	1	1	2	4	0	0	1	4	0
StUSP106	0	1	1	0	1	1	0	10	0	0	3	0	0	0	0	0	2	0	0	0	0	3	0	0	0	0	0	0	1	1	0	0	0	3	0
StUSP107	0	4	0	0	0	0	0	2	0	0	2	3	0	0	0	0	4	0	2	1	2	1	0	0	1	0	0	1	2	3	0	2	0	2	0
StUSP108	0	1	1	0	1	0	0	11	0	0	2	0	0	0	0	1	3	0	0	0	0	1	0	0	0	0	0	0	1	1	0	0	0	2	0
Promoter element annotation
AAAC-motif	light response element
ABRE	abscisic acid responsiveness
ACE	light response element
AE-box	light response element
ATC-motif	light response element
ATCT-motif	light response element
AuxRR-core	auxin-responsive element
Box 4	light response element
Box II	light response element
CAG-motif	light response element
CGTCA-motif	MeJA-responsiveness
GA-motif	light response element
Gap-box	light response element
GARE-motif	gibberellin-responsive element
GATA-motif	light response element
G-box	light response element
GT1-motif	light response element
GTGGC-motif	light response element
I-box	light response element
LAMP-element	light response element
LTR	low-temperature responsiveness
MBS	MYB binding site
MBSI	MYB binding site
MRE	MYB binding site
P-box	gibberellin-responsive element
SARE	salicylic acid responsiveness
Sp1	light response element
TATC-box	gibberellin-responsive element
TCA-element	salicylic acid responsiveness
TCCC-motif	light response element
TC-rich repeats	defense and stress responsiveness
TCT-motif	light response element
TGACG-motif	MeJA-responsiveness
TGA-element	auxin-responsive element
WUN-motif	wound-responsive element

## Sheet: S7
Table S7. Collinearity analysis of USPs gene between potato and Arabidopsis, tobacco and rice.
Solanum lycopersicum	Solanum tuberosum	Arabidopsis thaliana	Solanum tuberosum	Oryza sativaL	Solanum tuberosum	Nicotiana tabacum	Solanum tuberosum
Solyc01g057000.3.1	Soltu.Atl.01_1G009670.1	AT1G11360.4	Soltu.Atl.02_1G014500.1	Os01t0303800-01	Soltu.Atl.01_3G023550.1	OIT07607	Soltu.Atl.01_3G022760.1
Solyc01g059930.3.1	Soltu.Atl.01_1G011520.1	AT1G11360.4	Soltu.Atl.03_1G001890.1	Os01t0303800-01	Soltu.Atl.01_3G022760.1	OIT07540	Soltu.Atl.01_3G022760.1
Solyc01g066810.3.1	Soltu.Atl.01_1G013350.1	AT1G69080.1	Soltu.Atl.03_1G023300.1	Os01t0303800-01	Soltu.Atl.01_4G025230.1	OIT07607	Soltu.Atl.01_3G023550.1
Solyc01g057000.3.1	Soltu.Atl.01_1G008530.1	AT1G11360.4	Soltu.Atl.03_2G001900.1	Os01t0783500-01	Soltu.Atl.02_1G015160.1	OIT07607	Soltu.Atl.01_4G025230.1
Solyc01g068270.3.1	Soltu.Atl.01_1G015440.1	AT1G69080.1	Soltu.Atl.03_2G021480.1	Os01t0783500-01	Soltu.Atl.02_1G014500.1	OIT07540	Soltu.Atl.01_4G025230.1
Solyc01g059930.3.1	Soltu.Atl.01_2G015420.1	AT1G11360.4	Soltu.Atl.03_3G001970.1	Os01t0783500-01	Soltu.Atl.02_2G017450.4	OIT04856	Soltu.Atl.03_1G020670.1
Solyc01g066810.3.1	Soltu.Atl.01_2G016610.1	AT1G11360.4	Soltu.Atl.03_3G003850.1	Os01t0783500-01	Soltu.Atl.03_1G001890.1	OIT04856	Soltu.Atl.03_2G018690.2
Solyc01g068270.3.1	Soltu.Atl.01_2G018820.1	AT1G69080.1	Soltu.Atl.03_3G027920.1	Os01t0783500-01	Soltu.Atl.03_2G001900.1	OIT04856	Soltu.Atl.03_4G017260.1
Solyc01g100370.3.1	Soltu.Atl.01_3G023550.1	AT1G69080.1	Soltu.Atl.03_4G020170.1	Os01t0783500-01	Soltu.Atl.03_3G003850.1	OIT05402	Soltu.Atl.04_3G007160.1
Solyc01g109710.3.1	Soltu.Atl.01_3G032150.1	AT1G69080.1	Soltu.Atl.05_1G000620.1	Os01t0783500-01	Soltu.Atl.03_3G001970.1	OIS95893	Soltu.Atl.05_1G000620.1
Solyc01g100370.3.1	Soltu.Atl.01_3G022760.1	AT1G69080.1	Soltu.Atl.05_2G000640.1	Os01t0783500-01	Soltu.Atl.07_1G011510.1	OIT03401	Soltu.Atl.05_1G016310.1
Solyc01g066810.3.1	Soltu.Atl.01_3G012630.1	AT1G69080.1	Soltu.Atl.05_3G001060.1	Os01t0783500-01	Soltu.Atl.07_3G019290.1	OIS95893	Soltu.Atl.05_2G000640.1
Solyc01g068270.3.1	Soltu.Atl.01_3G015770.1	AT1G69080.1	Soltu.Atl.05_4G001050.1	Os01t0783500-01	Soltu.Atl.07_3G013530.1	OIT03401	Soltu.Atl.05_2G015210.1
Solyc01g059930.3.1	Soltu.Atl.01_3G010660.1	AT1G44760.2	Soltu.Atl.06_1G005310.1	Os01t0849600-01	Soltu.Atl.09_2G001180.2	OIS95893	Soltu.Atl.05_3G001060.1
Solyc01g100370.3.1	Soltu.Atl.01_4G025230.1	AT1G44760.2	Soltu.Atl.06_2G012490.1	Os01t0849600-01	Soltu.Atl.09_4G000970.2	OIS95893	Soltu.Atl.05_4G001050.1
Solyc01g066810.3.1	Soltu.Atl.01_4G013860.1	AT1G48960.1	Soltu.Atl.06_3G013830.1	Os01t0849600-01	Soltu.Atl.10_2G007300.1	OIT02866	Soltu.Atl.06_2G019880.3
Solyc01g057000.3.1	Soltu.Atl.01_4G011310.1	AT1G44760.2	Soltu.Atl.06_4G009240.1	Os01t0849600-01	Soltu.Atl.10_4G004260.1	OIT02866	Soltu.Atl.06_3G013830.1
Solyc01g059930.3.1	Soltu.Atl.01_4G013360.1	AT2G47710.1	Soltu.Atl.01_3G012630.1	Os10t0463300-01	Soltu.Atl.09_3G020800.1	OIT00093	Soltu.Atl.07_1G011510.1
Solyc01g066810.3.1	Soltu.Atl.05_1G020730.1	AT2G21620.2	Soltu.Atl.01_3G032150.1	Os10t0463300-01	Soltu.Atl.09_3G021400.1	OIT00093	Soltu.Atl.07_2G010730.1
Solyc01g066810.3.1	Soltu.Atl.05_2G020660.1	AT2G47710.1	Soltu.Atl.01_4G013860.1	Os10t0463300-01	Soltu.Atl.09_4G019410.1	OIT00093	Soltu.Atl.07_3G013530.1
Solyc01g066810.3.1	Soltu.Atl.12_2G001680.1	AT2G03720.2	Soltu.Atl.03_1G023300.1	Os12t0552400-01	Soltu.Atl.01_4G013860.1	OIS98921	Soltu.Atl.09_3G020800.1
Solyc01g066810.3.1	Soltu.Atl.12_2G002210.1	AT2G03720.2	Soltu.Atl.03_2G021480.1	Os02t0760500-01	Soltu.Atl.04_1G014220.1	OIS98921	Soltu.Atl.09_3G021400.1
Solyc01g066810.3.1	Soltu.Atl.12_3G001380.1	AT2G03720.2	Soltu.Atl.03_3G027920.1	Os02t0760500-01	Soltu.Atl.04_2G013310.1	OIS98921	Soltu.Atl.09_4G019410.1
Solyc10g006760.3.1	Soltu.Atl.02_1G015160.1	AT2G03720.2	Soltu.Atl.03_4G020170.1	Os02t0760500-01	Soltu.Atl.04_3G014780.6	OIS99063	Soltu.Atl.10_2G002000.2
Solyc10g006760.3.1	Soltu.Atl.02_1G014500.1	AT2G03720.2	Soltu.Atl.05_1G000620.1	Os02t0218400-01	Soltu.Atl.06_1G008600.1	OIT03053	Soltu.Atl.12_1G009580.1
Solyc10g006760.3.1	Soltu.Atl.02_2G017450.4	AT2G03720.2	Soltu.Atl.05_2G000640.1	Os02t0218400-01	Soltu.Atl.06_2G017150.1	OIT03053	Soltu.Atl.12_3G021300.1
Solyc10g006760.3.1	Soltu.Atl.07_1G017590.1	AT2G03720.2	Soltu.Atl.05_3G001060.1	Os02t0218400-01	Soltu.Atl.06_4G012580.1
Solyc10g006760.3.1	Soltu.Atl.07_2G010730.1	AT2G03720.2	Soltu.Atl.05_4G001050.1	Os03t0305400-01	Soltu.Atl.01_3G022760.1
Solyc10g006760.3.1	Soltu.Atl.07_2G016070.1	AT2G47710.1	Soltu.Atl.06_1G000390.1	Os03t0305400-01	Soltu.Atl.01_3G023550.1
Solyc10g006760.3.1	Soltu.Atl.07_3G019290.1	AT2G47710.1	Soltu.Atl.06_2G000530.1	Os03t0305400-01	Soltu.Atl.01_4G025230.1
Solyc10g086670.2.1	Soltu.Atl.09_2G001180.2	AT2G47710.1	Soltu.Atl.06_3G000530.1	Os03t0305400-01	Soltu.Atl.12_2G002210.1
Solyc10g086670.2.1	Soltu.Atl.09_4G000970.2	AT2G47710.1	Soltu.Atl.06_4G000550.1	Os03t0305400-01	Soltu.Atl.12_3G001380.1
Solyc10g006760.3.1	Soltu.Atl.10_2G002000.2	AT2G47710.1	Soltu.Atl.09_2G013170.1	Os05t0453700-01	Soltu.Atl.09_2G001180.2
Solyc10g086670.2.1	Soltu.Atl.10_2G007300.1	AT2G19410.2	Soltu.Atl.12_1G009580.1	Os05t0453700-01	Soltu.Atl.09_4G000970.2
Solyc10g086670.2.1	Soltu.Atl.10_4G004260.1	AT2G07020.1	Soltu.Atl.12_1G009580.1	Os05t0453700-01	Soltu.Atl.10_2G007300.1
Solyc12g099520.2.1	Soltu.Atl.01_1G013350.1	AT2G19410.2	Soltu.Atl.12_3G021300.1	Os05t0453700-01	Soltu.Atl.10_4G004260.1
Solyc12g099520.2.1	Soltu.Atl.01_2G016610.1	AT2G07020.1	Soltu.Atl.12_3G021300.1	Os07t0673400-01	Soltu.Atl.01_1G013350.1
Solyc12g099520.2.1	Soltu.Atl.01_3G012630.1	AT3G17020.1	Soltu.Atl.01_1G011520.1	Os07t0673400-01	Soltu.Atl.01_2G016610.1
Solyc12g099520.2.1	Soltu.Atl.01_4G013860.1	AT3G17020.1	Soltu.Atl.01_2G015420.1	Os07t0673400-01	Soltu.Atl.01_3G012630.1
Solyc12g099520.2.1	Soltu.Atl.05_1G020730.1	AT3G62550.1	Soltu.Atl.01_3G022760.1	Os07t0673400-01	Soltu.Atl.01_4G013860.1
Solyc12g099520.2.1	Soltu.Atl.05_2G020660.1	AT3G17020.1	Soltu.Atl.01_4G013360.1	Os07t0551400-01	Soltu.Atl.02_1G015160.1
Solyc12g008990.2.1	Soltu.Atl.06_1G008600.1	AT3G62550.1	Soltu.Atl.01_4G025230.1	Os07t0551400-01	Soltu.Atl.02_1G014500.1
Solyc12g008990.2.1	Soltu.Atl.06_2G017150.1	AT3G53990.1	Soltu.Atl.09_2G001180.2	Os07t0551400-01	Soltu.Atl.02_2G017450.4
Solyc12g008990.2.1	Soltu.Atl.06_4G012580.1	AT3G53990.1	Soltu.Atl.09_4G000970.2	Os07t0556000-01	Soltu.Atl.03_1G001890.1
Solyc12g008990.2.1	Soltu.Atl.12_1G009580.1	AT3G53990.1	Soltu.Atl.10_4G004260.1	Os07t0556000-01	Soltu.Atl.03_2G001900.1
Solyc12g095990.2.1	Soltu.Atl.12_2G004900.1	AT4G27320.1	Soltu.Atl.02_1G014500.1	Os07t0556000-01	Soltu.Atl.03_3G001970.1
Solyc12g099520.2.1	Soltu.Atl.12_2G002210.1	AT4G27320.1	Soltu.Atl.03_3G001970.1	Os07t0556000-01	Soltu.Atl.03_3G003850.1
Solyc12g099520.2.1	Soltu.Atl.12_2G001680.1	AT4G27320.1	Soltu.Atl.07_1G011510.1	Os07t0551400-01	Soltu.Atl.07_1G011510.1
Solyc12g008990.2.1	Soltu.Atl.12_3G021300.1	AT4G27320.1	Soltu.Atl.07_1G017590.1	Os07t0551400-01	Soltu.Atl.07_2G010730.1
Solyc12g095990.2.1	Soltu.Atl.12_3G004050.1	AT4G27320.1	Soltu.Atl.07_2G010730.1	Os07t0551400-01	Soltu.Atl.07_3G013530.1
Solyc12g099520.2.1	Soltu.Atl.12_3G001380.1	AT4G27320.1	Soltu.Atl.07_2G016070.1	Os07t0673400-01	Soltu.Atl.12_2G002210.1
Solyc12g062860.2.1	Soltu.Atl.12_4G007110.1	AT4G27320.1	Soltu.Atl.07_3G013530.1	Os07t0673400-01	Soltu.Atl.12_2G001680.1
Solyc02g079410.2.1	Soltu.Atl.02_1G015160.1	AT4G27320.1	Soltu.Atl.07_3G019290.1	Os07t0673400-01	Soltu.Atl.12_3G001380.1
Solyc02g079410.2.1	Soltu.Atl.02_1G014500.1	AT4G31230.1	Soltu.Atl.08_1G008160.1
Solyc02g079410.2.1	Soltu.Atl.02_2G017450.4	AT4G31230.1	Soltu.Atl.08_3G009290.1
Solyc02g079410.2.1	Soltu.Atl.02_3G017830.2	AT4G31230.1	Soltu.Atl.08_4G011080.1
Solyc02g079370.3.1	Soltu.Atl.03_1G001890.1	AT4G13450.1	Soltu.Atl.09_3G021400.1
Solyc02g079370.3.1	Soltu.Atl.03_2G001900.1	AT4G13450.1	Soltu.Atl.09_4G019410.1
Solyc02g079370.3.1	Soltu.Atl.03_3G003850.1	AT4G27320.1	Soltu.Atl.10_2G002000.2
Solyc02g079370.3.1	Soltu.Atl.03_3G001970.1	AT5G49050.1	Soltu.Atl.01_1G013350.1
Solyc02g079410.2.1	Soltu.Atl.07_1G017590.1	AT5G49050.1	Soltu.Atl.01_2G016610.1
Solyc02g079410.2.1	Soltu.Atl.07_1G011510.1	AT5G49050.1	Soltu.Atl.01_3G012630.1
Solyc02g079410.2.1	Soltu.Atl.07_2G016070.1	AT5G49050.1	Soltu.Atl.01_4G013860.1
Solyc02g079410.2.1	Soltu.Atl.07_2G010730.1	AT5G54430.3	Soltu.Atl.02_1G014500.1
Solyc02g079410.2.1	Soltu.Atl.07_3G019290.1	AT5G54430.3	Soltu.Atl.02_1G015160.1
Solyc02g079410.2.1	Soltu.Atl.07_3G013530.1	AT5G54430.3	Soltu.Atl.02_2G017450.4
Solyc02g079410.2.1	Soltu.Atl.10_2G002000.2	AT5G54430.3	Soltu.Atl.02_3G017830.2
Solyc03g006680.3.1	Soltu.Atl.02_1G014500.1	AT5G49050.1	Soltu.Atl.05_1G020730.1
Solyc03g006680.3.1	Soltu.Atl.02_2G017450.4	AT5G35380.1	Soltu.Atl.05_2G015210.1
Solyc03g006680.3.1	Soltu.Atl.02_3G017830.2	AT5G49050.1	Soltu.Atl.05_2G020660.1
Solyc03g114820.3.1	Soltu.Atl.03_1G023300.1	AT5G54430.3	Soltu.Atl.07_2G010730.1
Solyc03g006670.3.1	Soltu.Atl.03_1G001890.1	AT5G54430.3	Soltu.Atl.07_3G019290.1
Solyc03g112330.3.1	Soltu.Atl.03_2G018690.2	AT5G54430.3	Soltu.Atl.10_2G002000.2
Solyc03g114820.3.1	Soltu.Atl.03_2G021480.1	AT5G57035.1	Soltu.Atl.12_1G009580.1
Solyc03g006670.3.1	Soltu.Atl.03_2G001900.1	AT5G49050.1	Soltu.Atl.12_2G002210.1
Solyc03g119830.3.1	Soltu.Atl.03_2G025170.1	AT5G49050.1	Soltu.Atl.12_2G001680.1
Solyc03g114820.3.1	Soltu.Atl.03_3G027920.1	AT5G57035.1	Soltu.Atl.12_3G021300.1
Solyc03g006670.3.1	Soltu.Atl.03_3G001970.1	AT5G49050.1	Soltu.Atl.12_3G001380.1
Solyc03g006670.3.1	Soltu.Atl.03_3G003850.1
Solyc03g119830.3.1	Soltu.Atl.03_3G032330.2
Solyc03g112330.3.1	Soltu.Atl.03_4G017260.1
Solyc03g114820.3.1	Soltu.Atl.03_4G020170.1
Solyc03g119830.3.1	Soltu.Atl.03_4G022530.1
Solyc03g114820.3.1	Soltu.Atl.05_1G000620.1
Solyc03g114820.3.1	Soltu.Atl.05_2G000640.1
Solyc03g114820.3.1	Soltu.Atl.05_3G001060.1
Solyc03g114820.3.1	Soltu.Atl.05_4G001050.1
Solyc03g114820.3.1	Soltu.Atl.06_1G009700.1
Solyc03g119830.3.1	Soltu.Atl.06_2G019880.3
Solyc03g114820.3.1	Soltu.Atl.06_2G020080.1
Solyc03g119830.3.1	Soltu.Atl.06_3G013830.1
Solyc03g114820.3.1	Soltu.Atl.06_3G014030.1
Solyc03g114820.3.1	Soltu.Atl.06_4G013690.1
Solyc03g006680.3.1	Soltu.Atl.07_2G016070.1
Solyc04g076200.3.1	Soltu.Atl.04_1G014220.1
Solyc04g076200.3.1	Soltu.Atl.04_2G013310.1
Solyc04g076200.3.1	Soltu.Atl.04_3G014780.6
Solyc04g014600.3.1	Soltu.Atl.04_3G007160.1
Solyc04g076200.3.1	Soltu.Atl.04_4G014830.1
Solyc04g057930.3.1	Soltu.Atl.04_4G011100.1
Solyc05g054270.2.1	Soltu.Atl.01_1G013350.1
Solyc05g054270.2.1	Soltu.Atl.01_3G012630.1
Solyc05g054270.2.1	Soltu.Atl.01_4G013860.1
Solyc05g011990.3.1	Soltu.Atl.03_1G023300.1
Solyc05g011990.3.1	Soltu.Atl.03_2G021480.1
Solyc05g011990.3.1	Soltu.Atl.03_3G027920.1
Solyc05g011990.3.1	Soltu.Atl.03_4G020170.1
Solyc05g054270.2.1	Soltu.Atl.05_1G020730.1
Solyc05g047550.3.1	Soltu.Atl.05_1G016310.1
Solyc05g011990.3.1	Soltu.Atl.05_1G000620.1
Solyc05g047550.3.1	Soltu.Atl.05_2G015210.1
Solyc05g054270.2.1	Soltu.Atl.05_2G020660.1
Solyc05g011990.3.1	Soltu.Atl.05_2G000640.1
Solyc05g054270.2.1	Soltu.Atl.05_3G021040.1
Solyc05g011990.3.1	Soltu.Atl.05_3G001060.1
Solyc05g054270.2.1	Soltu.Atl.05_4G020030.1
Solyc05g011990.3.1	Soltu.Atl.05_4G001050.1
Solyc05g054270.2.1	Soltu.Atl.12_2G002210.1
Solyc05g054270.2.1	Soltu.Atl.12_2G001680.1
Solyc05g054270.2.1	Soltu.Atl.12_3G001380.1
Solyc06g069420.3.1	Soltu.Atl.03_1G023300.1
Solyc06g071725.1.1	Soltu.Atl.03_1G020670.1
Solyc06g069420.3.1	Soltu.Atl.03_2G021480.1
Solyc06g071725.1.1	Soltu.Atl.03_2G018690.2
Solyc06g069420.3.1	Soltu.Atl.03_3G027920.1
Solyc06g069270.1.1	Soltu.Atl.03_3G032330.2
Solyc06g069420.3.1	Soltu.Atl.03_4G020170.1
Solyc06g071725.1.1	Soltu.Atl.03_4G017260.1
Solyc06g069270.1.1	Soltu.Atl.06_1G009520.1
Solyc06g069420.3.1	Soltu.Atl.06_1G009700.1
Solyc06g084540.3.1	Soltu.Atl.06_1G017540.1
Solyc06g060360.3.1	Soltu.Atl.06_1G005310.1
Solyc06g062820.3.1	Soltu.Atl.06_1G008600.1
Solyc06g009050.3.1	Soltu.Atl.06_1G000390.1
Solyc06g069270.1.1	Soltu.Atl.06_2G019880.3
Solyc06g069420.3.1	Soltu.Atl.06_2G020080.1
Solyc06g060360.3.1	Soltu.Atl.06_2G012490.1
Solyc06g062820.3.1	Soltu.Atl.06_2G017150.1
Solyc06g009050.3.1	Soltu.Atl.06_2G000530.1
Solyc06g043250.3.1	Soltu.Atl.06_2G003900.1
Solyc06g069270.1.1	Soltu.Atl.06_3G013830.1
Solyc06g069420.3.1	Soltu.Atl.06_3G014030.1
Solyc06g084540.3.1	Soltu.Atl.06_3G022100.1
Solyc06g043250.3.1	Soltu.Atl.06_3G004900.1
Solyc06g009050.3.1	Soltu.Atl.06_3G000530.1
Solyc06g084540.3.1	Soltu.Atl.06_4G023520.2
Solyc06g069270.1.1	Soltu.Atl.06_4G013510.1
Solyc06g069420.3.1	Soltu.Atl.06_4G013690.1
Solyc06g060360.3.1	Soltu.Atl.06_4G009240.1
Solyc06g062820.3.1	Soltu.Atl.06_4G012580.1
Solyc06g009050.3.1	Soltu.Atl.06_4G000550.1
Solyc06g084540.3.1	Soltu.Atl.09_2G013170.1
Solyc07g063680.3.1	Soltu.Atl.02_1G014500.1
Solyc07g063680.3.1	Soltu.Atl.02_1G015160.1
Solyc07g053200.3.1	Soltu.Atl.02_1G015160.1
Solyc07g053200.3.1	Soltu.Atl.02_1G014500.1
Solyc07g063680.3.1	Soltu.Atl.02_2G017450.4
Solyc07g063680.3.1	Soltu.Atl.02_3G017830.2
Solyc07g063680.3.1	Soltu.Atl.03_1G001890.1
Solyc07g063680.3.1	Soltu.Atl.03_2G001900.1
Solyc07g063680.3.1	Soltu.Atl.07_1G017590.1
Solyc07g053200.3.1	Soltu.Atl.07_1G011510.1
Solyc07g063680.3.1	Soltu.Atl.07_2G016070.1
Solyc07g053200.3.1	Soltu.Atl.07_2G010730.1
Solyc07g063680.3.1	Soltu.Atl.07_2G010730.1
Solyc07g063680.3.1	Soltu.Atl.07_3G019290.1
Solyc07g053200.3.1	Soltu.Atl.07_3G013530.1
Solyc07g063680.3.1	Soltu.Atl.10_2G002000.2
Solyc07g040940.3.1	Soltu.Atl.12_1G009580.1
Solyc07g040940.3.1	Soltu.Atl.12_3G021300.1
Solyc08g069180.3.1	Soltu.Atl.08_1G008160.1
Solyc08g006140.2.1	Soltu.Atl.08_1G008160.1
Solyc08g069180.3.1	Soltu.Atl.08_2G011630.1
Solyc08g069180.3.1	Soltu.Atl.08_3G009290.1
Solyc08g006140.2.1	Soltu.Atl.08_3G009290.1
Solyc08g069180.3.1	Soltu.Atl.08_4G011080.1
Solyc08g006140.2.1	Soltu.Atl.08_4G011080.1
Solyc09g011660.3.1	Soltu.Atl.09_2G001180.2
Solyc09g090850.3.1	Soltu.Atl.09_3G021400.1
Solyc09g090850.3.1	Soltu.Atl.09_3G020800.1
Solyc09g090850.3.1	Soltu.Atl.09_4G019410.1
Solyc09g011660.3.1	Soltu.Atl.09_4G000970.2
Solyc09g011660.3.1	Soltu.Atl.10_2G007300.1
Solyc09g011660.3.1	Soltu.Atl.10_4G004260.1

## Sheet: S8
Table S8. StUSP genes FPKM under different treatments.
ID	CK0h1	CK0h2	CK0h3	DON4h1	DON4h2	DON4h3	DON12h1	DON12h2	DON12h3	DON48h1	DON48h2	DON48h3
Soltu.Atl.12_4G007110.1	16.0492	13.7782	14.8205	5.66847	6.36689	5.78209	6.96087	7.63682	9.33047	11.8276	12.9638	12.1745
Soltu.Atl.01_4G013360.1	8.87816	8.09638	8.66489	7.32756	8.14173	9.012	6.34013	7.52107	5.68531	7.21844	9.64713	9.70637
Soltu.Atl.03_2G001900.1	0	0	0	0	0	0	0	0	0	0	0	0
Soltu.Atl.05_2G020660.1	0	0	0	0	0	0	0	0	0	0	0	0
Soltu.Atl.01_3G032150.1	3.58589	3.21262	3.22417	28.1049	22.0144	19.9433	17.4174	22.6686	15.3071	14.032	13.5207	11.0423
Soltu.Atl.04_2G013310.1	8.84254	9.01845	9.39035	5.87202	8.16282	7.66435	8.13062	5.59847	5.81343	6.85035	7.89486	7.8195
Soltu.Atl.01_3G023550.1	7.14256	8.10497	8.90503	116.362	245.721	178.347	87.4835	132.028	29.3444	8.01406	45.0514	11.9977
Soltu.Atl.10_4G004260.1	0	0	0	0	0	0	0	0	0	0	0	0
Soltu.Atl.06_4G000550.1	10.0404	7.76133	10.7975	3.11442	1.69014	2.91794	8.72897	6.08865	5.2825	9.77829	5.80894	4.75585
Soltu.Atl.05_3G021040.1	0	0	0	0	0	0	0	0	0	0	0	0
Soltu.Atl.01_2G018820.1	1.51631	1.83135	1.07588	0.338223	0.209154	0.245626	1.34524	0.99878	0.937094	1.16834	0.891605	0.939472
Soltu.Atl.04_3G007160.1	7.82951	5.59077	9.60819	47.2341	44.7253	47.9596	45.0118	5.882	11.3258	3.63194	3.06875	2.2065
Soltu.Atl.06_2G000530.1	6.57602	5.52259	7.93968	2.2301	1.5771	2.22421	11.1713	7.40054	5.81115	6.94425	7.91002	5.44791
Soltu.Atl.08_3G009290.1	0	0	0	0	0	0	0	0	0	0	0	0
Soltu.Atl.04_1G012360.1	0	0	0	0	0	0	0	0	0	0	0	0
Soltu.Atl.06_2G017150.1	0	0	0	0	0	0.021825	0	0	0	0	0	0
Soltu.Atl.03_3G003850.1	3.03705	3.01919	2.9646	2.94532	2.50774	2.30143	3.71254	6.17722	5.68943	4.90152	4.63903	4.90229
Soltu.Atl.06_4G012580.1	0	0	0	0	0	0	0	0	0	0	0	0
Soltu.Atl.12_2G001680.1	0	0	0	0	0	0	0	0	0	0	0	0
Soltu.Atl.09_3G021400.1	0	0	0	0	0	0	0	0	0	0	0	0
Soltu.Atl.01_1G015440.1	1.43118	1.48096	1.20198	0.108242	0.180079	0.350116	1.06943	0.931513	1.47838	1.12602	0.880107	0.983005
Soltu.Atl.09_2G013170.1	21.6523	16.3535	18.4294	17.3422	16.9997	20.5575	17.7002	15.3065	15.7139	20.9775	26.1297	24.1035
Soltu.Atl.05_1G000620.1	0.393917	0.198094	0	0	0	0	0	0	0.057243	0.227281	0.380889	0.472089
Soltu.Atl.03_1G020670.1	0.181597	0.20314	0.25783	0.257971	0	0	0.431555	2.00401	0.293379	1.0088	0.40805	0.548815
Soltu.Atl.10_2G007300.1	0	0	0	0	0	0	0	0	0	0	0	0
Soltu.Atl.12_3G001380.1	0	0	0	0	0	0	0	0	0	0	0	0
Soltu.Atl.08_1G008160.1	0	0	0.12714	0	0	0	0	0.070975	0	0	0	0.085495
Soltu.Atl.03_3G027920.1	0	0	0	0	0.069607	0	0.86617	2.31638	5.27679	0.783601	0.925438	0.751436
Soltu.Atl.02_1G014500.1	0	0	0.04774	0	0	0	0	0	0	0	0.064282	0.053846
Soltu.Atl.05_4G020030.1	0	0	0	0	0	0	0	0	0	0	0	0
Soltu.Atl.05_2G015210.1	0.183309	0.129074	0.115903	0.277036	0.44602	0.282064	0.105599	0	0.071959	0	0.1054	0.044523
Soltu.Atl.06_3G014030.1	0	0	0	0.104345	0.074646	0	1.26121	0.157699	1.82092	2.57041	0.54826	0.463457
Soltu.Atl.07_2G010730.1	0	0.14369	0	0.210615	0.43243	0.134744	0	0.075647	0.198034	0	0	0.137222
Soltu.Atl.06_3G000530.1	5.51988	2.1556	3.32233	1.62196	0.795544	0.617778	4.47867	3.5762	2.06637	4.70444	3.44637	2.7583
Soltu.Atl.06_3G022100.1	38.0726	29.6618	38.852	28.2605	30.097	30.2689	17.9458	12.5006	17.8934	18.9312	20.0843	17.5625
Soltu.Atl.06_4G013690.1	0	0	0	0	0	0	0	0	0	0	0	0
Soltu.Atl.01_1G009670.1	21.2766	22.4625	27.5372	34.6888	23.8638	32.9788	10.198	5.26528	5.66644	5.95681	5.37399	6.46828
Soltu.Atl.12_3G021300.1	0	0	0	0	0	0	0	0	0	0	0	0
Soltu.Atl.06_4G013510.1	0	0	0	0	0	0	0	0	0	0	0	0
Soltu.Atl.03_2G025170.1	0	0	0	0	0	0	0	0	0	0	0	0
Soltu.Atl.01_1G013350.1	0	0	0	0	0	0	0	0	0	0	0	0
Soltu.Atl.01_3G015770.1	1.08214	1.34239	0.853953	0.293833	0.350065	0.250499	1.84426	0.729568	0.890872	1.18996	1.15875	1.80931
Soltu.Atl.07_2G016070.1	2.81465	2.3921	2.59888	1.34843	1.60293	1.32287	4.4687	4.99334	5.05115	4.97641	5.72566	4.83109
Soltu.Atl.05_4G001050.1	1.31403	1.11026	1.31947	0	0.152155	0	0.244179	0.087578	0.11197	0.412796	0.921328	0.701187
Soltu.Atl.01_4G011310.1	106.119	109.094	156.888	97.4329	77.9213	110.611	33.1123	14.7586	18.4068	27.8243	23.286	32.4525
Soltu.Atl.07_1G017590.1	9.36928	7.94655	8.60922	6.00259	5.33535	5.17763	13.7874	14.6156	16.4237	13.3146	15.2955	12.7949
Soltu.Atl.01_4G013860.1	0	0	0	0	0	0	0	0	0	0	0	0
Soltu.Atl.06_2G020080.1	0	0	0	0	0	0	0	0	0	0	0	0
Soltu.Atl.01_2G013570.1	203.058	162.315	230.579	253.875	196.525	232.685	96.297	35.3877	51.847	37.0118	26.5956	38.0844
Soltu.Atl.06_1G008600.1	0	0	0	0	0	0	0	0	0	0	0	0
Soltu.Atl.08_4G011080.1	0.368312	0.32818	0.521992	0.081469	0.071222	0.065737	0	0.268062	0.373491	0.479002	0.071774	0.247879
Soltu.Atl.03_4G017260.1	0.165988	0.411325	0.312885	0.405848	0.357539	0.153973	1.67128	4.4897	1.44709	1.29346	1.47617	0.816193
Soltu.Atl.01_2G015420.1	102.901	90.9508	110.593	63.6338	57.8761	62.9681	57.6932	49.6095	49.783	99.2374	95.8064	92.0084
Soltu.Atl.01_3G012630.1	0	0	0	0	0	0	0	0	0	0	0	0
Soltu.Atl.01_4G025230.1	0	0	0	0.30842	0.902488	0.12465	0	0.070073	0.173064	0	0	0
Soltu.Atl.06_3G004900.1	0	0	0	0	0	0	0	0	0	0	0	0
Soltu.Atl.03_2G021480.1	0	0	0	0.072727	0	0.073063	0.706724	2.33098	3.08121	1.13104	0.664173	0.69052
Soltu.Atl.12_3G014920.1	17.0828	17.924	25.2163	9.29346	7.30996	9.3628	10.9073	8.93301	11.3414	16.3592	14.2774	15.7209
Soltu.Atl.06_2G012490.1	4.85232	3.56586	3.83241	0.683074	0.375252	1.76632	0.313506	0.128408	0.598092	0.550999	1.61043	1.35948
Soltu.Atl.03_1G023300.1	0	0	0	0	0	0	0	0	0	0	0	0
Soltu.Atl.03_4G022530.1	0	0	0	0	0	0	0	0	0	0	0	0
Soltu.Atl.06_1G005310.1	2.44583	1.8471	2.70995	0.83819	0.800285	1.99535	0.07347	0.297273	0.159732	0.378705	1.02419	0.617823
Soltu.Atl.03_1G001890.1	1.16741	1.12906	0.539503	0.985346	0.850237	2.76889	5.79506	9.15844	1.64625	1.40276	1.46818	2.22801
Soltu.Atl.12_2G015330.1	6.85191	6.92561	9.26949	4.32981	2.2132	4.01589	5.8557	5.33137	6.19462	7.27624	8.88974	8.36788
Soltu.Atl.05_1G016310.1	0.118264	0.178167	0.084979	0.27283	0.182694	0.14127	0.171894	0	0.077945	0.131757	0	0.046357
Soltu.Atl.06_1G017540.1	8.41373	8.35794	10.7093	4.29517	6.31898	7.06546	8.12863	8.69965	8.64823	14.7298	17.159	16.3849
Soltu.Atl.05_3G001060.1	1.40571	0.756729	1.93674	0.096286	0	0	0.119872	0	0	0.184991	0.356595	0.237483
Soltu.Atl.05_2G000640.1	0.094135	0.239734	0	0	0	0	0.098601	0	0	0	0.155374	0.28788
Soltu.Atl.07_3G019290.1	11.067	12.2003	13.2467	7.68409	9.46001	6.81037	14.8941	18.3758	19.7885	19.9207	21.5981	17.2358
Soltu.Atl.09_3G020800.1	0	0	0	0	0	0	0	0	0	0	0	0
Soltu.Atl.12_1G009580.1	0.032144	0	0	0.063964	0	0	0.035307	0.034573	0.063008	0	0	0
Soltu.Atl.03_3G001970.1	5.86534	6.24707	6.17087	5.20606	4.70222	4.71486	7.83954	10.3361	10.1864	8.05722	7.27063	9.42399
Soltu.Atl.04_1G014220.1	5.50884	7.16211	6.11838	7.68612	8.40906	4.27777	8.95541	6.54767	5.56644	6.3903	6.37198	6.17523
Soltu.Atl.06_1G000390.1	1.1005	1.80337	1.48856	0.936509	0.08479	0.422116	3.23929	1.77286	1.69983	6.78284	3.0174	2.916
Soltu.Atl.06_4G009240.1	2.45592	2.32321	2.62031	0.281217	0.49274	1.05291	0.285742	0.049003	0.190944	0.195566	0.289608	0.652853
Soltu.Atl.12_2G006400.1	0	0	0	0	0	0	0	0	0	0	0	0
Soltu.Atl.04_4G011100.1	0.289412	0.215644	0.733149	0.355941	1.01872	0.882919	1.24253	1.54689	1.29761	0.883703	0.728741	0.750456
Soltu.Atl.08_2G011630.1	0	0	0	0	0	0	0.035178	0	0	0	0	0
Soltu.Atl.07_3G013530.1	3.40481	1.9779	3.17431	0.915981	0.924107	1.73375	0.561988	0.223522	0.337032	0.270099	0.582576	0.423235
Soltu.Atl.01_3G022760.1	2.90674	2.02373	3.8258	52.684	55.0057	61.2338	67.0907	20.9001	15.193	3.01188	18.7049	2.2726
Soltu.Atl.01_3G010660.1	22.0389	20.6331	21.0788	17.8012	15.4101	21.5094	15.5591	16.3117	12.8364	22.4469	21.7315	22.2908
Soltu.Atl.06_1G009700.1	0	0	0	0.193188	0	0	0.094819	0.308273	0.27021	0.190824	0	0.103323
Soltu.Atl.06_2G003900.1	0	0	0	0	0	0	0	0	0	0	0	0
Soltu.Atl.02_1G015160.1	0.95631	0.636634	1.18463	0.857995	1.04339	3.47945	1.87159	2.3552	1.30444	1.79892	7.99899	1.69291
Soltu.Atl.09_4G019410.1	0	0	0	0	0	0	0	0	0	0	0	0
Soltu.Atl.12_3G004050.1	6.14977	5.92029	6.07024	6.62982	6.01642	6.44497	9.91563	11.976	13.4595	7.77456	7.21559	8.10101
Soltu.Atl.07_1G011510.1	1.00071	1.13033	0.981118	0.700716	0.445795	0.627668	0.389635	0.115209	0	0.124775	0.157495	0.201685
Soltu.Atl.04_4G014830.1	5.87025	5.7779	5.54356	7.61713	8.45719	6.33083	8.42822	5.43192	4.42449	5.10544	6.47818	5.37343
Soltu.Atl.12_2G004900.1	21.3266	19.6483	19.5798	15.7194	13.8692	16.4867	26.8606	30.6941	31.1735	21.1947	18.8384	19.6701
Soltu.Atl.01_1G011520.1	8.00892	7.53633	8.70824	4.86675	4.26784	4.90151	8.83428	5.73105	6.77753	17.2349	12.9488	11.792
Soltu.Atl.06_1G009520.1	2.93672	4.38692	2.89086	3.80376	1.43805	1.01412	0.946751	0	0.203886	0	1.94543	0.315566
Soltu.Atl.03_4G020170.1	0	0	0	0	0	0	0.104874	0.241877	0.86508	0	0	0
Soltu.Atl.01_1G008530.1	56.3518	47.4202	68.1503	66.4633	48.0824	64.2396	24.3375	12.8865	18.2541	12.7839	11.9123	15.1254
Soltu.Atl.12_2G002210.1	0	0	0	0	0	0	0	0	0	0	0	0
Soltu.Atl.06_3G013830.1	1.44769	1.36135	2.42964	8.24769	1.60608	3.90903	2.37228	1.51427	0.389044	0.077223	0.430735	0.403361
Soltu.Atl.01_2G016610.1	0	0	0	0	0	0.082555	0	0	0	0.04767	0	0
Soltu.Atl.05_1G020730.1	0	0	0	0	0	0	0	0	0	0	0	0
ID	CK0h1	CK0h2	CK0h3	CK4h1	CK4h2	CK4h3	CK12h1	CK12h2	CK12h3	CK48h1	CK48h2	CK48h3
Soltu.Atl.01_1G008530.1	56.3518	47.4202	68.1503	53.4887	57.7364	35.9961	17.9077	21.2564	17.9858	13.0313	11.5504	15.0194
Soltu.Atl.01_1G009670.1	21.2766	22.4625	27.5372	18.5198	22.3145	14.391	8.45101	9.59329	9.66442	6.04355	3.93598	7.66589
Soltu.Atl.01_1G011520.1	8.00892	7.53633	8.70824	3.78872	3.77288	2.97429	8.44056	5.97771	6.76632	17.4496	12.888	14.44
Soltu.Atl.01_1G013350.1	0	0	0	0	0	0	0	0	0	0	0	0
Soltu.Atl.01_1G015440.1	1.43118	1.48096	1.20198	0.522203	0.579894	0.461731	1.1384	0.985221	1.15793	0.941325	1.25966	1.2178
Soltu.Atl.01_2G013570.1	203.058	162.315	230.579	174.468	192.724	138.621	68.5061	69.389	62.6157	40.7255	29.8025	52.8549
Soltu.Atl.01_2G015420.1	102.901	90.9508	110.593	49.7666	53.6359	46.8011	64.5894	57.3497	61.2008	92.7777	85.417	93.2747
Soltu.Atl.01_2G016610.1	0	0	0	0	0	0	0.083905	0	0	0	0	0
Soltu.Atl.01_2G018820.1	1.51631	1.83135	1.07588	0.494496	1.17323	0.74017	1.06396	0.737671	1.02376	1.69617	1.20814	2.0596
Soltu.Atl.01_3G010660.1	22.0389	20.6331	21.0788	9.9264	14.7678	12.2515	15.851	23.3807	16.75	27.9179	26.0363	27.038
Soltu.Atl.01_3G012630.1	0	0	0	0	0	0	0	0	0	0	0	0
Soltu.Atl.01_3G015770.1	1.08214	1.34239	0.853953	0.411016	0.659106	0.626718	0.671716	0.759891	0.885607	1.12325	0.78549	1.43016
Soltu.Atl.01_3G022760.1	2.90674	2.02373	3.8258	50.4884	47.07	38.0665	16.8181	15.9899	108.695	5.53633	5.81344	31.3834
Soltu.Atl.01_3G023550.1	7.14256	8.10497	8.90503	137.122	100.643	57.3086	38.5333	31.8725	27.5958	28.1676	18.1137	19.8974
Soltu.Atl.01_3G032150.1	3.58589	3.21262	3.22417	31.8315	28.9403	33.9632	15.3668	16.0996	17.8386	13.2182	11.3263	12.468
Soltu.Atl.01_4G011310.1	106.119	109.094	156.888	62.1077	77.9098	44.8551	22.9845	27.4039	20.8761	22.2019	15.2645	30.1785
Soltu.Atl.01_4G013360.1	8.87816	8.09638	8.66489	3.32296	5.48827	4.80747	5.98406	6.98293	6.16071	10.8538	12.361	12.099
Soltu.Atl.01_4G013860.1	0	0	0	0	0	0	0	0	0	0	0	0
Soltu.Atl.01_4G025230.1	0	0	0	0.190272	1.0906	0.157369	0	0.432526	0.136886	0	0	0.053158
Soltu.Atl.02_1G014500.1	0	0	0.04774	0	0	0	0.043508	0	0	0	0	0
Soltu.Atl.02_1G015160.1	0.95631	0.636634	1.18463	1.11314	1.2035	0.914223	1.40812	1.34732	2.0649	1.94842	2.97945	2.30057
Soltu.Atl.03_1G001890.1	1.16741	1.12906	0.539503	0.816469	0.891345	1.34764	2.01507	1.56641	2.09561	1.53578	1.73834	1.48527
Soltu.Atl.03_1G020670.1	0.181597	0.20314	0.25783	0.164726	0.183168	0.203797	0.424935	0.62842	0.499392	0.423766	0.335978	0.46094
Soltu.Atl.03_1G023300.1	0	0	0	0	0	0	0	0	0	0	0	0
Soltu.Atl.03_2G001900.1	0	0	0	0	0.018371	0	0	0	0	0	0	0
Soltu.Atl.03_2G021480.1	0	0	0	0	0	0.126755	0.624718	1.54148	1.11616	0.22432	1.35238	0.892991
Soltu.Atl.03_2G025170.1	0	0	0	0	0	0	0	0	0	0	0	0
Soltu.Atl.03_3G001970.1	5.86534	6.24707	6.17087	6.06776	6.50571	7.86736	8.86406	10.0993	8.93772	6.98708	8.22646	7.95514
Soltu.Atl.03_3G003850.1	3.03705	3.01919	2.9646	3.61893	4.14445	4.57677	5.26164	5.66595	6.55435	4.63126	4.81435	4.11918
Soltu.Atl.03_3G027920.1	0	0	0	0.139983	0.078006	0.064095	3.06192	1.73919	1.82553	0.593041	1.79521	0.548832
Soltu.Atl.03_4G017260.1	0.165988	0.411325	0.312885	0.290689	0.114551	0.470305	0.746059	1.42097	1.04434	1.01559	1.04562	0.813439
Soltu.Atl.03_4G020170.1	0	0	0	0	0	0	0	0.12685	0	0	0.07767	0.220145
Soltu.Atl.03_4G022530.1	0	0	0	0	0	0	0	0	0	0	0	0
Soltu.Atl.04_1G012360.1	0	0	0	0	0.027332	0	0	0	0	0	0	0
Soltu.Atl.04_1G014220.1	5.50884	7.16211	6.11838	4.05907	6.37524	5.66125	6.88612	5.12073	3.6771	6.60849	6.70075	6.63457
Soltu.Atl.04_2G013310.1	8.84254	9.01845	9.39035	5.08499	7.45826	7.06777	5.40641	6.19955	5.30511	10.9125	9.94928	9.9713
Soltu.Atl.04_3G007160.1	7.82951	5.59077	9.60819	31.1003	46.581	31.5822	16.337	14.5304	9.63604	3.723	2.34019	4.95435
Soltu.Atl.04_4G011100.1	0.289412	0.215644	0.733149	0.776774	0.855423	1.38759	1.08447	1.45558	1.05783	0.756588	0.710019	1.08257
Soltu.Atl.04_4G014830.1	5.87025	5.7779	5.54356	5.12	5.87849	5.54072	6.24572	6.08408	6.06241	6.30006	6.71621	5.9038
Soltu.Atl.05_1G000620.1	0.393917	0.198094	0	0	0.048162	0	0	0.309767	0.055903	0.432859	0.527883	0.113403
Soltu.Atl.05_1G016310.1	0.118264	0.178167	0.084979	0.107581	0.111557	0.089706	0.071219	0.04763	0.088919	0.102405	0.044381	0.158896
Soltu.Atl.05_1G020730.1	0	0	0	0	0	0	0	0	0	0	0	0
Soltu.Atl.05_2G000640.1	0.094135	0.239734	0	0	0	0	0	0.076417	0	0.349302	0.101875	0.099274
Soltu.Atl.05_2G015210.1	0.183309	0.129074	0.115903	0.114903	0.209542	0.357296	0.03799	0.064211	0.041119	0.05291	0.052668	0.093864
Soltu.Atl.05_2G020660.1	0	0	0	0	0	0	0	0	0	0	0	0
Soltu.Atl.05_3G001060.1	1.40571	0.756729	1.93674	0	0.068232	0.069078	0	0.302875	0	0.291388	0	0.46702
Soltu.Atl.05_3G021040.1	0	0	0	0	0	0	0	0	0	0	0	0
Soltu.Atl.05_4G001050.1	1.31403	1.11026	1.31947	0	0	0.084629	0	0.417256	0.117147	0.288139	0.129744	0.406574
Soltu.Atl.05_4G020030.1	0	0	0	0	0	0	0	0	0	0	0	0
Soltu.Atl.06_1G000390.1	1.1005	1.80337	1.48856	1.22736	1.09646	0.897536	3.47696	3.8629	2.01083	1.99972	3.55126	5.38612
Soltu.Atl.06_1G005310.1	2.44583	1.8471	2.70995	0.226991	0.178435	0.340482	0.183483	0.327867	0	0.449924	0.3697	0.195426
Soltu.Atl.06_1G008600.1	0	0	0	0	0	0	0	0	0	0	0	0
Soltu.Atl.06_1G009520.1	2.93672	4.38692	2.89086	2.87456	0.848308	0.521474	0.9163	0	0	0.533848	0.368197	0.330731
Soltu.Atl.06_1G009700.1	0	0	0	0	0	0	0.104969	0.068662	0.28718	0	0	0
Soltu.Atl.06_1G017540.1	8.41373	8.35794	10.7093	4.97567	4.48296	2.51968	8.12162	9.69731	8.1721	16.1706	17.0791	13.4551
Soltu.Atl.06_2G000530.1	6.57602	5.52259	7.93968	5.92951	4.69039	6.76916	7.23295	8.84632	6.85107	7.39374	4.67637	8.0327
Soltu.Atl.06_2G003900.1	0	0	0	0	0	0	0	0	0	0	0	0
Soltu.Atl.06_2G012490.1	4.85232	3.56586	3.83241	0.433902	0.434395	0.307894	0.982944	0.517508	0.745095	0.76611	0.498212	0.766003
Soltu.Atl.06_2G017150.1	0	0	0	0	0	0	0.010013	0	0	0	0	0.030946
Soltu.Atl.06_2G020080.1	0	0	0	0	0	0	0	0	0	0	0	0
Soltu.Atl.06_3G000530.1	5.51988	2.1556	3.32233	1.98416	1.06916	2.42009	4.41526	8.41346	2.9606	3.60676	3.98856	5.75211
Soltu.Atl.06_3G004900.1	0	0	0	0	0	0	0	0	0	0	0	0
Soltu.Atl.06_3G013830.1	1.44769	1.36135	2.42964	1.5337	1.73233	1.28012	0.93527	1.81572	0.158557	0.455315	1.25125	1.63552
Soltu.Atl.06_3G014030.1	0	0	0	0	0	0.275312	0.317415	0.600541	0.767593	1.50079	0.384355	1.61562
Soltu.Atl.06_3G022100.1	38.0726	29.6618	38.852	19.6844	21.0877	14.1665	13.9929	17.9182	13.6528	15.9729	18.2984	17.2284
Soltu.Atl.06_4G000550.1	10.0404	7.76133	10.7975	5.77041	5.05973	5.82585	6.87449	8.9927	8.32425	6.67549	4.54069	8.89001
Soltu.Atl.06_4G009240.1	2.45592	2.32321	2.62031	0.076473	0.356021	0.217897	0.662746	0.106739	0.202219	0.228602	0.078837	0.35409
Soltu.Atl.06_4G012580.1	0	0	0	0	0	0	0	0	0	0	0	0
Soltu.Atl.06_4G013510.1	0	0	0	0	0	0	0	0	0	0	0	0
Soltu.Atl.06_4G013690.1	0	0	0	0	0	0	0	0	0	0	0	0
Soltu.Atl.07_1G011510.1	1.00071	1.13033	0.981118	0.667917	0.307233	0.85007	0.882206	0.60254	0	0	0.047673	0.569695
Soltu.Atl.07_1G017590.1	9.36928	7.94655	8.60922	10.4009	8.75767	10.3093	16.1582	15.4849	16.3039	14.4655	17.1674	13.619
Soltu.Atl.07_2G010730.1	0	0.14369	0	0.23508	0.077777	0.271605	0.176669	0.17745	0	0	0	0
Soltu.Atl.07_2G016070.1	2.81465	2.3921	2.59888	2.86353	2.21861	2.99999	4.94404	4.46357	4.90767	5.4157	5.63977	5.30251
Soltu.Atl.07_3G013530.1	3.40481	1.9779	3.17431	0.686244	0.653532	0.837912	0.512347	0.157416	0.269831	0.507087	0.438712	0.5767
Soltu.Atl.07_3G019290.1	11.067	12.2003	13.2467	16.3613	9.48498	14.0154	20.7871	17.8443	19.1482	19.0377	19.2831	20.2593
Soltu.Atl.08_1G008160.1	0	0	0.12714	0	0	0	0.1836	0.029291	0.061194	0	0.107464	0
Soltu.Atl.08_2G011630.1	0	0	0	0	0	0	0	0.033572	0	0	0	0
Soltu.Atl.08_3G009290.1	0	0	0	0	0	0	0	0	0	0	0	0
Soltu.Atl.08_4G011080.1	0.368312	0.32818	0.521992	0.067103	0	0	0.363703	0.146681	0.487862	0.137771	0.171069	0.275553
Soltu.Atl.09_2G013170.1	21.6523	16.3535	18.4294	11.6379	12.7299	10.0795	13.9372	17.8288	17.31	19.7583	20.5651	25.9212
Soltu.Atl.09_3G020800.1	0	0	0	0	0	0	0	0	0	0	0	0
Soltu.Atl.09_3G021400.1	0	0	0	0	0	0	0	0	0	0	0	0
Soltu.Atl.09_4G019410.1	0	0	0	0	0	0	0	0	0	0	0	0
Soltu.Atl.10_2G007300.1	0	0	0	0	0	0.107446	0	0	0	0	0	0
Soltu.Atl.10_4G004260.1	0	0	0	0.073388	0	0.073584	0	0.19014	0	0	0.167149	0
Soltu.Atl.12_1G009580.1	0.032144	0	0	0.024408	0	0	0.03608	0	0	0	0	0
Soltu.Atl.12_2G001680.1	0	0	0	0	0	0	0	0	0	0	0	0
Soltu.Atl.12_2G002210.1	0	0	0	0	0	0	0	0	0	0	0	0
Soltu.Atl.12_2G004900.1	21.3266	19.6483	19.5798	19.7704	19.8959	20.1759	29.7373	28.8169	29.6566	19.6773	19.2212	19.2146
Soltu.Atl.12_2G006400.1	0	0	0	0	0	0	0	0	0	0	0	0
Soltu.Atl.12_2G015330.1	6.85191	6.92561	9.26949	2.65969	3.41453	2.93868	6.53632	6.4655	6.37141	7.54295	7.51875	7.46316
Soltu.Atl.12_3G001380.1	0	0	0	0	0	0	0	0	0	0	0	0
Soltu.Atl.12_3G004050.1	6.14977	5.92029	6.07024	7.15191	7.95526	8.79165	11.5394	11.4825	10.5982	7.37429	7.71747	8.6149
Soltu.Atl.12_3G014920.1	17.0828	17.924	25.2163	9.85387	8.17478	7.15807	13.9924	13.7012	10.6103	18.5907	15.2169	15.2506
Soltu.Atl.12_3G021300.1	0	0	0	0	0	0	0	0	0	0	0	0
Soltu.Atl.12_4G007110.1	16.0492	13.7782	14.8205	6.27445	6.0717	4.81958	8.82549	8.52664	7.81836	13.3953	11.4606	12.1677

## Sheet: S9
Table S9. StUSP DEGs of K-means clustering.
ID	DON stress subclass	ID	mechanical damage subclass
Soltu.Atl.01_3G032150.1	4	Soltu.Atl.01_1G008530.1	10
Soltu.Atl.01_3G023550.1	8	Soltu.Atl.01_1G009670.1	1
Soltu.Atl.01_2G018820.1	2	Soltu.Atl.01_2G013570.1	6
Soltu.Atl.04_3G007160.1	4	Soltu.Atl.01_3G022760.1	3
Soltu.Atl.01_1G015440.1	2	Soltu.Atl.01_3G023550.1	2
Soltu.Atl.03_3G027920.1	7	Soltu.Atl.01_3G032150.1	3
Soltu.Atl.06_3G014030.1	7	Soltu.Atl.01_4G011310.1	9
Soltu.Atl.01_1G009670.1	4	Soltu.Atl.01_4G025230.1	5
Soltu.Atl.05_4G001050.1	2	Soltu.Atl.03_2G021480.1	8
Soltu.Atl.01_4G011310.1	10	Soltu.Atl.03_3G027920.1	8
Soltu.Atl.01_2G013570.1	1	Soltu.Atl.04_3G007160.1	3
Soltu.Atl.08_4G011080.1	9	Soltu.Atl.05_3G001060.1	5
Soltu.Atl.03_4G017260.1	7	Soltu.Atl.05_4G001050.1	5
Soltu.Atl.01_4G025230.1	9	Soltu.Atl.06_1G005310.1	4
Soltu.Atl.03_2G021480.1	7	Soltu.Atl.06_1G009520.1	7
Soltu.Atl.06_2G012490.1	5	Soltu.Atl.06_2G012490.1	7
Soltu.Atl.06_1G005310.1	5	Soltu.Atl.06_3G014030.1	8
Soltu.Atl.03_1G001890.1	3	Soltu.Atl.06_4G009240.1	4
Soltu.Atl.05_3G001060.1	2	Soltu.Atl.07_3G013530.1	4
Soltu.Atl.06_4G009240.1	2	Soltu.Atl.08_4G011080.1	5
Soltu.Atl.07_3G013530.1	5
Soltu.Atl.01_3G022760.1	4
Soltu.Atl.06_1G009700.1	9
Soltu.Atl.02_1G015160.1	3
Soltu.Atl.07_1G011510.1	2
Soltu.Atl.06_1G009520.1	5
Soltu.Atl.03_4G020170.1	9
Soltu.Atl.01_1G008530.1	6
Soltu.Atl.06_3G013830.1	5

## Sheet: S10
Table S10. 114,021 Read counts of genes were standardized by FPKM
Gene ID	CK0h1	CK0h2	CK0h3	CK4h1	CK4h2	CK4h3	CK12h1	CK12h2	CK12h3	CK48h1	CK48h2	CK48h3	DON4h1	DON4h2	DON4h3	DON12h1	DON12h2	DON12h3	DON48h1	DON48h2	DON48h3
Soltu.Atl.01_4G024870.1	0	0	0	0	0	0	0	0	0	0	0	0	0	0	0	0.029857	0	0	0	0	0
Soltu.Atl.03_0G006220.1	0	0	0	0	0	0	0	0	0	0	0	0	0	0	0	0	0	0	0	0	0
Soltu.Atl.02_1G015130.1	0	0	0	0.03781	0.031262	0	0	0.034809	0	0.082374	0.062544	0.080463	0.073575	0.039898	0.127189	0.019963	0.042771	0.044841	0	0	0.073288
Soltu.Atl.01_4G025260.1	0	0	0	0	0	0	0	0	0	0	0	0	0	0	0	0	0	0	0	0	0
Soltu.Atl.01_0G010830.1	0.13726	0	0.045356	1.37092	0.398675	0.110164	0.88509	0.23969	0.104969	0	0	0	2.93002	0.926325	7.44181	0.164938	0.231865	0.054412	0	0.066526	0
Soltu.Atl.02_3G001200.1	19.3777	16.2771	9.70247	14.6988	15.8267	17.0784	6.99226	6.18304	5.69386	8.77732	8.56562	9.25544	14.088	14.0945	15.3769	7.14334	5.78305	6.6965	9.19566	6.41045	5.70821
Soltu.Atl.01_2G013970.1	4.83153	4.14778	4.70196	5.4166	4.36285	6.02428	4.94896	5.68992	5.48919	3.46923	3.51864	4.21613	4.2532	3.50614	4.24205	5.61593	5.55345	5.37278	3.9952	3.37824	3.82569
Soltu.Atl.05_3G013190.1	0	0	0	0	0	0	0	0	0	0	0	0	0	0	0	0	0	0	0	0	0
Soltu.Atl.07_4G009610.1	4.00477	4.03509	5.03117	8.79174	8.32492	3.9049	10.4034	12.8504	12.2594	4.70899	5.82753	2.99848	30.0678	36.5132	45.6987	62.7088	32.111	16.881	4.09208	4.0788	3.30364
Soltu.Atl.05_2G013460.1	0	0.037744	0	0	0	0	0.038723	0.033459	0	0.1283	0.073964	0.226322	0	0	0	0	0.040053	0	0	0.271508	0.114824
Soltu.Atl.12_4G009920.1	5.16806	5.04114	6.02372	21.0343	28.2597	26.8626	5.18088	6.02969	5.35168	4.79839	2.28614	5.71945	24.7601	24.5168	21.0918	8.956	4.59501	4.63982	5.81755	2.38164	3.28061
Soltu.Atl.11_1G004320.1	1.82658	1.53678	1.7099	1.56999	1.87453	0.504466	1.08752	1.01659	1.04525	0.451486	1.01371	0.897489	1.10753	1.26988	0.905719	0.681185	0.472238	0.82638	0.984196	1.55053	0.769445
Soltu.Atl.S147160.1	3.6547	4.60265	2.63748	1.81125	2.69114	3.55504	3.00581	1.71464	2.37561	1.77729	0.849969	1.67524	4.19025	0.629926	2.50559	2.77233	2.32298	2.35172	1.51298	1.94528	1.88981
Soltu.Atl.04_4G020160.1	7.70968	8.13788	10.4252	4.58131	3.68701	3.67155	12.7301	13.1367	17.4462	13.3113	14.1094	12.5027	2.54763	1.86214	2.68155	12.1179	16.1748	13.3396	18.4366	17.518	14.9939
Soltu.Atl.01_2G017970.1	0.48866	0.333775	0.471332	0.904402	0.950656	1.1537	0.119893	0.406886	0.366557	0.697315	0.780168	0.736319	0.48273	1.04719	0.804641	0.224993	0.373453	0.449775	0.5906	0.615897	0.534661
Soltu.Atl.S051590.1	0	0	0	0	0	0	0	0	0	0	0	0	0	0	0	0	0	0	0	0	0
Soltu.Atl.11_0G010630.1	0.069427	0	0	0.025613	0	0	0	0.040079	0	0.020299	0	0	0	0	0	0	0	0	0	0	0
Soltu.Atl.01_3G015020.1	3.78416	5.20934	6.47871	1.05837	0.79068	1.1487	0.672112	0.565529	0.185081	0.428316	1.00825	1.12139	1.85844	1.61062	1.53423	0.178809	0.361093	0.653608	0.893266	1.10579	1.22316
Soltu.Atl.12_0G009180.1	0.276317	0	0.747105	0	0.212941	0.055623	0	0	0	0.094392	0.157786	0	0	0	0	0	0	0.061925	0	0	0
Soltu.Atl.S121330.1	0	0	0	0	0	0	0	0	0	0	0	0	0	0	0	0	0	0	0	0	0
Soltu.Atl.S034540.1	0.403491	0.768493	0.527671	2.61643	2.6093	3.44732	2.57502	1.02882	4.24303	4.43395	0.94775	4.70188	6.90654	4.70764	4.44044	0.971471	5.95804	1.3131	5.13444	0.907428	6.22459
Soltu.Atl.S040630.1	0	0	0	0	0	0	0	0	0	0	0	0	0	0	0	0	0	0	0	0	0
Soltu.Atl.01_2G009070.1	0	0	0	0	0	0	0	0	0	0	0	0	0	0	0	0	0	0	0	0	0
Soltu.Atl.07_2G000520.1	84.1414	19.3972	123.047	15.1366	49.468	17.1849	89.0199	25.3804	23.3455	23.8972	30.8106	25.8774	17.3315	110.589	55.1684	76.0551	21.34	33.0101	26.2813	20.7199	26.0337
Soltu.Atl.01_2G028620.1	0	0	0.035935	0.058205	0	0	0	0.052406	0	0	0	0	0	0.042867	0.037845	0	0	0	0	0	0
Soltu.Atl.11_3G013120.1	3.91404	4.12275	3.56759	5.08076	6.17547	4.37877	2.58554	2.75987	3.22325	2.04124	2.69522	2.9943	5.59813	4.33549	9.66962	2.55825	2.3201	2.60706	2.67945	2.16844	2.41631
Soltu.Atl.09_1G013590.1	0	0	0	0.228104	0.150951	0.125421	0	0	0	0.047133	0	0	0.273077	0	0	0.045488	0.043615	0	0	0	0
Soltu.Atl.04_3G001850.1	0.099733	0.316822	0.333993	0.356561	0.263291	0.816483	0.49287	0.353008	0.533446	0.103028	0	0.044247	0.840813	0.711085	0.695693	0.151584	0.360431	0.435849	0	0.081863	0.321778
Soltu.Atl.11_1G011640.1	0	0	0	0	0	0	0	0	0	0	0	0	0	0	0	0	0	0	0	0	0
Soltu.Atl.09_3G020560.1	2.71089	2.92634	3.19417	2.42708	2.07598	2.74209	3.64717	3.7007	4.30411	8.12319	11.2164	7.41065	0.651544	0.700505	0.535323	2.55997	3.41775	4.60072	6.94184	7.62121	6.42953
Soltu.Atl.02_3G013820.1	0	0	0	0	0	0	0	0	0	0	0	0	0	0	0	0	0	0	0	0	0
Soltu.Atl.09_3G018510.1	0.203343	0.199851	0.26204	0.22346	0.196417	0.213909	0.055319	0	0.017934	0	0.031038	0.071985	0.063369	0.017226	0.017683	0	0	0.029817	0.079478	0	0.062663
Soltu.Atl.01_4G018000.1	1.43249	2.29956	1.46617	4.02261	4.23064	3.85675	1.57302	1.85651	0.968794	1.71423	1.67203	1.94506	3.87853	4.70214	6.11316	2.01088	1.86631	1.29824	1.39701	1.66549	1.37824
Soltu.Atl.01_4G033480.1	12.7616	12.1142	20.5693	5.63199	6.38799	5.78644	2.43855	2.37998	3.12518	2.21734	2.90584	3.66185	3.55669	1.98843	3.13662	2.41734	1.6273	1.4584	4.27908	2.91716	4.29499
Soltu.Atl.01_3G010760.1	0	0	0	0	0	0	0	0	0	0	0	0	0	0	0	0	0	0	0	0	0
Soltu.Atl.S057380.1	3.31891	3.58498	3.88153	4.27503	4.58544	4.03865	5.47381	4.28151	3.85573	3.57073	5.50362	4.26295	4.4782	3.40793	4.24109	4.59492	4.56132	3.19992	5.41518	4.48407	4.39307
Soltu.Atl.02_1G009140.1	5.75219	6.35324	6.75814	4.62523	4.7866	3.10253	7.03312	9.36714	9.72204	6.70379	8.37206	8.08585	2.55127	3.80275	4.49742	7.19828	8.56764	9.19992	6.83409	8.08184	6.38032
Soltu.Atl.05_2G006960.1	6.51606	6.84919	7.51239	0.943803	1.09065	0.842112	5.69247	5.83502	6.24213	6.83645	6.99806	5.38212	0.383412	0.303744	0.557403	4.33526	3.60076	5.0719	6.68571	8.26388	9.19848
Soltu.Atl.S120060.1	0.800206	0.239101	0.141951	2.2079	0.764496	0.837253	0.592314	0.37733	1.49256	0.67044	0.517308	0.483034	0.908267	2.71895	0.729157	0.240096	0.663488	0.668915	0.583976	0.596209	0.555665
Soltu.Atl.01_1G029470.1	0	0	0	0	0	0	0	0	0	0	0	0	0	0	0	0	0	0	0	0	0
Soltu.Atl.02_2G012500.1	30.2103	25.5808	26.4726	39.2055	47.4339	41.557	23.6354	27.1246	28.264	27.0369	23.1634	27.507	38.7725	44.3879	38.0601	32.4164	24.4087	23.3407	27.578	25.1262	24.4598
Soltu.Atl.03_1G015500.1	0.066416	0.079212	0.040229	0.031664	0.157166	0.099301	0.040916	0.075757	0.028269	0.030057	0	0.043685	0	0	0.226565	0.195366	0.213627	0.140557	0.118614	0	0.08869
Soltu.Atl.09_4G016370.1	67.9802	29.5233	49.3094	7.99057	21.5828	77.0982	41.115	32.9164	20.6003	93.8034	65.3476	33.7395	28.8346	38.5562	33.5706	14.1588	74.4402	14.638	29.6362	30.1306	52.3379
Soltu.Atl.06_4G009880.1	3.31741	2.27925	3.22268	8.77523	10.2986	11.0046	7.17266	7.66928	5.69572	4.88933	4.0253	3.92323	11.7121	10.7811	9.41005	7.92071	8.79217	6.42299	5.36392	5.27287	4.2514
Soltu.Atl.02_2G010390.1	0.18604	0	0.27213	1.22471	3.23691	1.22675	0.817053	0	0.984847	0.207113	0.313658	0.080767	1.10915	1.30925	0	0.458252	2.00841	0	0.055603	0.156167	0.093846
Soltu.Atl.01_0G011120.1	4.37655	4.76393	6.38678	1.14799	2.92651	2.10288	1.16893	1.79333	1.50135	1.82869	1.17977	2.26301	6.25912	2.83589	4.68807	1.68814	2.87178	1.12505	1.47459	5.51034	1.61343
Soltu.Atl.01_1G016680.1	0	0	0	0	0	0	0	0	0.002421	0	0	0	0	0	0	0	0	0	0	0	0
Soltu.Atl.02_1G020980.1	0.458234	0.387433	0.340896	0	0.079649	0	0.069609	0.138902	0.154205	0.425695	0	0.359741	0.101512	0	0.173289	0.064197	0.160757	0.170559	0	0.110625	0.156541
Soltu.Atl.05_0G003100.1	4.26452	7.77874	4.89888	2.45099	2.05909	2.23285	15.8701	15.9515	18.0304	12.8884	10.5242	10.6182	1.8255	2.14615	3.85378	15.2317	16.1498	16.4115	14.885	16.9089	16.0589
Soltu.Atl.04_2G008770.1	0.748967	0.858132	0.586224	0.804926	1.09685	1.13707	0.439662	0.679191	0.654383	1.07172	1.20389	1.83551	0.683178	0.742274	0.795521	0.556092	0.792986	0.595491	1.28864	0.552023	0.665282
Soltu.Atl.04_2G020110.1	4.57406	1.48708	2.36736	1.84412	3.5544	4.26506	1.96971	4.11047	1.59452	2.42552	1.72848	2.44821	1.71702	4.00841	3.45719	4.57644	3.60843	1.61631	1.49615	1.82536	0.748734
Soltu.Atl.06_4G005280.1	0	0	0	0	0	0	0	0	0	0	0	0	0	0	0	0	0	0	0	0	0
Soltu.Atl.10_2G005240.1	0	0	0	0	0	0	0	0	0	0	0	0	0	0	0	0	0	0	0	0	0.057301
Soltu.Atl.12_2G016770.1	1.4895	1.57206	1.15307	1.27933	0.587308	0.957146	4.08982	3.19804	3.26648	3.07742	4.17476	3.49564	0.497829	0.741463	0.35405	2.46257	4.7217	4.32654	3.87833	3.84636	3.13825
Soltu.Atl.02_1G025670.1	192.58	180.425	179.971	191.344	119.668	128.502	31.0253	33.2877	27.4341	30.3615	27.3692	31.3662	173.623	133.768	195.086	21.2282	12.7141	16.4597	21.9807	24.4151	27.6785
Soltu.Atl.S047430.1	0	0	0	0	0	0	0	0	0	0	0	0	0	0	0	0	0	0	0	0	0
Soltu.Atl.10_3G010650.1	0.144541	0.156473	0.138333	0.094143	0.089087	0.203312	1.83969	0.298437	0.418475	0	0	0.140167	0	0	0	0.227745	0	0.526819	0	0	0.139904
Soltu.Atl.01_2G028080.1	0	0	0	0	0	0	0	0	0.04147	0.54201	0.23747	0	0	0	0	0.105836	0	0	0.10921	0.043441	0
Soltu.Atl.07_1G008520.1	0	0	0	0	0.043067	0	0	0	0	0	0	0	0	0	0	0	0	0	0	0	0
Soltu.Atl.11_1G005050.1	0.511085	2.24196	0.916683	0.558859	0.572368	1.34887	0.63065	1.09269	1.80081	0.896234	2.6883	1.42954	0.626782	0.404541	1.64202	1.12673	1.67659	0.927313	0.977545	4.73721	0.524929
Soltu.Atl.09_3G020330.1	0	0	0	0	0	0	0	0	0	0.03492	0	0	0	0	0	0	0	0	0	0	0
Soltu.Atl.01_0G001370.1	0	0	0	0	0	0	0	0	0	0	0	0	0	0	0	0	0	0	0	0	0
Soltu.Atl.04_3G011920.1	6.14934	6.94524	5.45756	9.70082	9.70103	10.2612	5.93174	7.07932	7.32491	4.64547	5.42625	6.90536	9.98887	9.04088	10.0949	7.85231	7.59781	6.60854	5.68563	5.9006	4.93491
Soltu.Atl.10_1G007790.1	0.754623	0.447479	0.454367	2.55842	1.68694	3.1096	1.63818	0.870226	0.995677	1.67745	1.17028	0.911063	1.11765	0.857575	0.685526	1.71764	0.425782	1.09374	0.70529	0.972643	0.274042
Soltu.Atl.S095050.1	0	0	0	0	0	0	0	0	0	0.0879	0.143148	0.250622	0	0	0	0	0	0	0	0	0
Soltu.Atl.S069310.1	0.053735	0.276721	0	0.946941	2.3132	6.45331	1.46591	1.62733	8.69295	0.942727	6.15791	1.16379	0.458067	1.20072	2.41174	2.67674	1.96917	1.15067	1.12537	0.879685	0.805351
Soltu.Atl.04_3G002710.1	37.7412	31.5307	39.2692	31.9564	39.3344	28.4276	20.4552	23.0167	22.7094	24.5552	20.9155	27.6847	45.0937	38.2403	48.9778	26.7766	17.6127	20.7012	25.6057	27.0117	26.8236
Soltu.Atl.10_1G004080.1	0.78072	0.737484	0.894937	0.323964	0.423196	0.318561	0.084873	0.146944	0.211976	0.958711	0.411326	0.375196	0.217479	0.049552	0.172632	0.042146	0.292741	0.20256	0.430476	0.774164	0.272006
Soltu.Atl.10_1G004370.1	0.6188	0.84552	0.252388	0.764328	1.32311	1.75766	1.18931	1.01741	1.06704	1.07958	1.26887	1.02428	1.01902	0.788493	0.742966	1.09311	0.644697	0.770555	1.1042	0.790898	0.801433
Soltu.Atl.11_4G010930.1	0.81168	0.291406	0	0.904447	1.59494	1.29392	0.78591	0.960537	1.21542	0.515863	1.90035	0.364218	0.984055	1.04947	0.942685	0.987274	0.716228	1.11279	1.00384	0.321514	1.04876
Soltu.Atl.06_4G020580.1	6.22617	1.51531	3.51724	4.30656	1.37682	1.64869	4.17787	4.35834	3.34044	2.85199	4.92397	4.50578	3.22157	1.77304	1.80625	4.34372	7.65563	5.50676	2.70521	8.82816	10.3261
Soltu.Atl.06_2G019070.1	0	0	0.050555	0	0	0	0	0	0	0	0	0	0	0	0	0	0	0	0	0	0
Soltu.Atl.06_1G014810.1	0	0	0	0.315174	0.149939	0.490458	0.38461	0.403511	0.557924	0.078826	0.146719	0	0.192357	0.526269	0.341444	0.184349	0.971199	0.378649	0.08892	0.03397	0.109822
Soltu.Atl.08_1G005870.1	10.0136	10.2276	12.0964	12.6858	13.8305	13.4609	17.3382	16.2548	15.5526	15.0612	16.0756	15.4964	13.1395	12.5652	10.8585	17.0088	17.3256	14.3616	15.1667	16.0472	12.395
Soltu.Atl.01_2G029970.1	2.71196	2.75677	2.57401	2.2078	1.49839	0.955023	2.33534	2.39359	1.62013	2.03777	1.5135	1.88035	1.66981	1.54212	2.0374	2.09977	0.940226	1.3822	2.1701	1.9824	2.57213
Soltu.Atl.09_1G010020.1	3.24924	2.69285	1.94189	4.05878	3.56263	3.4935	2.77482	2.14251	2.15622	2.00068	2.38755	1.93001	3.69842	3.60907	3.86273	2.58239	1.91806	1.97202	2.83005	2.12599	2.74874
Soltu.Atl.09_1G009830.1	3.68913	3.29624	4.01995	1.50477	2.2829	1.21155	2.74802	1.90409	2.62575	2.50028	3.08953	3.46527	2.96912	2.05195	2.63391	2.73258	2.07749	1.42011	2.74272	1.91169	1.70137
Soltu.Atl.12_1G002340.1	0	0	0	0	0	0	0	0	0	0	0	0	0	0	0	0.064605	0	0	0	0	0
Soltu.Atl.07_1G000810.1	0	0.030669	0	0.066474	0.05758	0	0.050454	0	0.060046	0.087214	0	0.107272	0	0.06667	0	0.010215	0	0.031474	0	0	0
Soltu.Atl.01_4G026260.1	0.023349	0	0	0.036699	0	0.019002	0.051491	0.032423	0	0.033159	0	0.033023	0	0	0	0.047143	0.023549	0	0	0	0
Soltu.Atl.05_2G002090.1	0	0	0	0	0	0	0	0	0	0	0	0	0	0	0	0	0	0	0	0	0
Soltu.Atl.S109400.1	0	0	0	0	0	0	0	0	0	0	0	0	0	0	0	0	0	0	0	0	0
Soltu.Atl.04_0G009210.1	0	0	0	0	0	0	0	0	0	0	0	0	0	0	0	0	0	0	0	0	0
Soltu.Atl.02_3G018380.1	0	0.107685	0	0.15553	0.10092	0.137412	0.116324	0	0.077292	0	0	0.045335	0	0	0.068013	0.095874	0.131888	0.088387	0	0	0.059182
Soltu.Atl.06_4G011010.1	0	0	0.022326	0.050914	0	0	0	0	0	0	0	0	0.091345	0.085485	0	0	0	0	0	0	0
Soltu.Atl.S010800.1	0.421255	1.31587	0.540623	0.303001	0.135955	0.185505	0.259979	0.527168	0.404435	0.356161	0.363491	0.276077	0.115405	0.195441	0.465773	0.267189	0.527965	0.372961	0.320164	0.360735	0.363005
Soltu.Atl.01_0G014030.1	0.832272	0.841755	0.750319	0.930166	1.06027	1.04356	1.09463	0.583177	0.6821	1.14506	1.44613	1.48599	0.602066	0.825324	0.790134	0.686077	0.735803	0.885007	1.28721	1.2109	1.41615
Soltu.Atl.02_1G023850.1	0.391354	0.621648	0.329467	0.198565	0.321898	0.153112	0.144732	0.459455	0.383567	0.031231	0.060315	0.239567	0.164283	0.104884	0.268464	0.216268	0.193359	0.182404	0.180649	0.095869	0
Soltu.Atl.07_2G002580.1	0	0	0	0	0	0	0	0	0	0	0	0	0	0	0	0	0	0	0	0	0
Soltu.Atl.03_2G008030.1	2.18907	1.61546	1.54252	1.87378	3.76075	3.30766	1.18899	2.02646	1.92549	2.15313	2.15733	2.3683	3.20382	2.51033	3.03671	1.44542	1.44452	1.98382	1.78805	1.74375	2.51831
Soltu.Atl.S127590.1	0.186906	0	0	0	0	0	0	0	0	0	0	0	0.227707	0	0	0	0	0	0	0	0
Soltu.Atl.08_4G004730.1	0.874398	0.732198	0.565878	0.702492	0.485247	0.671	0.837522	0.980857	0.913616	1.29384	1.40502	1.28775	0.425016	0.241762	0.409065	0.77554	0.927395	0.797835	1.21489	0.823457	1.12086
Soltu.Atl.11_3G018610.1	2.38679	2.1814	3.19999	0.441505	0.352073	0.359265	0.741391	0.891378	0.901912	1.40872	1.06913	1.32082	0.617636	0.476438	0.906995	0.998587	0.884278	0.978536	1.72964	1.88009	1.49761
Soltu.Atl.07_1G012840.1	1.27738	1.09492	0.972292	1.34242	1.60224	1.32807	0.682013	0.77271	0.862252	1.08507	1.57377	1.42561	1.24853	0.968668	1.34888	0.875412	0.737549	0.557466	1.2648	1.44596	1.32481
Soltu.Atl.04_3G003040.1	7.64273	7.85669	8.36339	8.28556	5.16753	6.26166	9.66127	7.17931	10.8662	8.82778	12.0169	10.9168	4.81127	5.14398	6.95372	5.66873	7.81754	8.05386	12.4755	10.8284	9.19583
Soltu.Atl.11_2G003400.1	0.619033	0.048206	0.336597	0	0.130757	0.088047	0.200916	0.271136	0.127246	0.171795	0	0	0	0.085719	0.047749	0.054724	0.212421	0.098541	0.158324	0.104678	0
Soltu.Atl.03_2G002920.1	0	0	0	0	0	0	0	0	0	0	0	0	0.023841	0	0	0	0.020384	0	0	0	0
Soltu.Atl.05_1G020180.1	115.241	98.983	111.57	80.0985	72.7241	77.4473	161.864	147.192	150.974	46.2774	44.3416	48.9088	56.4255	38.7738	60.7306	127.357	153.869	146.574	55.5474	54.0331	55.3403
Soltu.Atl.01_0G015920.1	0.672892	0.547937	0.318189	0.687863	1.09559	0.601338	0.340458	0.531244	0.473205	0.987341	0.901235	1.10973	0.922281	1.51474	1.55574	0.550379	0.32303	0.326938	0.522291	0.774364	0.697196
Soltu.Atl.07_2G008650.1	0.704699	0.431781	0.280751	0.211581	0.32468	0.15573	0.571192	1.08283	0.3883	0.670532	1.05155	0.758029	0.291617	0.060381	0.112678	0.459943	0.375287	0.457127	0.073157	0.175209	0.396869
Soltu.Atl.01_3G013070.1	0.067043	0	0.076069	0.066986	0	0	0.070487	0	0.036625	0	0.210362	0.161292	0	0	0	0.060877	0	0	0	0.075016	0.062871
Soltu.Atl.05_3G008260.1	0	0	0	0	0	0	0	0	0.086162	0.136631	0	0	0	0	0	0	0.138221	0	0	0	0.134304
Soltu.Atl.06_4G007660.1	11.6063	12.7235	11.8573	15.6687	14.091	16.1079	11.5016	13.5192	12.5952	13.9893	13.0584	11.8787	8.932	11.9313	8.2941	13.2066	13.5347	11.76	12.0054	13.2122	11.8688
Soltu.Atl.03_2G009920.1	0	0	0	0	0	0	0	0	0	0	0	0	0	0	0	0	0	0	0	0	0
Soltu.Atl.03_4G003460.1	0	0	0	0	0	0	0	0	0	0	0	0	0	0	0	0	0	0	0	0	0
Soltu.Atl.08_2G004960.1	0	0	0	0	0	0	0	0	0	0	0	0	0	0	0	0	0	0	0	0	0
Soltu.Atl.01_3G028510.1	0.399966	0.37197	0.621829	0.240251	0.404028	0.33326	0.282319	0.230097	0.444508	0.571171	0.240671	0.419478	0.106458	0.229264	0.570459	0.422772	0.216479	0.130786	0.940074	0.431992	0.115352
Soltu.Atl.06_2G020180.1	0	0	0	0	0	0	0	0	0	0	0	0	0	0	0	0.073226	0	0	0	0	0
Soltu.Atl.01_4G032750.1	2.49963	2.19948	2.86097	1.16541	1.83862	1.49585	1.78452	1.85776	1.91614	1.47926	2.30761	1.38656	0.928323	0.753047	0.399516	1.42957	1.72014	1.65632	1.51938	1.33869	1.2592
Soltu.Atl.03_4G008350.1	2.54904	1.94228	2.14511	0.656966	0.566724	0.687232	1.41442	1.80814	1.70103	0.774916	1.00827	0.663124	0.17197	0.351625	0.557995	0.72071	1.7191	1.53723	0.770783	0.712929	0.723987
Soltu.Atl.05_2G013870.1	1.7746	1.83198	1.69003	1.61275	1.04435	0.929986	0	0.127865	0.399383	0	0.269971	0.448439	0.37819	0.806372	0.647444	0	0.369862	0	0	0.188266	0
Soltu.Atl.11_1G010110.1	0.380869	0.319951	0.207177	1.11766	1.63934	1.44557	2.79262	3.0916	3.15752	1.56179	1.56584	1.46937	1.71978	1.06113	0.898572	2.48256	1.91159	2.39005	2.12484	1.39962	2.12785
Soltu.Atl.07_4G012440.1	0.105489	0.055338	0.059617	0	0	0.120317	0.279999	0.206092	0.447436	0	0.193823	0.124936	0	0	0	0.412334	0.221716	0.272507	0	0	0.026434
Soltu.Atl.02_2G026300.1	1.75064	1.67616	1.56943	1.59282	1.39485	2.05387	2.57499	2.06683	2.95252	1.97204	2.19171	1.78964	0.756859	0.917581	0.726876	2.02019	3.64424	3.36952	1.6296	1.67614	1.42153
Soltu.Atl.04_4G000670.1	0.368425	0.50817	0.7929	1.42862	0.898702	0.894462	1.82008	1.4442	2.16289	0.506857	0.410498	0.536022	0.644483	0.27661	0.838631	0.981843	2.02437	1.38538	0.506154	1.29916	0.676274
Soltu.Atl.02_2G033280.1	6.59794	6.31417	6.68335	7.31166	7.91821	7.76884	5.05779	4.37294	5.08232	6.00486	4.57117	4.95469	6.79645	5.29865	7.62264	7.11851	3.25518	4.7573	5.2775	5.42098	3.8338
Soltu.Atl.09_4G020900.1	5.27008	4.98243	4.13228	2.2615	3.43328	2.26475	3.99422	4.3287	4.40821	6.2174	6.04147	5.10808	1.86899	2.06932	2.62649	3.71861	4.54158	4.41377	5.11512	4.26488	4.86206
Soltu.Atl.12_0G007730.1	0.363571	0.538096	0.408694	1.80184	2.75235	3.74658	0.994012	1.0687	1.3062	0.683046	1.71082	0.386513	3.33192	5.05474	5.08171	4.35042	2.03895	1.68069	1.69487	0.892142	0.846863
Soltu.Atl.01_1G002330.1	0	0	0	0	0	0	0	0	0	0	0	0	0	0	0	0	0	0	0	0	0
Soltu.Atl.05_1G007200.1	0	0.018799	0	0	0	0	0	0	0	0.213765	0.230107	0.103427	0	0	0	0	0	0	0.092686	0.055835	0.052436
Soltu.Atl.01_4G026100.1	0	0	0	0	0	0	0	0	0	0	0	0	0	0	0	0	0	0	0	0	0
Soltu.Atl.07_1G016690.1	1.17577	2.06885	2.59491	1.14698	0.742221	0.862998	1.21462	1.02291	1.22493	13.0124	11.6921	11.7238	0.48522	0.349568	0.534707	0.533823	0.746439	0.484618	9.35065	10.6321	11.0224
Soltu.Atl.11_3G012820.1	0	0	0	0	0	0	0	0	0	0	0	0	0	0	0	0	0	0	0	0	0
Soltu.Atl.12_2G017690.1	0	0	0	0	0	0	0	0	0	0	0	0	0	0	0	0	0	0	0	0	0
Soltu.Atl.04_0G010260.1	0.602762	0.118771	0.8409	0.179646	0.109154	0.062164	0.096014	0.310534	0.15608	0.144738	0.060903	0.380983	0.828203	0.27332	0.340365	0.164968	0.101302	0.465915	0.057496	0.111631	0
Soltu.Atl.S092700.1	0	0	0	0	0	0	0	0	0	0	0	0	0	0	0	0	0	0	0	0	0
Soltu.Atl.09_0G003880.1	1.05709	2.85998	0.513269	0.414301	0.428818	0.446412	2.15862	0.661025	1.56361	1.65915	2.22078	0.926652	1.42429	0.609146	1.81517	0.530136	0.4461	0.44872	2.68172	3.40555	0.478971
Soltu.Atl.12_2G002730.1	0	0	0	0	0	0	0	0	0	0	0	0	0	0	0	0	0	0	0	0	0
Soltu.Atl.04_1G005980.1	1.98376	1.63563	1.64515	1.83292	1.75931	2.14021	1.16704	1.29327	1.41732	0.790688	0.762403	1.11842	1.31163	0.970173	0.789121	1.61721	1.83245	1.82597	1.21944	0.753081	1.14483
Soltu.Atl.01_4G014800.1	0	0.177292	0	0	0	0	0.08171	0	0	0.725717	0.548515	0.825844	0.175574	0	0	0.089174	0	0	1.57255	0.612134	0.707427
Soltu.Atl.11_4G001620.1	0.284385	0.291535	0.15628	0.331109	0.097181	0.30305	0.459336	0.165783	0.287723	0.768098	0.615536	0.362682	0.989178	0.362447	0.353929	0.42382	0.278745	0.179711	0.663475	0.729084	0.476494
Soltu.Atl.11_1G002580.1	0	0.033776	0	0	0	0	0	0	0	0	0	0	0	0	0	0	0	0	0	0	0
Soltu.Atl.11_3G013190.1	1.06699	1.5348	1.39948	1.18741	0.791974	0.906968	1.95525	1.82086	1.66007	1.23009	2.18091	1.4749	1.12404	1.2461	1.10071	1.94433	2.57686	2.32479	1.64606	1.18939	1.77078
Soltu.Atl.02_1G026320.1	0.069513	0.067563	0	0	0.206505	0.269943	0	0	0	0	0	0	0	0	0	0	0	0	0	0.078051	0
Soltu.Atl.09_0G005010.1	0	0	0	0	0	0	0	0	0	0	0	0	0	0	0	0	0	0	0	0	0
Soltu.Atl.S075780.1	0	0	0	0	0	0	0	0	0	0	0	0	0	0	0	0	0	0	0	0	0
Soltu.Atl.02_2G006700.1	0	0	0	0	0	0	0	0	0	0	0	0	0	0	0	0	0	0	0	0	0
Soltu.Atl.01_1G007860.1	0	0	0	0	0	0	0	0	0	0	0	0	0	0	0	0	0	0.105541	0	0	0
Soltu.Atl.08_1G017920.1	1.05268	1.21184	1.06352	1.87019	1.84449	1.64324	2.15334	1.99084	2.39398	1.46143	1.01086	1.33767	0.945151	1.18999	1.35533	2.92081	2.30154	2.95453	1.40074	0.848605	1.19803
Soltu.Atl.S052430.1	0	0	0	0	0	0	0	0	0	0	0	0	0	0	0	0	0	0	0	0	0
Soltu.Atl.12_2G001270.1	0.192064	0.23733	0.15553	0.200817	0.162427	0.100216	0.247075	0.166575	0.328873	1.29143	0.454142	0.380534	0.0993	0.427031	0.241218	0.206351	0	0.133981	0.156763	0.350274	0.179019
Soltu.Atl.05_3G008410.1	0	0	0	0	0	0	0	0	0	0	0	0	0	0	0	0	0	0	0	0	0
Soltu.Atl.01_2G003660.1	6.00416	7.37308	6.20206	2.80737	2.42348	1.99009	4.45334	4.56024	6.25406	5.54167	4.46691	5.92859	2.46525	2.43767	3.79036	5.43712	3.6747	6.25806	6.02965	4.71469	4.66704
Soltu.Atl.10_3G002590.1	0	0	0.030991	0	0	0	0	0	0	0	0	0	0	0	0	0	0	0	0	0	0
Soltu.Atl.03_1G005810.1	0.180051	0.285948	0.082827	0.187616	0.128811	0.18482	0.29871	0.267555	0.297594	0.455685	0.37498	0.276696	0.15739	0.397472	0.105078	0.176005	0.23139	0.182867	0.42417	0.253314	0.188434
Soltu.Atl.06_3G017850.1	2.59925	2.1723	2.01461	3.17114	2.75731	3.41262	1.13365	1.26174	1.72531	1.85809	2.40508	2.0789	2.45425	3.22411	2.8802	1.70533	1.30129	0.99911	1.42711	1.40576	1.79268
Soltu.Atl.02_3G006520.1	0.17719	0.260233	0.084319	0.132946	0.276325	0	1.7302	0.409936	1.05122	0.7689	0.59742	0.862653	0.219254	0.146285	0	0.616387	0.385158	0.203968	1.49429	0.909436	0.502216
Soltu.Atl.09_4G008230.1	0	0	0	0	0	0	0	0	0	0	0	0	0	0	0	0	0	0	0	0	0
Soltu.Atl.09_2G018300.1	0	0	0	0	0	0	0	0	0	0	0	0	0	0	0	0	0	0	0	0	0
Soltu.Atl.04_4G006890.1	0	0	0	0	0	0	0	0	0	0	0	0	0.067425	0	0.054034	0.112963	0.234846	0	0	0	0
Soltu.Atl.03_4G011290.1	6.56677	6.01041	6.30167	5.95081	5.79137	3.61368	2.52452	2.44257	3.19613	2.24787	4.57026	2.46727	12.9012	8.52193	16.0706	3.20722	3.64959	2.65358	2.6494	2.25342	3.25968
Soltu.Atl.01_1G018450.1	90.1435	82.8362	88.8309	59.828	74.0439	82.9111	95.9206	105.951	92.6362	73.2221	68.8558	67.776	62.0653	54.4186	64.7905	85.5018	109.295	106.432	71.817	75.5921	85.5932
Soltu.Atl.03_3G015200.1	3.23503	2.96146	5.93513	0.319674	1.60506	1.44068	2.10945	1.77998	3.84172	2.01827	6.63491	3.16881	1.50499	1.89048	1.29067	1.76206	1.38703	1.37161	5.8096	3.62767	2.82977
Soltu.Atl.12_3G000760.1	2.85258	3.21052	2.03038	4.92394	4.3296	4.93936	2.96166	2.62114	2.84789	3.42699	3.31461	5.65746	3.43879	4.23516	3.70124	2.80992	2.07883	2.30503	2.78404	1.44618	2.85437
Soltu.Atl.05_3G020910.1	0	0	0	0	0	0	0	0	0	0	0	0	0	0	0	0	0	0	0	0	0
Soltu.Atl.05_2G007760.1	0	0	0	0	0	0	0	0	0	0	0	0	0	0	0	0	0	0	0	0.000564	0
Soltu.Atl.03_4G009000.1	44.5751	41.1972	48.2295	8.75977	15.2072	4.6903	4.21714	7.16332	4.79876	8.57445	10.0224	9.8658	10.1614	8.39699	7.59726	3.28731	3.40808	5.13953	8.0378	10.0318	11.5636
Soltu.Atl.03_1G004140.1	0	0	0.070167	0	0	0	0	0	0	0	0	0	0	0	0	0	0	0	0	0	0
Soltu.Atl.06_4G022970.1	2.86468	2.58384	1.81542	3.21103	6.7018	4.70434	3.38742	3.96503	3.24772	0.893755	1.1623	0.902846	6.6814	10.7685	5.38396	5.21553	3.32121	4.15957	1.02865	0.911302	1.02707
Soltu.Atl.05_3G019300.1	13.6316	14.7984	14.5312	16.6006	17.387	17.1825	17.9935	15.7447	16.4549	13.1206	12.4146	12.7029	16.6918	14.0073	14.7662	17.8101	16.7772	16.8001	14.9239	13.6473	14.047
Soltu.Atl.12_1G001060.1	0.074305	0	0	0	0	0	0	0	0	0	0	0	0	0	0	0	0	0	0	0	0
Soltu.Atl.01_1G005640.1	0	0	0	0	0	0	0	0	0	0	0	0	0	0	0	0	0	0	0	0	0
Soltu.Atl.03_1G008990.1	0	0	0	0	0	0	0	0	0	0	0	0	0	0.062638	0	0	0	0	0	0	0
Soltu.Atl.05_2G005720.1	0.078131	0.069411	0.343339	0.035623	0.102968	0	0.133301	0.176067	0.183019	0.120896	0.107861	0.046304	0.115354	0.42336	0.203087	0.041545	0.047232	0.248894	0.103366	0.215191	0.066027
Soltu.Atl.03_3G010520.1	0.533435	0.807561	0.930545	1.68786	2.21672	2.18178	1.72881	2.1871	2.87865	1.50225	2.42656	1.7764	1.67556	1.71912	1.50623	2.08338	2.39934	2.05817	1.2183	2.00693	2.08128
Soltu.Atl.04_3G005050.1	1.08334	1.5005	2.27951	1.11987	1.17649	1.45546	3.16933	3.04544	3.42239	2.08311	2.35313	2.07802	1.57459	1.12551	1.59728	2.53613	3.76785	2.46128	2.82282	2.22933	1.63627
Soltu.Atl.02_4G023940.1	3.89247	2.9532	3.68191	4.35299	4.29176	5.78044	3.34233	3.54346	4.49816	6.11646	7.13182	6.669	3.20319	4.16721	3.51285	5.28947	2.97536	4.41612	5.97639	4.49781	4.41936
Soltu.Atl.10_3G009610.1	0	0	0	1.18797	1.26971	1.02139	0	0	0.072063	0.104885	0	0	0.504561	0.480922	1.56212	0.61913	0.04051	0.09199	0	0	0.120403
Soltu.Atl.02_3G007690.1	0	0.062326	0	0	0	0	0	0	0	0.549231	0.223713	0.320794	0	0	0	0	0	0	0.254878	0.347576	0.198443
Soltu.Atl.01_2G011900.1	0.23237	0.069885	0.191157	0.427936	0.727335	0.570194	0.391862	0.431439	0.160532	1.16064	0.377214	0.775599	0.136941	0.342449	0.507131	0.520683	0.302319	0.660736	0.630043	0.528339	0.004701
Soltu.Atl.11_1G014960.1	0	0	0	0	0	0	0	0	0	0	0	0	0	0	0	0	0	0	0	0	0
Soltu.Atl.11_3G014870.1	1.27703	2.6438	2.49842	0.86344	1.40743	1.10497	5.14599	4.9523	5.90362	8.72088	12.6341	9.45128	1.24501	1.22644	0.362462	3.13887	9.39599	10.4657	10.4664	9.31742	9.76524
Soltu.Atl.04_3G016360.1	0.074941	0.350114	0.09314	0.125198	0.154199	0.107463	0.125033	0.19455	0.135273	0.23048	0.229802	0.154828	0.04668	0.060701	0	0.210893	0.32989	0.137607	0.208559	0.179749	0.114437
Soltu.Atl.11_1G006770.1	0.219162	0.223442	0.120414	0.930486	0.466052	0.909709	0.378513	0.424759	0.827174	0.184612	0.375334	0.295436	0.322834	0.503646	0.38422	0.599849	0.576564	0.866513	0.328098	0.368824	0.393471
Soltu.Atl.10_2G014200.1	0	0	0	0	0	0	0	0	0	0	0	0	0	0	0	0	0	0	0	0	0
Soltu.Atl.12_2G003060.1	0.266697	0.271117	0.254251	0.092542	0.208648	0.54758	0.075932	0.205616	0.114595	0.341901	0.414876	0.339214	0.425106	0.159379	0.320073	0.091371	0.144479	0.161246	0	0	0.386066
Soltu.Atl.07_3G017800.1	4.15188	5.40768	3.60332	6.13791	5.90782	9.05058	8.47033	9.29918	10.6814	6.22472	6.79673	6.66087	4.65223	5.46361	4.93524	9.01049	10.6559	9.91073	6.21734	4.90554	6.54862
Soltu.Atl.04_3G011080.1	0	0	0	0	0	0	0	0	0	0	0	0	0	0	0	0	0	0	0	0	0
Soltu.Atl.10_0G013530.1	10.0982	9.52774	9.7274	2.28508	2.92578	1.70081	4.98163	3.75104	4.59502	5.3575	5.12619	4.40211	0.813848	1.20769	1.29689	3.83894	3.44557	3.56135	4.72184	4.8135	4.27388
Soltu.Atl.S145450.1	1.60017	1.63273	1.45117	0.607098	0.406169	0.478583	0.340335	0.25313	0.236126	0	0	0.280629	0.15943	0.518442	0.194363	0.489265	0.168748	0.313592	0.463253	0.457948	0.3184
Soltu.Atl.07_2G007250.1	0.434707	0.363263	1.68023	6.99332	1.37403	5.97632	1.04257	1.2759	1.88634	0.97024	7.48293	1.01859	4.29402	4.73494	1.03103	2.7284	1.64708	1.85723	3.23387	0.610586	2.95907
Soltu.Atl.12_3G017810.1	0	0	0.078666	0	0	0	0	0	0	0	0	0	0	0	0	0	0	0	0	0	0
Soltu.Atl.07_1G010690.1	1.57952	1.84628	1.48454	0.807637	0.803179	1.19986	0.794773	0.576068	0.73659	0.720661	0.540262	0.750597	0.624014	0.559475	0.54477	0.388716	0.685779	0.512971	0.521495	0.34474	0.361063
Soltu.Atl.02_2G025650.1	11.7151	14.8339	12.5961	0.81908	0.499133	0.261737	9.51903	10.5937	11.301	8.50252	8.65244	6.28428	0.452388	0.40747	0.539454	4.50792	7.63483	8.97814	9.03924	9.29426	12.6518
Soltu.Atl.02_4G003870.1	0	0	0	0	0	0	0	0	0	0	0	0	0	0	0	0	0	0	0	0	0
Soltu.Atl.02_3G015800.1	0.11883	0	0.337028	0	0	0	0	0	0	0	0.191388	0	0	0	0	0	0	0.150431	0	0	0
Soltu.Atl.01_3G026370.1	0	0.075345	0	0	0	0	0	0	0	0.082392	0.096266	0	0	0	0	0	0	0	0	0	0
Soltu.Atl.12_3G010320.1	0	0	0	0	0	0	0	0	0	0	0	0	0	0	0	0	0	0	0	0	0
Soltu.Atl.06_4G017410.1	1.94271	1.84978	2.28505	1.68189	1.37369	2.39188	4.52086	5.00053	4.6693	2.18167	2.39287	2.40924	1.4414	0.894412	1.569	4.15522	5.42587	5.18273	2.56184	3.17372	1.77333
Soltu.Atl.01_2G000310.1	0.690634	0.416457	0.590294	0.138103	0.751356	0.206206	0.472336	0.154289	0.328049	0.509835	0.592174	0.412559	0.32988	0.17941	0.367224	0.223761	0.190165	0.163306	0.539724	0.437489	0.276742
Soltu.Atl.03_1G024810.1	18.4719	21.2105	21.6976	8.50315	7.63488	9.06413	13.8821	12.2396	11.8148	23.4942	19.3857	21.9709	9.72419	11.7015	9.68788	10.421	15.6705	13.4267	19.6925	20.3095	18.6403
Soltu.Atl.10_3G005060.1	0	0.282154	0	0.527788	0.285064	0.169695	0.238229	0.058949	0.117203	0.355163	0.022495	0	0.515039	0	0.34966	0.144459	0.042925	0.182702	0.479414	0.023338	0.096524
Soltu.Atl.05_2G020460.1	0	0	0	0.018871	0	0	0	0	0	0.453634	0.399148	0.167216	0	0	0	0	0	0	0.957375	0.442417	0.536661
Soltu.Atl.11_4G012340.1	2.09159	2.14577	2.10116	0.936882	1.27408	0.542868	1.33367	1.48529	1.48314	1.98123	2.07018	2.33194	1.4203	0.938991	1.05753	1.21008	2.23617	1.20313	2.47025	2.52816	2.60796
Soltu.Atl.10_0G014070.1	0.403994	1.4924	0.749621	7.03745	6.76446	13.1527	9.98677	9.03595	12.3294	4.77978	15.3027	9.12481	6.55447	5.55012	10.1104	7.11287	11.3815	6.61249	9.1881	9.94074	8.59445
Soltu.Atl.03_3G000350.1	0.677354	0.833324	1.76404	0.452208	0.82894	0.903094	0.979228	0.645185	1.08074	0.730372	0.346627	0.535642	0.70375	0.424255	0.566283	0.645936	0.437251	0.610116	0.420285	0.539745	0.47766
Soltu.Atl.08_2G014390.1	0.615341	0.931215	1.10479	0.265077	0.223238	0.140239	0.221097	0.245445	0.202999	0.32661	0.342501	0.670516	0.362637	0.057963	0.165566	0.183323	0.097708	0.108909	0.407474	0.442881	0.386497
Soltu.Atl.06_4G001620.1	0.65122	0.241022	0.251731	0.152662	0.027255	0	0	0.045151	0	0	0.107017	0.025355	0.119112	0.151721	0.179772	0.583422	0.186658	0.09988	0	0.074435	0
Soltu.Atl.07_3G014570.1	1.2458	2.72224	1.49826	2.5153	1.94421	3.23568	8.98025	13.3046	12.3137	38.4104	47.2831	33.0624	0.984419	0.822806	1.24389	8.89138	11.2749	18.9417	34.8406	30.159	31.1381
Soltu.Atl.02_4G001430.1	0	0	0	0	0	0	0	0	0	0	0	0	0	0	0	0	0	0	0	0	0
Soltu.Atl.12_3G020120.1	0.030697	0.223199	0.074994	0.126172	0.203105	0.101646	0.133118	0.193763	0.208157	4.49056	3.88998	4.80922	0.108352	0.095905	0.112353	0.294876	0.541161	0.345092	3.67057	3.99091	3.01885
Soltu.Atl.10_2G011180.1	0	0	0	0	0	0	0	0	0	0	0	0	0	0	0	0	1.81269	0	0	0.13863	0
Soltu.Atl.07_1G001770.1	0.509753	0.485108	0.23624	0.688889	0.557176	0.618595	0.214661	0.375236	0.156795	0.442164	0.990384	0.289051	1.52131	2.11512	0.833715	0.286733	0.394576	0.257234	0.342977	0.257086	0.310132
Soltu.Atl.02_3G021260.1	0	0	0	0	0	0	0	0	0	0	0	0	0	0	0	0	0	0.044445	0	0	0
Soltu.Atl.08_0G002770.1	0	0	0	0	0	0	0.07383	0	0	0.06688	0.102091	0	0	0	0.001215	0	0	0	0	0	0
Soltu.Atl.12_3G007230.1	0.673625	1.01651	1.13588	0.954127	1.02283	0.399096	1.06766	1.48179	0.354421	0.716023	0.910588	1.11973	1.28803	0.86993	1.95816	0.579169	0.572304	0.438254	1.03879	1.26903	0.454255
Soltu.Atl.03_3G005650.1	0	0	0.233368	0.619996	0.330374	0	0.139979	0.125326	0.05495	0.237461	0.370636	0.174076	0.221152	0	0	0.236886	0.220324	0.592385	0.530171	0.262047	0.252213
Soltu.Atl.01_4G018830.1	0	0	0	0	0	0	0	0	0	0	0	0	0	0	0	0	0	0	0	0	0
Soltu.Atl.12_2G004380.1	0	0	0	0	0.045272	0.058417	0.019596	0	0.01825	0.133883	0.082524	0.102538	0	0	0	0.024018	0	0	0.023902	0.021834	0.063928
Soltu.Atl.04_2G002870.1	0.087835	0.244482	0	4.40485	2.27816	5.72902	3.19445	2.77352	3.32615	4.56022	5.7793	4.86008	0.91916	1.38381	0.601464	2.56955	5.77763	5.6407	5.30955	3.58533	4.33883
Soltu.Atl.10_1G010630.1	0.705801	0.23743	0.332626	1.72628	0.843628	4.30749	0.966574	2.51639	2.9924	2.02821	3.54405	3.51839	0.280241	0.591889	0.600547	2.71675	4.47477	1.07057	0.882398	0.804792	2.46881
Soltu.Atl.09_3G004030.1	2.69451	2.03352	2.17046	0.751843	0.444847	0.4446	0.274228	0.40521	0.427485	2.8186	2.13339	1.57343	0.499089	0.652975	0.28258	0.662121	0.275206	0.385405	1.85685	1.99379	2.22708
Soltu.Atl.08_3G007610.1	71.4107	69.3611	71.563	80.4515	93.0738	73.9369	75.9321	76.8558	73.1056	96.2405	89.8426	97.2971	86.4966	83.199	81.4305	66.1311	62.205	67.1528	101.424	89.2253	94.2742
Soltu.Atl.S049710.1	0.60312	0.629525	0.583281	0.252008	0.462765	0.345896	0.896703	0.769511	1.0543	0.920336	1.01502	0.693708	0.194909	0.277487	0.429276	0.783813	1.12855	0.922563	0.747443	0.60335	0.803835
Soltu.Atl.S012230.1	0.055425	0.038689	0	0	0.062709	0	0.099693	0.188546	0.624944	0.112962	0.148837	0.199765	0.050626	0	0.046746	0.065522	0.345507	0.091623	0.043494	0.172876	0.088882
Soltu.Atl.04_1G000850.1	0	0	0	0	0	0	0	0.040667	0	0	0	0	0	0	0	0	0	0	0	0	0
Soltu.Atl.05_3G016680.1	0	0	0	0	0	0	0.038782	0	0	0	0	0	0	0	0	0	0	0	0	0	0
Soltu.Atl.03_4G007330.1	4.53371	3.78897	2.31343	3.12926	4.44618	4.15018	1.53515	1.58315	1.73817	3.1349	2.84573	2.48838	4.32491	3.90928	3.76384	2.62622	1.55452	1.83555	2.24922	1.49992	1.65415
Soltu.Atl.01_4G011970.1	2.90801	2.24601	1.65338	2.46494	2.55542	3.08392	1.5692	1.80364	1.15357	2.69681	1.88455	1.69923	1.98299	2.3583	2.4037	2.04332	1.75216	1.35594	3.38786	0.710623	1.64222
Soltu.Atl.S081260.1	0.061668	0.024932	0	0	0	0	0.019209	0.018111	0	0.067007	0	0.041917	0	0	0	0	0	0	0.083413	0	0.023208
Soltu.Atl.02_2G028300.1	0.993247	0.827079	0.730508	0.844926	0.720497	0.56417	0.100323	0.543987	0	0.126948	0.32489	0.273013	0.466387	0.106194	0.177118	1.5292	0.864709	0.486935	0.228858	0.029868	0
Soltu.Atl.01_2G035870.1	0	0	0	0	0	0	0	0	0	0	0	0	0	0	0	0	0	0	0	0	0
Soltu.Atl.07_1G010030.1	0	0	0	0	0	0	0	0	0	0	0	0	0	0	0	0	0	0	0	0	0
Soltu.Atl.09_1G009010.1	0	0	0	0	0	0	0	0	0	0	0	0	0	0	0	0	0	0	0	0	0
Soltu.Atl.09_0G002370.1	7.61324	6.94877	7.06541	6.0311	4.98626	5.0061	3.81634	3.80417	3.42548	4.00998	5.15563	4.38594	1.67663	2.59209	1.67301	4.13301	3.23001	3.50023	4.43312	4.34302	4.53701
Soltu.Atl.04_2G007990.1	0.079552	0.138676	0.262299	0.016304	0.648588	0.075855	0.065283	0.110386	0.383886	0.201206	0.148855	0.032691	0.208484	0.630747	0.443252	0.547529	0.176826	0.464613	0.140763	0.108448	0.071217
Soltu.Atl.07_2G011250.1	0	0	0	0.145399	0	0	0	0	0	0.153929	0.077785	0.090191	0	0	0	0	0	0.118709	0	0	0
Soltu.Atl.05_4G003740.1	0.116327	0.13003	0.08795	0.053532	0.107148	0.098091	0.107398	0.127759	0.272155	0.072429	0	0	0	0.091208	0	0.221855	0.137761	0.08212	0.063304	0.178183	0.096167
Soltu.Atl.05_2G005180.1	0.476018	0.418442	0.329066	0.126775	0.218164	0.101454	0.231824	0.190123	0.360855	0.52759	1.14265	0.553214	0.13584	0.098324	0.115247	0.240816	0.233849	0.342149	0.446719	0.389308	0.471558
Soltu.Atl.04_0G006970.1	0	0	0	0	0	0	0	0	0	0	0	0	0	0	0	0	0	0	0	0	0
Soltu.Atl.07_3G011890.1	0	0.087976	0	0	0	0.082551	0.144266	0.045885	0	0	0.156259	0.208369	0.058247	0.22697	0	0.141175	0.138472	0.11944	0	0	0.093147
Soltu.Atl.08_4G000190.1	0	0.046309	0	0	0	0	0	0	0	0	0	0	0	0	0	0	0	0	0	0	0
Soltu.Atl.07_1G009140.1	50.4061	65.4761	49.0533	171.903	163.229	117.192	66.7375	50.9701	79.0694	28.9582	32.5145	30.1268	123.577	81.3213	107.564	56.441	38.7704	56.8612	24.0219	17.2452	30.6927
Soltu.Atl.10_0G012660.1	2.52696	2.77	3.0367	2.19095	2.29966	2.35154	1.91896	2.50582	2.16821	2.89901	3.45917	3.14221	2.18233	2.16032	4.54903	2.88872	1.96709	2.13916	2.70225	3.09878	2.29639
Soltu.Atl.08_4G009640.1	0	0.050404	0	0	0	0.137068	0	0.048068	0	0.096512	0	0	0	0.078029	0.081806	0	0	0	0	0	0
Soltu.Atl.01_4G028360.1	1.92108	1.73896	1.64687	5.20952	8.50689	10.1998	2.21248	3.37792	2.40294	2.37976	2.44738	2.76626	6.04337	7.34611	5.74506	2.96363	2.70067	2.59798	2.89394	2.2216	2.0168
Soltu.Atl.08_1G013350.1	0	0	0	0	0	0	0	0	0	0	0	0	0	0	0	0	0	0	0	0	0
Soltu.Atl.11_2G010710.1	2.8868	2.55195	2.21941	1.10774	1.24114	0.716458	1.6576	1.7336	1.67192	1.87739	1.48548	1.34635	0.75383	1.00782	1.06425	1.583	1.54834	1.70196	1.75514	1.21086	1.91655
Soltu.Atl.06_4G021040.1	0	0	0	0	0	0	0	0	0	0	0.056557	0	0	0	0	0	0	0	0	0	0
Soltu.Atl.02_4G022090.1	0	0	0.033331	0	0	0	0	0	0.028312	0	0	0.063736	0	0	0	0.05363	0	0.058828	0.025729	0	0.030511
Soltu.Atl.12_3G021260.1	0	0	0	0.120195	0	0	0	0	0	0	0	0	0	0	0	0	0	0	0	0	0
Soltu.Atl.03_3G029190.1	0	0	0	0.05804	0.114941	0.165206	0.754824	0.84284	1.06512	0.68601	1.04918	1.33296	0	0	0	0.433849	0.437588	1.08086	0.94196	0.885839	1.00962
Soltu.Atl.S004040.1	0	0	0	0	0	0	0	0	0	0	0	0	0	0	0	0	0	0	0	0	0
Soltu.Atl.08_4G001860.1	0	0	0	0	0	0	0	0	0	0	0	0	0	0	0	0	0	0	0	0	0
Soltu.Atl.10_4G003060.1	0.091786	0	0	0	0	0	0	0	0.08632	0	0	0	0	0	0	0	0	0	0	0	0
Soltu.Atl.02_1G011150.1	1.71611	1.92416	1.6784	1.04521	1.39486	0.912406	1.06831	1.6064	1.1961	1.34793	1.97837	1.82288	0.774967	1.09558	1.31425	1.47739	0.839355	1.62394	2.07242	1.82979	1.47578
Soltu.Atl.11_1G010930.1	0	0	0	0	0	0	0	0	0	0	0	0	0	0	0	0	0	0	0	0	0
Soltu.Atl.01_4G008640.1	0	0	0	0	0	0	0	0	0	0	0	0	0	0	0	0	0	0	0.064474	0	0.108563
Soltu.Atl.09_4G022520.1	0.838692	0.436464	0.323311	0.804837	0.719793	0.751208	0.667177	0.645972	0.770717	1.09697	1.12423	1.20887	0.658908	0.577942	0.519357	0.201125	0.496673	0.751324	1.04735	1.25239	0.780381
Soltu.Atl.10_2G010270.1	0	0	0	0	0	0	0	0	0	0.081993	0.126473	0.12237	0	0	0	0	0	0	0.086152	0.208644	0
Soltu.Atl.12_2G024920.1	0	0	0	0	0	0	0	0	0	0	0	0	0	0	0	0	0	0	0	0	0
Soltu.Atl.06_2G002210.1	0	0	0	0	0	0	0	0	0	0	0	0	0	0	0	0	0	0	0	0	0
Soltu.Atl.10_0G017520.1	0	0	0	0	0	0	0	0	0	0	0	0	0	0	0	0	0	0	0	0	0
Soltu.Atl.08_0G005200.1	0	0	0	0	0	0	0	0	0	0	0	0	0	0	0	0	0	0	0	0	0
Soltu.Atl.07_0G010170.1	0	0	0	0	0	0	0	0	0	0	0	0	0	0	0	0	0	0	0	0	0
Soltu.Atl.11_1G000340.1	0.095709	0.115823	0.075242	0.09747	0	0	0.1094	0.152425	0.099072	0.296405	0.334966	0.103827	0	0	0	0.064581	0.046692	0.091745	0.09226	0.080104	0.114352
Soltu.Atl.03_0G005910.1	1.04377	0.596716	0.407947	3.85267	3.21478	4.95985	1.82967	1.75754	2.32546	3.51655	3.57946	4.56271	5.63775	3.75502	7.91945	3.31509	4.12573	1.94918	4.34097	4.41797	4.66853
Soltu.Atl.07_4G007250.1	0	0	0	0	0	0	0	0	0	0	0	0	0	0	0	0	0	0	0	0	0
Soltu.Atl.11_4G008320.1	0.297573	0.498042	0.343932	0.435464	0.710555	0.759956	0.73504	0.669829	0.806882	0.992177	0.87933	0.896867	0.596187	0.980405	0.779259	1.04826	0.66802	0.783397	0.479544	0.770467	0.50365
Soltu.Atl.11_4G011950.1	0	0.107075	0	0	0	0	0	0	0	0	0	0	0	0	0	0	0	0	0	0	0
Soltu.Atl.12_4G014110.1	4.24831	4.18961	4.45775	3.28357	3.80287	4.02369	6.40894	6.79324	6.40778	5.14298	4.4807	4.88507	3.48476	3.83769	4.19119	7.12031	6.09756	7.2189	4.70168	5.4276	4.85141
Soltu.Atl.11_4G002740.1	24.6321	22.8282	22.932	26.1436	37.5892	40	43.2708	40.9041	39.7096	26.5484	26.3784	25.1795	6.22668	9.14106	8.77886	26.3421	25.133	29.7471	25.7918	27.1537	37.9196
Soltu.Atl.11_0G005220.1	10.9846	11.1939	10.4492	4.04192	4.72585	3.39808	5.51218	6.31559	6.42268	8.6237	7.50041	9.05796	5.94614	5.59896	6.92093	5.41566	6.68811	6.75217	9.49289	7.70798	8.32038
Soltu.Atl.04_3G010970.1	0	0	0	0	0	0	0	0	0	0	0	0	0	0	0	0	0	0	0	0	0
Soltu.Atl.04_1G001720.1	0.117863	0.37191	0.200424	0.141709	0.114212	0.144473	0.53175	0.329015	0.198683	0.502499	0.502334	0.472554	0.289568	0.110149	0.300584	0.372007	0.344191	0.418584	0.827719	0.316535	0.611465
Soltu.Atl.01_1G001010.1	0	0	0	0	0	0	0	0	0	0	0	0.052034	0	0	0	0	0	0	0	0	0
Soltu.Atl.03_2G008800.1	0	0	0	0	0	0	0	0	0	0	0	0	0.178155	0	0	0	0	0	0	0	0
Soltu.Atl.S082790.1	3.19017	1.76051	13.3136	4.99636	2.02383	2.64707	7.04148	5.45359	3.63367	3.0823	2.63387	2.69893	6.03275	8.43603	1.33016	3.28304	4.66133	3.68033	1.93526	6.03566	6.72317
Soltu.Atl.12_4G011090.1	0.087723	0.334679	0.058839	1.14675	1.39085	1.0989	0.651734	0.556211	0.570681	0.519262	1.17543	0.93506	1.82499	1.7837	2.79854	0.674381	1.67085	0.906651	0.670341	0.37674	0.697061
Soltu.Atl.10_1G010090.1	0.055113	0.146367	0	0.045381	0.041478	0	0	0.121833	0.04669	0	0	0	0	0.362689	0	0	0.056718	0.056726	0.054237	0	0.215374
Soltu.Atl.07_1G011120.1	0	0	0	0	0	0	0	0.009496	0	0	0	0	0	0	0	0	0	0	0	0	0
Soltu.Atl.S030890.1	0	0	0	0	0	0	0	0	0	0	0	0.092591	0	0	0	0	0	0	0	0	0
Soltu.Atl.11_3G019930.1	4.05743	5.62054	3.14358	2.9073	3.61627	2.57332	1.64982	1.95582	1.35665	2.20119	1.72682	2.50046	6.91581	5.63978	5.30818	1.89335	0.802923	1.34476	2.22394	1.16502	2.24833
Soltu.Atl.07_0G008090.1	0	0	0	0	0	0	0	0	0	0	0	0	0	0	0	0	0	0	0	0	0
Soltu.Atl.03_4G022240.1	0	0	0	0	0	0	0.050194	0	0	0	0	0	0	0	0	0	0	0.034003	0	0	0
Soltu.Atl.09_0G006550.1	0.197578	0.165801	0.239997	0.166874	0.089964	0.242658	0.22489	0.282977	0.16186	0.7641	0.825009	0.891059	0.294584	0.258006	0.284766	0.300423	0.178945	0.283583	1.07351	0.515238	0.83693
Soltu.Atl.10_4G009120.1	0	0	0	0	0	0	0	0	0	0	0	0	0	0	0	0	0	0	0	0	0
Soltu.Atl.05_4G000380.1	1.19429	1.71938	1.47474	4.55721	3.09348	3.51219	4.18487	3.98171	4.37163	2.13672	3.08201	2.43569	2.88586	3.66106	2.81393	3.98894	4.61347	3.37957	3.21331	1.94332	2.02389
Soltu.Atl.09_1G000190.1	0	0	0	0	0	0	0	0.069604	0	0	0	0	0	0	0	0	0	0	0	0	0
Soltu.Atl.01_1G026800.1	4.3507	6.43651	14.0175	5.32886	13.7102	8.22564	9.66208	9.35975	11.7098	5.32919	8.66922	4.50198	7.13831	2.7181	2.88138	10.3925	12.3697	13.8139	4.58991	3.25044	3.71964
Soltu.Atl.08_1G005780.1	0	0.099836	0.177123	0	0	0	0	0	0.330439	0.142375	0.167771	0.144933	0	0	0	0	0	0	0	0.087591	0.56814
Soltu.Atl.S106960.1	0.466476	0.45202	0.81364	0.022656	0	0	0.252291	0.446256	0.255488	0.849303	0.137908	0.489782	0	0	0.147751	0.135181	0.13792	0.372976	0.536939	0.334429	0.400152
Soltu.Atl.S001130.1	0.031934	0.084433	0.045708	0.007768	0	0.055928	0	0	0	0	0	0.04552	0.009487	0	0	0	0	0	0	0	0
Soltu.Atl.01_3G025050.1	0.499226	0.448859	0.43367	0.215067	0.178243	0.04638	0.043174	0.214024	0.059531	0.324408	0.334308	0.399717	0	0	0.14372	0.132218	0.181185	0.078105	0.267154	0.312504	0.238828
Soltu.Atl.07_2G013170.1	0	0.020972	0	0	0.032811	0	0	0	0	0	0	0.034172	0	0.029073	0	0	0	0	0.023916	0	0
Soltu.Atl.05_4G004210.1	0	0	0	0	0	0	0	0	0	0	0	0	0	0	0	0	0	0	0	0	0
Soltu.Atl.01_1G000760.1	0	0	0	0	0	0	0	0	0	0	0	0	0	0	0	0	0	0	0	0	0
Soltu.Atl.S045160.1	0	0	0	0	0	0	0	0	0	0	0	0	0	0	0	0	0	0	0	0	0
Soltu.Atl.04_0G011150.1	0.429688	0.509028	0.351984	0	0.277666	0.064035	0.376804	0.285581	0.497551	0.359947	0.364978	0.442818	0.204257	0.342319	0.334463	0.597035	0.330534	0.443268	0.438866	0.222099	0.542603
Soltu.Atl.05_3G018820.1	0	0	0	0	0	0	0	0	0	0	0	0	0	0	0	0	0	0	0	0	0
Soltu.Atl.10_0G018230.1	0	0	0	0	0	0	0	0	0	0	0	0	0	0	0	0	0	0	0	0	0
Soltu.Atl.10_3G004730.1	1.08642	1.05704	0.834311	0	0.057089	0	0.03177	0	0.044696	0.092318	0	0.128281	0.114089	0	0	0	0	0	0	0.153861	0
Soltu.Atl.07_3G003460.1	2.77046	1.8458	1.96507	1.30451	1.25014	2.0878	1.04703	1.04175	1.32078	0.885383	1.05016	1.07204	1.07135	1.11161	0.699185	0.805093	0.976877	1.01409	0.771122	0.675106	0.766717
Soltu.Atl.06_3G005490.1	1.40568	2.02836	1.54457	3.55193	3.32311	2.84431	1.39274	2.02473	2.18583	2.62159	3.45918	2.05853	4.21574	3.15861	4.02225	2.44879	2.76791	1.91942	2.66001	2.34507	1.61102
Soltu.Atl.01_1G001740.1	1.84523	1.7212	1.20241	1.60899	1.55869	1.96939	1.99837	1.96927	2.09322	0.938012	0.933239	0.783982	1.46081	1.16657	0.958951	1.88335	2.40072	2.79967	0.703484	1.03649	0.956911
Soltu.Atl.04_2G005590.1	0.085721	0.162972	0.020225	0.095519	0.200762	0.178064	0.366173	0.44591	0.541	2.52532	3.96051	2.85799	0.30355	0.259597	0.301195	0.327391	0.406941	0.801508	3.32994	2.65585	2.85349
Soltu.Atl.11_2G011440.1	4.20887	3.77087	4.6143	1.9532	2.45539	2.45392	5.13611	6.07911	5.31914	9.63557	6.83138	10.4575	2.57495	2.02066	2.92481	18.7673	5.96097	5.10153	6.47048	14.0386	6.99003
Soltu.Atl.05_4G021190.1	12.1054	14.7425	17.2697	0.566261	3.79432	0.738215	0.901737	0.263363	1.24112	0.243151	0.252867	1.87068	1.069	0.598836	1.90484	0.275409	0.34204	0.201007	0.201969	0.462733	0.497466
Soltu.Atl.06_2G010780.1	2.35559	2.59708	2.77867	0.919741	1.41793	1.50266	2.44655	2.51072	2.40036	2.91704	2.07124	2.46085	0.305364	0.754413	0.447904	2.10295	2.1036	2.63285	2.51036	2.50866	2.79765
Soltu.Atl.08_2G008750.1	6.91138	6.46922	6.58681	7.52441	8.55456	9.82199	7.55035	8.71791	7.10782	7.19574	7.14702	7.79755	4.21461	5.75404	3.44342	10.8027	11.6437	9.98692	6.92378	6.36741	6.71196
Soltu.Atl.12_2G000290.1	1.71566	1.02202	0.36363	0.400107	0.752223	0.216057	0.169342	0.430913	0.138693	0.436588	0.225246	0.17123	0.813963	0.536211	0.553181	0.535148	0.64757	0.42896	0.513513	0.153296	0.268215
Soltu.Atl.06_4G016750.1	3.23076	2.80597	3.01849	2.73913	3.89559	3.67225	2.58125	2.4542	3.37159	2.07548	3.15289	2.48583	2.42729	3.61575	3.0016	2.9015	2.65886	2.40745	2.14284	1.91021	2.26205
Soltu.Atl.08_4G000730.1	0	0	0	0	0	0	0	0	0	0	0	0	0	0	0	0	0	0	0	0.108085	0
Soltu.Atl.09_1G008760.1	0	0	0	0	0	0	0	0	0	0	0	0	0	0	0	0	0	0	0	0	0
Soltu.Atl.10_3G007420.1	0.900719	0.439304	0.7852	9.71439	3.70304	6.64371	2.32929	1.94762	1.63263	1.57842	1.2367	0.922055	6.3347	8.31267	6.13407	2.50022	1.30439	2.08999	1.32082	0.983012	1.46627
Soltu.Atl.04_2G006640.1	0.425601	0.627792	0.280605	3.94167	3.30247	5.34997	3.01419	3.27182	3.71358	1.48056	1.6602	1.37733	2.01429	2.12541	1.90714	3.26615	2.9671	2.66538	1.50647	1.20128	0.99993
Soltu.Atl.12_3G014730.1	18.6876	17.838	15.6528	7.77008	6.61706	6.83956	9.51201	10.0209	9.57503	12.5277	13.3088	13.1587	5.5351	4.65803	6.86421	8.44389	9.92767	8.43814	11.9767	11.5381	12.7581
Soltu.Atl.03_3G020810.1	12.865	14.5738	19.2338	6.41767	8.54301	9.07515	10.0711	9.56296	9.42186	30.1741	29.1837	29.0796	10.7454	12.7545	10.8409	9.81908	8.85939	11.4606	27.7239	30.7972	28.0201
Soltu.Atl.08_4G002770.1	0	0	0	0	0	0	0	0	0	0	0	0	0	0	0	0	0	0	0	0.080525	0
Soltu.Atl.12_4G011630.1	16.5527	18.2276	23.0619	6.5856	6.08682	5.55037	18.0646	18.4543	20.6103	17.7733	18.0705	17.341	7.11057	7.70143	7.58092	17.985	24.1414	21.1039	18.3574	17.7487	21.7847
Soltu.Atl.06_2G014940.1	0	0	0	0	0	0	0	0	0	0	0	0	0	0	0	0	0	0	0	0	0
Soltu.Atl.01_3G031240.1	0.216459	0.373586	0.196467	0.098512	0.649299	0.367186	0.335701	0.161846	0.391729	0.258879	0.19485	0.555223	0.218204	0	0	0.388772	0	0	0.145681	0.394662	0
Soltu.Atl.07_1G011780.1	0	0.335221	0	0.102626	0	0	0	0.21856	0	15.7018	10.7764	17.2235	0	0	0	0	1.9509	0.281732	19.5026	15.9151	11.6809
Soltu.Atl.11_3G010400.1	0	0	0	0	0	0	0	0	0	0	0	0	0	0	0	0	0	0	0	0	0
Soltu.Atl.08_3G006980.1	0.517225	0.102639	0.29418	0.362574	0.408131	0.140558	2.75191	3.65609	3.92445	0.503745	0.727973	0.669842	0.128519	0.052068	0	1.0134	4.47291	6.26053	1.0851	1.03136	1.42381
Soltu.Atl.07_3G002730.1	2.25841	1.81888	1.58673	1.21297	1.32786	0.989628	1.11143	1.2069	1.1738	1.06952	1.78285	1.60959	1.49514	1.18003	1.26615	1.40054	1.05001	1.4955	1.96096	1.15574	0.935503
Soltu.Atl.11_3G001380.1	0	0	0	0	0	0.067339	0	0	0	0	0.095695	0.052595	0	0	0	0	0	0	0	0.092757	0
Soltu.Atl.S088150.1	0	0	0	0	0	0	0	0	0.493043	0	0	0	0	0	0	0	0	0	0	0	0.142586
Soltu.Atl.04_2G004640.1	15.111	12.8021	11.4591	9.17649	9.6812	9.24645	11.5614	10.5188	11.3297	7.57726	6.49837	7.37505	8.04385	7.26458	5.56586	9.74015	11.1687	11.7353	8.96672	8.01837	8.19003
Soltu.Atl.08_4G004740.1	4.38298	5.73365	5.20657	4.514	4.13485	5.33094	11.213	12.1535	11.9584	9.56194	10.0885	9.23599	4.08855	4.8803	3.39379	9.18643	13.0065	11.2487	11.7912	11.5161	11.0847
Soltu.Atl.02_1G027060.1	0.76008	0.950689	0.191809	1.51656	1.65743	1.972	0.755534	0.586632	0.600249	1.37379	1.20679	0.993466	1.7055	1.14052	1.06665	0.741303	0.69299	1.01485	0.561478	0.77645	0.639133
Soltu.Atl.06_3G011840.1	6.56941	6.7403	9.76707	4.14464	5.5763	1.8705	3.4975	3.83911	3.12838	2.26499	3.37742	3.81007	17.4687	14.35	20.7613	15.6021	13.9723	5.02904	3.1887	4.24691	3.03771
Soltu.Atl.12_4G010320.1	0	0	0	0	0	0	0	0	0	0	0	0	0	0	0	0	0	0	0	0	0
Soltu.Atl.02_4G012930.1	0	0	0	0	0	0	0.119246	0	0	0	0.068172	0.088875	0	0	0	0.030519	0	0	0	0.175868	0
Soltu.Atl.11_3G017750.1	0.167413	0.311958	0.347967	0.181463	0.423148	0.193373	0.355291	0.56384	0.34585	0.16426	0.283561	0.264555	0	0	0.301325	0.394244	0.270079	0.305771	0.294041	0.228409	0
Soltu.Atl.08_1G017150.1	7.58841	7.20878	8.21778	4.78875	5.11928	4.81684	7.55765	7.16917	7.02385	7.75366	7.79835	8.35027	4.38469	3.53427	3.79183	7.30145	6.70343	6.77779	9.31067	7.51192	7.30324
Soltu.Atl.07_1G012470.1	0.145514	0.371212	0.258133	0.03481	0.040738	0	0.281823	0.35542	0.132365	4.55486	3.38958	3.00237	0.240944	0	0.100284	0.055478	0.115906	0.203843	2.25089	2.31836	2.11293
Soltu.Atl.03_3G029460.1	0	0	0	0	0	0	0	0	0	0	0	0	0	0	0	0	0.097753	0	0	0	0
Soltu.Atl.09_4G018900.1	0	0	0	0	0	0	0	0	0.031736	0.023468	0.025946	0	0	0	0	0	0.054978	0.051513	0.053659	0.057428	0
Soltu.Atl.04_0G005230.1	0	0.066923	0.015562	0.029017	0	0.080754	0	0	0	0	0	0	0.222758	0	0.558175	0	0	0	0	0	0
Soltu.Atl.06_1G012760.1	4.01922	3.16433	4.51974	1.62151	1.31134	1.28386	4.1917	4.10799	2.88586	2.91434	3.05036	3.06459	1.92226	0.80413	1.4253	2.80094	3.20993	3.71977	3.94497	4.08549	5.05208
Soltu.Atl.09_2G010510.1	0.373641	0.491937	0.151636	0.670052	0.810362	0.852624	0.272005	0.45923	0.40155	0.709887	0.573073	0.579892	0.702587	0.535933	0.677494	0.796426	0.495815	1.05652	0.312773	0.52399	0.322627
Soltu.Atl.12_1G007440.1	2.94183	1.87605	1.22174	0.945508	0.989255	1.16328	0.758743	0.928272	1.25637	0.92897	1.12983	0.641246	0.879215	1.43726	1.10906	1.0023	0.92641	1.79652	0.886708	0.766991	0.839062
Soltu.Atl.03_1G006170.1	0.925595	0.749215	0.376049	1.38687	1.63785	1.78245	0	0.690145	0.659816	0.587756	0.72765	0.455477	1.37493	1.6929	0.844715	0.653745	0.406428	0.206706	0	0.229273	0.44095
Soltu.Atl.10_0G016690.1	5.98585	5.14453	4.94352	3.39792	3.6302	3.67939	5.13838	5.02895	5.14374	5.18632	4.41915	5.40417	4.96326	4.65583	4.04048	5.20999	5.32965	5.22169	5.22478	5.11119	4.48501
Soltu.Atl.02_4G009090.1	6.22352	7.76595	6.92466	57.6225	86.9831	65.9926	32.1247	30.7732	26.4803	4.98644	5.7006	5.40011	116.597	100.127	108.037	53.4623	28.0859	24.3045	4.99701	5.60302	5.25159
Soltu.Atl.09_4G006350.1	20.5688	22.145	21.8112	15.3314	11.0134	13.2007	7.78021	8.11568	6.16206	3.64696	8.44074	5.22508	15.5254	14.1308	23.353	17.9426	15.2581	8.2977	6.17509	5.61542	5.2727
Soltu.Atl.S035940.1	0	0	0.025248	0.255498	0.045356	0.05731	0	0	0	0	0.135413	0	0.519061	0.171427	0.754559	0.100842	0	0.023167	0	0	0.040197
Soltu.Atl.09_1G012970.1	0	0.062537	0.149929	0	0.055026	0.236296	0	0.176924	0.050091	0.052306	0	0.088091	0.069574	0	0	0.056538	0	0	0.099224	0.242079	0.124171
Soltu.Atl.07_4G020260.1	150.043	138.091	132.658	102.822	128.552	103.885	86.2876	81.7142	74.7549	67.7407	60.1342	72.0092	136.173	120.04	142.108	98.4501	71.5783	73.6659	64.7505	63.7553	69.6504
Soltu.Atl.12_3G010280.1	0	0	0	0	0	0	0	0	0	0	0	0	0	0	0	0	0	0	0	0	0
Soltu.Atl.08_1G016400.1	10.104	9.97738	10.3633	5.64006	3.63637	3.10316	8.16702	5.02292	5.62173	4.3652	4.41464	4.26099	4.70519	2.24475	4.44062	5.00712	6.22245	6.19608	5.66499	5.25832	6.14589
Soltu.Atl.06_3G005500.1	0	0	0	0	0.087555	0	0	0	0	0	0	0.064167	0.092254	0	0	0	0	0	0	0	0
Soltu.Atl.08_1G014490.1	0	0	0	0	0	0	0	0	0	0	0	0	0	0	0	0	0	0	0	0	0
Soltu.Atl.04_3G007020.1	0	0.081363	0	0	0	0	0.084277	0	0	0	0	0.069026	0	0	0	0	0	0	0	0	0
Soltu.Atl.11_4G004370.1	0	0.098431	0	0.012208	0.061806	0.017441	0	0.033461	0.171377	0.178747	0.116527	0.014541	0.016445	0	0	0	0	0	0	0	0
Soltu.Atl.07_1G013780.1	2.38845	2.54693	1.9612	4.35971	5.77756	4.16254	11.6582	12.6824	12.6751	15.2923	13.4884	13.6153	4.55003	4.14246	4.83652	15.024	16.9977	11.3275	16.6536	16.692	13.7237
Soltu.Atl.11_3G016800.1	0.05058	0.063563	0.029987	0.043092	0.466351	0	0.28942	0.342646	0.482843	0.620601	0.49962	0.829926	0	0.292586	0.050879	0.218963	0.24712	0.550642	0.997209	0.481777	0.72025
Soltu.Atl.10_3G007610.1	0	0	0	0	0	0	0	0	0	0	0	0	0	0	0.072931	0	0	0	0	0	0
Soltu.Atl.03_4G005250.1	0	0	0	0	0	0	0	0	0	0	0	0	0	0	0.188226	0	0	0	0	0	0
Soltu.Atl.03_1G012500.1	0	0	0	0	0	0	0.105213	0.065059	0	0	0	0	0	0	0	0	0	0	0.070029	0	0.077529
Soltu.Atl.12_2G020350.1	0.373022	0.867481	0.554366	0.61743	0.417496	0.815544	2.55481	2.35673	2.20171	3.05423	3.10604	3.15699	0.15107	0.297089	0.080093	1.36651	3.4431	2.77476	3.53619	3.0498	3.60708
Soltu.Atl.10_3G006770.1	1.01603	1.14418	1.18173	0.334908	0.287302	0.225204	0.275607	0.777681	0.689236	0.23654	0.097823	0.394963	0	0.181542	0	0.537252	0.167498	0.283124	0.394392	0.214135	0.148246
Soltu.Atl.02_0G002640.1	3.68495	3.41545	3.34864	3.64338	3.66607	4.39638	3.72339	3.65523	4.15254	3.9843	4.76642	4.48855	3.21221	4.01029	3.46368	5.60074	4.42838	3.87768	4.01976	3.66712	2.52218
Soltu.Atl.08_0G001450.1	0	0	0	0	0	0	0	0	0	0	0	0	0	0	0	0	0	0	0	0	0
Soltu.Atl.06_3G012390.1	24.0885	4.20881	3.30581	23.2039	17.3731	22.6086	12.228	11.1986	11.1151	12.6622	8.1563	10.7333	18.5615	30.5687	7.44891	13.9725	17.6362	52.7937	10.0906	39.9197	41.6687
Soltu.Atl.04_3G013710.1	9.14054	8.15037	8.55972	14.3399	9.55575	13.1931	16.9758	17.4966	16.6627	5.94786	6.73148	4.10634	7.29043	7.36887	7.11465	14.0604	17.4725	15.6615	6.77911	5.49669	6.06017
Soltu.Atl.01_1G025570.1	0.610621	0.663497	1.12466	0.623682	0.424218	0.867133	4.73322	4.87043	5.44182	6.6761	7.42582	5.83409	0.224276	0.108623	0.204167	4.42535	6.47226	6.53737	6.79941	7.61504	7.74536
Soltu.Atl.11_1G014130.1	0	0	0	0	0	0	0	0	0	0	0	0	0	0	0	0	0	0	0	0	0
Soltu.Atl.06_4G015070.1	0	0	0	0	0	0	0.034925	0	0.035433	0	0	0	0	0	0	0.030003	0.133867	0	0	0	0
Soltu.Atl.03_1G028460.1	15.4469	11.5439	8.73353	5.58824	6.72708	8.01922	5.84613	6.30004	5.27902	8.45329	8.35323	6.92378	6.72211	7.33698	7.52735	6.73528	5.26247	6.11969	7.00239	4.82998	5.7221
Soltu.Atl.03_3G025550.1	6.27149	6.0316	5.83032	2.63056	3.01251	2.91213	3.39936	2.88142	3.34088	4.49534	5.51735	5.512	1.13522	0.792397	0.862787	2.99018	2.49396	2.84686	5.0694	5.07891	4.40082
Soltu.Atl.02_1G024490.1	3.05086	3.57445	4.68989	3.61369	0.868855	1.1421	0.672382	0.867105	0.606598	0.674453	0.699674	0.431971	5.25134	3.46764	9.26306	0.084722	0.116301	0.238885	0.091598	0.205719	0.2628
Soltu.Atl.S026920.1	0.073066	0.182385	0	0	0.505615	0.417549	0.334849	0.228263	0.371111	0.223881	0	0.519266	0.234803	0.079635	0.070358	0.755295	0.090897	0.590317	0.128743	0	0.088748
Soltu.Atl.07_1G017000.1	0.461691	0.534841	1.36528	0.862347	0.602489	0.99232	1.75785	1.60587	1.25184	0.846442	0.999895	0.91379	0.25913	0.921848	0.327761	1.75778	1.69135	1.48046	1.00448	0.858076	1.2061
Soltu.Atl.06_0G007000.1	19.4631	18.1472	17.6171	18.0681	21.2715	20.5396	23.3097	25.9589	26.4104	18.0544	17.8659	20.0338	18.1807	15.5233	15.9962	25.9835	27.9338	26.2849	21.4221	20.235	19.3744
Soltu.Atl.11_2G011830.1	15.4304	17.9858	12.5705	7.8393	7.18533	7.32289	7.1805	6.82486	6.54236	14.4646	14.3753	15.607	9.04087	11.3657	10.6576	7.8621	8.78452	7.69442	14.3463	11.1444	10.0257
Soltu.Atl.01_3G009320.1	0.070624	0.035643	0.098233	0.141372	0	0.353432	0.694835	0	0.080517	0.184199	0.103015	0	0	0.162794	0.326554	0.31839	0.30966	0.208569	0.091282	0.106879	0.296102
Soltu.Atl.04_1G019800.1	5.64565	5.16904	5.51913	3.42554	2.39069	2.70717	12.6441	10.3331	13.8446	8.66708	12.2396	9.51302	1.28404	1.56878	1.8821	10.5747	13.6378	14.8027	11.9232	12.9232	12.9773
Soltu.Atl.05_1G003260.1	11.9678	9.9535	12.236	10.966	14.4454	9.70781	13.7766	13.3198	9.1	7.14745	7.07741	8.89549	10.8366	7.22419	12.6799	10.8557	10.601	9.69777	7.41805	5.37603	7.51378
Soltu.Atl.01_0G011610.1	0.036482	0	0	0.046944	0	0	0	0	0	0.062641	0.027111	0	0	0.021506	0	0.067322	0	0	0	0.080561	0
Soltu.Atl.04_2G015520.1	0	0	0	0	0	0	0	0	0	0	0	0	0	0	0	0	0	0	0	0	0
Soltu.Atl.10_3G003050.1	0	0.288546	0	0	0.036971	0	0	0	0.043203	0	0	0.179507	0.08413	0	0.030368	0	0.060795	0	0	0	0
Soltu.Atl.03_1G013670.1	1.20485	0.932906	0.999151	2.53012	2.62176	2.92393	1.41119	1.29669	1.37201	1.57846	1.4135	1.55153	2.31186	2.61463	2.04696	1.38615	2.00153	1.3003	1.40088	1.542	1.31788
Soltu.Atl.08_2G012130.1	0	0	0	0.028505	0.032658	0	0.060159	0	0.056306	0.271536	0.149841	0.212742	0	0.045951	0.042618	0.04847	0.077631	0.049917	0.09691	0.073551	0.085838
Soltu.Atl.12_2G021400.1	27.6241	31.2525	29.2983	16.7514	20.9526	14.4888	13.6572	14.7666	15.8463	26.16	32.5606	22.8377	9.82159	11.0414	10.7737	10.5578	13.1626	17.0159	23.9144	19.5253	24.0037
Soltu.Atl.06_2G001170.1	0.613544	0.414595	0.170947	0.08613	0.191657	0.691122	1.50218	1.28848	1.86557	1.65221	2.81672	1.44051	0.12294	0.118225	0.119038	1.57059	0.940833	1.68659	2.43439	1.61165	2.06938
Soltu.Atl.08_0G000320.1	0	0	0	0	0	0	0	0	0	0.156751	0.209424	0.163946	0	0	0	0	0	0	0.125945	0.118556	0.032054
Soltu.Atl.03_4G017720.1	0	0	0	0	0	0	0	0	0	0	0.039921	0	0	0	0	0	0	0	0	0	0
Soltu.Atl.03_3G007900.1	0	0	0	0	0	0	0	0	0	0	0	0	0	0	0	0	0	0	0	0	0
Soltu.Atl.04_0G004540.1	0	0	0	0	0	0	0	0	0	0	0	0	0	0	0	0	0	0	0	0	0
Soltu.Atl.08_3G015300.1	0.012615	0	0.023	0.014912	0.01997	0	0.12812	0.031264	0	0	0	0	0.058408	0.019105	0	0	0.014896	0.066762	0	0.022602	0
Soltu.Atl.07_0G006710.1	2.75456	3.28035	2.63694	1.60421	1.39111	2.02104	2.89879	2.5752	2.26435	3.04881	2.70269	2.01257	1.19463	0.515712	0.594771	2.09139	2.16514	2.61598	2.08007	1.83747	1.51511
Soltu.Atl.02_2G004680.1	3.46187	3.96662	4.32542	4.00629	2.99868	3.88202	3.07922	2.34031	2.44255	1.88845	2.28654	1.35021	2.41312	1.95508	1.72165	2.69655	1.74343	3.12837	2.15878	1.63657	1.89974
Soltu.Atl.03_1G005480.1	1.82728	2.51603	2.11035	0.624798	1.14874	1.49063	0.869219	1.54827	0.846202	1.31567	1.03828	1.22197	0.91404	1.13466	1.61293	0.807413	0.611418	0.737002	0.882104	1.63257	0.592291
Soltu.Atl.06_1G015230.1	2.3318	3.8767	3.57306	2.7647	5.125	9.65182	5.12381	6.7169	14.2566	6.92073	5.62291	6.58043	2.67231	5.92708	2.70226	5.37269	4.76448	6.07674	11.4409	6.04117	4.47093
Soltu.Atl.10_0G007050.1	0	0	0	0	0	0	0	0	0	0	0	0	0	0	0	0	0	0	0	0	0
Soltu.Atl.08_4G014900.1	5.95794	5.56256	5.67681	4.97994	4.96772	5.50805	10.4418	10.0796	9.57656	9.72921	9.76056	9.99524	5.38227	3.34571	3.47073	9.37575	10.3469	10.5804	9.20294	9.30556	7.16875
Soltu.Atl.10_3G002900.1	0	0	0	0	0	0	0	0.02266	0	0	0	0	0	0	0.025288	0.027636	0	0.027727	0	0	0
Soltu.Atl.02_1G001920.1	0	0	0	0	0	0	0	0	0	0	0	0	0	0	0	0	0	0	0	0	0
Soltu.Atl.12_1G006710.1	8.23553	7.76328	7.7808	3.49561	6.2256	4.31012	8.17643	7.88454	7.72734	7.81676	9.04655	10.6854	3.5471	3.57292	5.07102	7.92149	8.27463	7.55021	8.39138	6.50763	7.37294
Soltu.Atl.S006270.1	0	0	0	0	0	0	0	0	0	0	0	0	0	0	0	0	0	0	0	0	0
Soltu.Atl.01_0G006620.1	0	0.156852	0	0	0	0	0	0	0	3.91412	2.54852	3.83889	0	0	0	0	0	0	0.689392	5.83307	3.05416
Soltu.Atl.08_3G009260.1	0	0	0	0	0	0	0	0	0	0	0	0	0	0	0	0	0	0	0	0	0
Soltu.Atl.12_3G009350.1	0	0.175687	0	0.067763	0	0	0	0	0	0	0	0	0.200985	0.05417	0.380832	0	0	0	0	0	0
Soltu.Atl.04_2G001740.1	3.34545	3.07664	2.41479	3.42108	3.91125	4.14785	1.59926	1.77502	1.88865	3.14603	3.00825	3.09183	3.38979	3.21275	3.99249	1.16933	1.0714	1.90347	2.65767	2.19817	2.75542
Soltu.Atl.03_4G019730.1	0	0	0	0	0	0	0.055366	0	0	0.279607	0.268073	0.16202	0	0	0	0	0.074435	0	0.054243	0	0
Soltu.Atl.S060020.1	0	0	0	0	0	0	0	0	0	0	0	0	0	0	0	0	0	0	0	0	0
Soltu.Atl.02_2G014220.1	0	0.075745	0.091925	0	0	0.10376	0	0	0.106201	0.229503	0.18097	0.442122	0.072925	0	0	0	0	0.079546	0.260765	0	0.147605
Soltu.Atl.02_2G008840.1	0	0.090728	0	0	0	0.108023	0.161511	0.119111	0.067346	0.158434	0.593945	0.411039	0.056401	0.033151	0	0.084616	0	0	0.160993	0.339807	0.099432
Soltu.Atl.08_4G013020.1	1.4953	0.986974	1.03278	18.463	12.6878	19.7907	4.24037	2.69152	2.21464	3.76364	2.56254	3.44303	8.18003	10.5965	7.82187	2.60464	2.217	1.04486	2.7548	2.11336	2.31755
Soltu.Atl.11_2G009320.1	0.214942	0	0	0	0.200223	0	0	0.227951	0	0.572834	0.380237	0.209239	0	0	0	0.244957	0.157066	0.159005	0.342369	0.491963	0.156373
Soltu.Atl.04_2G019180.1	5.78138	1.50786	1.15317	0.605213	0.721308	0.538986	2.04088	4.68743	1.91624	1.83371	4.4475	2.92498	0.543178	0.628408	0.42513	3.42513	1.24455	3.72166	4.74668	3.36145	5.91186
Soltu.Atl.01_2G010910.1	0	0	0	0	0	0	0	0	0	0	0	0	0	0	0	0	0	0	0	0	0
Soltu.Atl.12_1G010160.1	0	0	0	0	0	0	0	0	0	0	0	0	0	0	0	0	0	0	0	0	0
Soltu.Atl.07_1G000190.1	0	0	0	0	0	0	0	0	0	0	0	0	0	0	0	0	0	0	0	0	0
Soltu.Atl.10_0G002710.1	3.07461	1.64297	1.05067	2.02223	2.8935	3.49413	2.42085	1.32322	1.14798	1.57306	2.16433	2.48555	2.77088	3.82093	1.33897	2.707	1.04601	1.10567	1.98399	0	1.31018
Soltu.Atl.07_3G013860.1	7.69449	7.16196	7.59152	4.93208	3.07469	3.45387	3.88588	5.07785	4.18469	11.1129	5.83105	9.58469	3.4446	2.97664	2.38777	3.49736	3.57052	2.86493	9.8378	11.5361	9.60586
Soltu.Atl.07_0G007040.1	0	0.143717	0.035823	0	0	0	0	0	0	0.21513	1.39304	0.320317	0	0	0.036678	0	0	0	0.16723	2.32154	0.801038
Soltu.Atl.09_1G012350.1	0	0	0	0	0	0	0	0	0	0	0	0	0	0	0	0	0	0	0	0	0
Soltu.Atl.03_1G018590.1	0	0	0	0	0	0	0.035271	0	0	0	0.035424	0	0	0	0	0	0.033348	0	0	0	0
Soltu.Atl.02_4G024020.1	4.44958	4.23157	5.22	3.55215	2.91876	3.82325	2.69718	4.78449	3.50076	3.64293	2.8464	3.65479	2.64281	2.57161	3.3257	5.04085	4.66474	5.39743	3.37154	3.45495	3.45141
Soltu.Atl.08_4G006100.1	0	0	0.022156	0	0.021171	0.020265	0	0	0.020805	0	0	0.021828	0	0.018279	0	0	0.037347	0	0	0	0
Soltu.Atl.03_3G019260.1	44.5482	54.0211	61.3823	200.285	255.216	248.481	334.739	364.398	332.873	117.653	105.765	114.028	246.309	274.047	253.491	479.163	393.419	354.079	149.188	159.843	138.674
Soltu.Atl.09_4G004190.1	0	0	0	0	0	0	0	0	0	0	0	0	0	0	0	0	0	0	0	0	0
Soltu.Atl.06_2G009740.1	3.88327	2.88542	3.364	4.55838	3.69416	3.0738	3.24774	4.10199	3.36313	5.29269	4.3334	4.63783	3.03694	4.0645	2.26674	3.05243	3.81232	3.63808	4.31424	3.93525	4.27434
Soltu.Atl.04_4G005080.1	0	0	0	0	0	0	0	0	0	0	0	0	0	0	0	0	0	0	0	0	0
Soltu.Atl.01_4G005190.1	7.32923	6.78161	5.87456	5.79416	5.89202	5.67778	7.36874	6.90305	7.9413	5.61779	5.96662	6.69925	5.2108	4.5102	5.80093	8.10222	7.51407	7.67729	6.17458	5.88036	5.30257
Soltu.Atl.11_1G017440.1	2.09282	2.50611	2.83743	25.5474	15.4098	32.0549	8.02467	6.72011	5.41845	7.12639	11.3445	8.01653	7.4125	7.59371	6.94426	5.52637	3.11962	3.99429	5.91698	5.24899	7.41109
Soltu.Atl.02_4G021000.1	0	0.018357	0	0.032212	0	0	0.124601	0	0.059438	0.091209	0.44293	0.213149	0	0	0	0	0.077351	0	0.054784	0.11632	0.033445
Soltu.Atl.S136250.1	2.74136	6.84834	3.98622	2.45593	1.65423	2.89709	26.6993	28.3567	25.4475	26.4283	40.1404	22.0998	0.735058	0.848262	1.04513	20.0881	37.6175	64.9612	30.8265	38.1394	34.27
Soltu.Atl.09_2G014510.1	4.76133	4.54582	4.71273	4.63902	4.21567	4.54914	3.0001	4.35147	2.4051	2.49628	2.67986	2.92611	3.9067	4.33214	4.57547	3.84487	6.06822	3.59913	2.9622	2.46832	3.07901
Soltu.Atl.02_3G026900.1	0.171271	0.178574	0.139595	0.045334	0	0	0	0.04018	0.038729	0	0	0.053457	0	0.077024	0.171125	0.078827	0.039652	0	0.062066	0.043118	0.041563
Soltu.Atl.04_4G019160.1	2.39801	2.3662	2.32146	2.55084	9.86884	9.08219	0.961588	1.24114	0.826246	0.480716	0.427798	0.478611	5.01982	4.55875	8.26858	2.44994	1.67617	0.983833	0.712674	0.555915	0.326376
Soltu.Atl.03_1G025960.1	0	0	0	0.075172	0	0	0	0	0	0	0	0	0	0	0	0	0	0	0	0	0
Soltu.Atl.06_4G016520.1	0	0.325431	0.063627	3.14514	0.186081	0.442344	0.970946	1.78857	0.225586	8.22345	4.06754	5.93125	0.509796	0.388859	0.17404	0.032443	0.240702	0.941065	2.88552	8.8794	3.50064
Soltu.Atl.S062870.1	0	0	0	0	0	0	0	0	0	0	0	0	0	0	0	0	0	0	0	0	0
Soltu.Atl.09_2G004750.1	0.54419	0.569044	0.905785	0.404265	0.197255	0.074529	0.328912	0.26712	0.161422	0.202703	0.138113	0.197772	0.075049	0.079873	0.082341	0.233616	0.2128	0.249016	0.142583	0	0.140408
Soltu.Atl.08_0G003830.1	1.11033	1.36222	2.37865	1.41807	2.66215	3.30284	2.24862	1.84167	1.7528	1.97347	2.45243	2.39111	2.13431	3.98219	2.1769	2.14865	5.49778	2.43515	2.37208	1.76523	2.52577
Soltu.Atl.S025470.1	0	0	0	0.090127	0	0	0.056811	0	0	0	0	0	0.133753	0	0	0.082963	0	0	0.033674	0.223581	0
Soltu.Atl.08_1G015170.1	0	0	0	0.000931	0	0	0	0	0	0	0.04804	0.02932	0	0	0	0	0	0	0	0	0
Soltu.Atl.03_4G020490.1	5.1184	19.93	5.99857	8.9015	6.92896	32.6302	25.2019	8.24085	15.3377	126.835	60.713	17.5817	7.53622	7.76935	25.0966	30.8981	20.1571	11.1499	55.2775	23.8955	34.7515
Soltu.Atl.08_3G011530.1	0	0.064853	0	0	0.165797	0	0.077761	0	0.095476	0.067064	0.135035	0.049099	0.13593	0	0	0.045821	0.098551	0	0	0.037813	0.210197
Soltu.Atl.01_3G023470.1	18.7552	24.0989	21.0977	71.4875	56.0898	60.3113	78.8521	83.7253	69.4551	159.254	143.73	153.551	61.2408	63.3396	54.0283	50.1483	74.3875	56.3316	116.179	119.511	119.68
Soltu.Atl.06_1G011440.1	0.266108	0	0.267059	0	0.088394	0.10919	0.716807	0.601319	0.171818	0.83914	0.875412	0.620477	0.094157	0.097616	0.092045	0.803117	3.25364	0.702382	0.647911	0	1.15887
Soltu.Atl.07_4G017530.1	0	0	0	0	0	0	0	0	0	0	0	0	0	0	0	0	0	0	0	0	0
Soltu.Atl.05_3G019830.1	0	0.20349	0.443453	1.44308	4.1682	1.44791	0.367932	0.538906	0.493014	0.745181	1.32923	1.18908	0.366564	0.790974	0	0	0.404566	1.20672	0.700041	0.289608	0.161268
Soltu.Atl.03_4G016450.1	0.593447	1.55531	2.08222	0.529745	3.77483	0.390253	0.574888	0.763974	1.83472	0.298987	2.85486	0.537473	1.18263	1.02062	2.38004	2.383	1.33392	0.555211	0.47946	0.529421	1.59105
Soltu.Atl.09_2G002750.1	0	0.018329	0	0	0	0	0.140371	0.130656	0.094156	0	0	0	0	0	0	0	0.043491	0.002709	0	0	0
Soltu.Atl.12_2G004060.1	0	0	0	0.103084	0	0	0	0.145645	0.359128	0.546642	0.573785	0.508888	0	0	0.056095	0	0	0	0.110168	0.135553	0.463099
Soltu.Atl.08_4G001450.1	0.231564	0	0.248202	10.1092	0.569404	0.356694	1.28653	11.9631	15.1224	0.761593	5.72482	1.66048	0.334689	1.4733	0.371911	8.21019	1.3997	1.61551	4.67231	1.10437	0
Soltu.Atl.08_2G013260.1	1.69121	1.46497	1.49197	4.7676	6.55178	5.62586	6.13385	6.91877	6.25721	6.41169	8.79584	6.41452	2.93817	2.92725	2.65171	6.27888	7.30912	7.30142	6.41491	6.07473	5.7776
Soltu.Atl.02_4G016580.1	0	0.105818	0	0	0.064249	0.125309	0.394944	0.372214	0.348692	1.04088	1.23436	2.00559	0.139889	0.247667	0.139334	1.94132	0.447941	0.591373	0.971175	0.690303	0.666491
Soltu.Atl.S038280.1	0	0	0	0	0	0	0	0	0	0.304105	0.366557	0.184266	0	0	0	0	0	0	0	0.116778	0
Soltu.Atl.S137120.1	0.289619	0.254557	0.058098	0.21706	0.975952	0	0.228435	0.243497	0.758349	0.22951	0.215335	0.366567	0.200548	0	0.07068	0.400977	0.402537	0.223977	0.585214	0.362976	0.280282
Soltu.Atl.07_0G010990.1	0	0	0	0	0	0	0	0	0	0	0	0	0	0	0	0	0	0	0	0	0
Soltu.Atl.03_2G010160.1	0	0	0	0.115687	0	0.032911	0	0	0	0	0	0.091267	0.054436	0	0	0	0	0	0	0	0
Soltu.Atl.12_3G008080.1	0.017727	0	0	0	0	0	0	0	0	0	0	0	0	0	0	0	0	0	0	0	0
Soltu.Atl.01_2G034300.1	0.376758	0.436755	0.249557	0.753789	1.24936	0.899231	0.966547	2.02036	0.784637	0.4183	0.698556	0.574822	2.47926	1.09343	0.936371	0.860263	0.676097	0.294345	2.40028	0.4575	2.85514
Soltu.Atl.07_4G000030.1	2.50141	0.803592	5.42462	2.9834	1.92987	10.2477	17.1943	3.32198	3.95024	1.54547	5.4334	2.15939	2.33541	7.30003	2.80423	5.67206	4.11441	10.8013	1.98899	2.63841	11.2142
Soltu.Atl.02_4G019600.1	0.077142	0.038687	0.044442	0	0.013481	0.191139	0.014808	0.038581	0.020812	0.013152	0	0.036059	0.068002	0.040102	0.044632	0.040976	0.014286	0.0108	0.037056	0.085831	0.105642
Soltu.Atl.05_4G011410.1	0	0	0	0	0	0	0	0	0.133318	0	0	0	0	0	0	0	0	0	0	0	0
Soltu.Atl.05_3G007270.1	3.43266	5.33144	5.84805	1.78694	2.3139	1.73642	1.73038	2.877	2.34813	0.953487	0.734203	0.686099	3.71629	2.4428	3.32429	1.4987	2.18297	1.30167	1.21756	0.535997	1.34049
Soltu.Atl.04_3G019310.1	0	0	0	0	0	0	0	0	0	0	0	0	0	0	0	0	0	0	0	0	0
Soltu.Atl.03_3G024600.1	0	0	0	0	0	0	0	0	0	0	0	0	0	0	0	0	0	0	0	0	0
Soltu.Atl.10_2G003790.1	0	0	0	0	0	0	0	0	0	0	0	0	0	0	0	0	0	0	0	0	0
Soltu.Atl.01_2G024930.1	0.790717	0.876142	0.811964	0.197602	0.172087	0.212003	0.286004	0.292425	0.406665	0.87478	0.950562	0.819904	0.174115	0.244649	0.355115	0.317627	0.187528	0.262554	0.769335	0.580225	0.717099
Soltu.Atl.09_2G016910.1	0	0	0	0	0	0	0	0	0	0	0	0.054751	0	0.083122	0	0	0	0	0	0.121041	0
Soltu.Atl.06_1G016410.1	14.1027	10.8376	11.5699	10.1808	10.0185	12.0815	14.6033	15.7744	14.5151	6.61063	7.67732	7.23004	5.82354	5.86997	5.39404	11.6003	16.3631	16.2274	6.85402	6.3647	7.5746
Soltu.Atl.02_0G003930.1	0.024477	0.048431	0.077258	0.041448	0.048356	0.059212	0	0	0	0.493261	0.251655	0.493363	0.087345	0	0.046114	0	0	0.055031	0.217984	0.419812	0
Soltu.Atl.04_3G016260.1	0	0	0	0	0	0	0	0	0	0	0	0	0	0	0	0	0	0	0	0	0
Soltu.Atl.06_0G011350.1	0.123279	0.071046	0	0	0	0	0	0.116735	0.096345	0	0	0	0	0	0	0	0	0	0	0	0
Soltu.Atl.03_1G019240.1	0	0	0	0	0	0	0	0	0	0	0	0	0	0	0	0	0	0	0	0	0
Soltu.Atl.06_4G012310.1	1.07656	0	0.209592	0.662141	0.314524	0.455618	0.159333	0.338628	1.05548	0	1.22404	0.268885	0.914063	0.342115	0.359058	0.732315	0.32411	1.15047	0.760161	2.03059	0.175059
Soltu.Atl.03_2G015600.1	0.034084	0	0.512216	0.29457	0	0.551704	0.220362	0.296646	0.882594	0.042024	0.097698	0.382759	0.474973	0.356382	0.694779	0.205766	0.141408	0.430492	0.216087	0.142735	0.262299
Soltu.Atl.02_3G010290.1	3.83707	4.71064	3.05951	9.29582	6.04723	5.89324	2.75487	2.84428	2.53912	8.74754	9.00608	6.26476	9.60389	7.67549	10.6832	5.24863	3.41472	3.57323	5.45196	5.85725	5.26878
Soltu.Atl.12_0G008140.1	1.25926	1.27579	1.43651	1.99322	2.25228	2.33513	2.29712	2.15725	2.70056	3.09258	2.58417	2.84976	1.08101	1.58015	1.29101	2.75442	2.29249	2.36594	2.90466	2.18115	2.75911
Soltu.Atl.05_4G014920.1	0.037585	0.499408	0.179311	2.19149	2.19756	2.8032	2.09981	1.56071	3.38911	4.16003	4.21518	4.34598	2.59145	3.53193	2.04372	2.24089	2.81452	2.20464	3.69195	4.46122	3.14155
Soltu.Atl.02_2G002210.1	0	0	0	0	0	0	0	0	0	0	0	0	0	0	0	0	0	0	0	0	0
Soltu.Atl.03_3G021380.1	0	0	0	0	0	0	0	0	0	0	0	0	0	0	0	0	0	0	0	0.288989	0
Soltu.Atl.11_4G017670.1	0.106899	0.061498	0.045763	0.030706	0.047804	0.067176	0.176374	0.306628	0.122831	0.151821	0.207165	0.170581	0.1528	0.143025	0.04013	0.04443	0.144996	0.167556	0.121401	0.19325	0.087769
Soltu.Atl.04_2G007520.1	0	0	0	0	0	0	0	0	0	0	0	0	0	0	0	0	0	0	0	0	0
Soltu.Atl.01_1G027320.1	5.65258	5.13006	3.21022	2.60672	3.22779	3.13179	1.82856	1.80283	1.49566	3.51519	2.27476	3.21877	3.11207	3.35344	3.79503	2.64094	1.78744	1.64243	2.73159	1.57085	1.95837
Soltu.Atl.S022120.1	2.75069	2.09384	2.69562	1.38041	2.73841	2.23322	1.12472	1.39532	1.42145	1.46533	0.814378	1.18859	0.915417	0.7185	0.608077	1.31214	0.455852	1.00419	1.23116	0.69554	0.794808
Soltu.Atl.09_2G005400.1	2.50598	2.23026	2.38537	1.086	1.41979	0.924869	2.29858	3.89651	2.66981	2.13444	1.89245	2.25659	1.20795	1.0624	1.35415	2.71218	2.71618	2.59785	1.78802	1.85088	2.3158
Soltu.Atl.07_3G011420.1	0.321759	0.491036	0.477593	0.499525	0.931107	1.03094	3.2827	4.60692	4.08841	3.25755	4.1727	3.50472	1.14372	1.44158	0.423079	3.85635	3.40198	4.8409	4.84513	5.0678	5.32902
Soltu.Atl.02_1G008230.1	1.18468	0.99248	0.603277	1.48772	1.55192	1.60652	0.980853	0.936938	0.845732	1.08827	0.89921	1.66164	1.48242	1.09885	1.69381	1.21023	0.853579	0.854682	1.05182	0.583829	0.91484
Soltu.Atl.08_2G016720.1	9.6665	9.53865	9.92439	3.22226	1.52699	1.91374	3.25783	4.02064	3.46047	5.31117	6.99124	5.59828	1.53526	1.38079	2.37334	3.2642	2.99976	3.46845	5.89509	6.27651	5.49395
Soltu.Atl.11_2G008490.1	0	0	0	0	0	0	0	0	0	0	0	0	0	0	0	0	0	0	0	0	0
Soltu.Atl.03_4G018060.1	4.09135	5.06261	3.60169	2.53298	2.78818	2.37229	4.13318	4.34257	4.94118	4.40633	4.08089	4.60231	2.95688	2.50513	2.42241	4.5288	5.33248	4.83625	4.82677	3.39691	3.93813
Soltu.Atl.01_4G025830.1	0.071375	0.070488	0	0	0.040469	0	0.096981	0	0	0	0	0	0	0	0	0	0	0	0	0	0
Soltu.Atl.01_4G006880.1	0	0	0	0	0	0	0	0	0	0	0	0	0	0	0	0	0	0	0	0	0
Soltu.Atl.11_1G003080.1	0	0	0	0	0	0	0	0	0	0	0	0	0.025143	0	0	0	0	0	0	0	0
Soltu.Atl.10_2G008040.1	0	0	0	0	0	0	0	0	0	0	0	0	0	0	0	0	0	0	0	0	0
Soltu.Atl.07_4G016660.1	0.252174	0.19326	0.207931	0.186943	0.434998	0.37473	0.164538	0.196225	0.091816	0.212971	0.20764	0.140313	0.216768	0.188827	0.311209	0.229986	0.054099	0.049328	0.107067	0.016776	0.227853
Soltu.Atl.09_0G012410.1	0.107986	0.130551	0.240539	0.095178	0.233659	0.271116	0.105358	0.031423	0.07184	0	0.03097	0	0.153096	0.060308	0.113322	0.055852	0.038287	0.034319	0	0	0.033644
Soltu.Atl.12_4G007890.1	3.11691	3.62087	2.65057	3.94786	2.81981	4.61427	8.10046	10.208	9.89851	5.72752	4.9243	4.74362	2.32997	1.8597	2.30072	8.54786	10.7316	10.762	4.61691	4.95694	4.67314
Soltu.Atl.09_3G017990.1	4.80641	5.62003	4.57087	3.35087	7.1591	3.74667	4.40686	5.5263	3.59106	5.09727	4.48961	5.75753	4.30298	5.00479	3.43607	7.97046	7.0415	5.41671	4.94464	6.34148	3.83807
Soltu.Atl.08_4G010590.1	0.161693	0.173597	0.089157	0.177303	0.172986	1.13029	0.114402	0.721152	0.044732	3.28676	2.5006	2.27898	0.341633	0.40331	0.098396	0.113958	0.092621	0.28657	1.69772	1.47768	3.55611
Soltu.Atl.07_0G001050.1	0.414237	0.048666	0.170873	0.159829	0.241714	0.089374	0.07046	0.067792	0	0.25701	0.123883	0.050546	0	0.102039	0	0.089444	0.087076	0.235453	0	0	0.145112
Soltu.Atl.08_3G014530.1	0	0	0	0	0	0	0	0.165437	0	0	0	0	0	0	0	0	0	0	0	0	0
Soltu.Atl.12_2G018630.1	9.24194	9.2525	8.28198	6.83978	8.79482	7.71517	6.0078	6.38289	5.98823	6.02346	6.52252	5.22166	9.38818	9.94396	11.2005	5.94967	5.6687	6.19903	6.01935	5.60909	5.42977
Soltu.Atl.05_2G008410.1	1.20586	1.17904	1.61047	6.91593	4.01503	5.07459	5.51346	6.07119	6.42461	1.75053	1.93491	2.22556	5.2319	3.97546	4.38644	4.95413	5.16831	4.81395	1.73698	1.31254	1.23367
Soltu.Atl.03_2G013600.1	0	0	0	0	0	0	0	0	0	0	0	0	0	0	0	0	0	0	0	0	0
Soltu.Atl.01_1G026490.1	1.60895	1.99324	1.49541	13.9986	17.7203	21.9592	4.12822	4.8853	3.29096	0.619822	0.962592	0.993394	8.42939	7.97135	9.93784	7.40877	4.06062	1.5465	0.706829	0.840776	1.13619
Soltu.Atl.S119620.1	0	0	0	0	0	0	0	0	0	0	0	0	0	0	0	0	0	0	0	0	0
Soltu.Atl.07_2G010460.1	0.176877	0	0	0	0	0	0	0	0	0	0	0	0.509902	0	0	0	0	0	0	0	0
Soltu.Atl.12_4G012750.1	3.83956	4.09739	3.70491	4.27997	3.65947	2.85336	4.77923	5.71139	5.54669	3.07475	3.4891	4.40285	1.63183	1.67822	2.45316	5.66496	4.54338	4.31069	4.3944	3.3258	3.39026
Soltu.Atl.04_3G000340.1	3.8977	3.92597	3.32437	3.09765	2.82039	3.61062	4.31946	5.13366	4.91613	7.55869	7.00179	14.4785	2.45133	3.5191	2.41603	4.19936	4.85679	5.09283	5.41035	4.85707	6.49003
Soltu.Atl.02_3G020990.1	0	0.516187	0.089263	7.23836	1.6975	3.79577	2.42956	3.86126	2.42668	12.0587	11.258	11.8574	5.73688	5.63211	3.29797	0.47085	5.44732	2.67039	11.4391	12.1593	9.24697
Soltu.Atl.02_1G028700.1	1.64525	3.89036	1.80962	2.94832	2.45575	3.64375	5.89046	4.64481	6.41926	4.61894	4.78859	4.69989	1.84301	2.4253	1.5476	5.75133	6.21729	5.7231	5.27365	5.38326	4.81805
Soltu.Atl.09_1G005280.1	2.22038	2.60324	2.46775	2.77523	4.62765	3.77676	7.04152	3.42721	3.80027	3.33855	7.5176	4.85379	3.15538	3.1863	2.98965	7.13614	8.14486	4.22777	5.55382	5.30958	2.11861
Soltu.Atl.04_3G012420.1	0.028202	0	0.086374	0.246577	0.441171	0.262334	0.214623	0.169693	0.117722	0.265713	0.373244	0.331081	0	0.158144	0.102926	0.158397	0.107987	0.166149	0.169042	0.564043	0
Soltu.Atl.S064820.1	0	0	0	0	0	0	0	0	0	0	0	0	0	0	0	0	0	0	0	0	0
Soltu.Atl.10_2G000210.1	0	0	0	0.070922	0	0	0	0	0	0	0	0	0	0	0	0	0	0	0	0	0
Soltu.Atl.10_4G008050.1	0.017763	0	0	0	0	0	0	0	0	0	0	0	0.019046	0	0	0	0	0	0	0	0
Soltu.Atl.01_3G022700.1	24.3881	22.176	34.8188	12.7373	22.3605	29.3355	96.3366	101.281	54.5841	18.1545	18.3433	40.3609	18.1411	42.6391	32.5803	61.1944	121.291	152.672	16.1098	54.1798	19.1642
Soltu.Atl.06_1G010310.1	0.025341	0	0	0	0.04969	0.23524	0.100641	0.095538	0	0.456722	0.095005	0.110809	0.023976	0	0	0.068043	0.358469	0.2309	0.091567	0.05345	0
Soltu.Atl.09_2G015260.1	0	0	0	0	0	0	0	0	0	0	0	0	0	0	0	0	0	0	0	0	0
Soltu.Atl.09_4G001640.1	0.830093	0.438696	0.356534	0.404065	1.5912	1.40024	0.341743	0.639219	0.663494	0.613018	0.621539	0.200163	0.260438	1.27347	0.562517	0.639795	0.632274	0	0.700921	0	0
Soltu.Atl.05_2G014360.1	0	0	0	0	0	0	0	0	0	0	0	0	0	0	0	0	0	0	0	0	0
Soltu.Atl.06_2G023650.1	0	0	0	0	0	0	0	0	0	0.133978	0.220901	0.155248	0	0	0	0	0	0	0	0	0.006257
Soltu.Atl.01_1G013330.1	0.173453	0.125542	0.091094	0	0.124913	0.063226	0.032049	0	0	0.269066	0.092235	0.115974	0.096482	0.076168	0.127926	0.118069	0.087486	0	0.114524	0.109164	0.214889
Soltu.Atl.S134640.1	3.81983	4.14109	4.83588	9.93299	37.3192	24.1406	7.53201	7.19242	7.71728	2.04759	2.60662	3.11	49.0598	52.3505	48.8521	39.182	13.7806	7.1688	1.39253	1.92658	2.05988
Soltu.Atl.01_3G003420.1	0	0	0	0	0	0	0	0	0.02729	0.071179	0	0.049368	0.019024	0.047604	0	0	0.089343	0	0.068237	0.034656	0
Soltu.Atl.01_3G020740.1	2.75543	2.69195	2.33659	1.10225	2.01623	1.46641	0.774681	0.812503	1.59598	4.17627	7.71433	4.5984	0.764711	1.01962	0.991232	0.734295	0.791288	0.992759	4.21742	4.48775	5.84258
Soltu.Atl.01_2G026390.1	4.07155	5.24504	4.00349	7.42536	5.88912	6.44639	8.90221	7.68676	7.06294	7.12364	3.93788	5.54222	6.41049	4.38558	5.20134	7.6261	8.15282	5.66836	3.32978	3.98715	4.53724
Soltu.Atl.02_1G019260.1	1.83399	2.33332	1.36684	1.94454	1.43832	2.89989	2.42361	2.36911	2.91516	2.36373	2.36852	2.03301	1.90227	1.45243	1.17778	3.83041	2.55359	2.55865	2.19607	1.70206	1.87266
Soltu.Atl.04_4G007220.1	0	0	0	0	0	0	0	0	0	0	0	0	0	0	0	0	0	0	0	0	0
Soltu.Atl.09_3G016020.1	0.801194	0.799572	0.520058	0.243676	0.250264	0.260182	0.141791	0.239022	0.142354	0.27617	0.316456	0.370827	0.208509	0.211096	0.152537	0.173369	0.125331	0.158506	0.340756	0.036549	0.177469
Soltu.Atl.04_2G012600.1	0.861713	1.03881	1.78523	1.74796	3.48214	2.81844	3.32776	2.09369	4.17324	5.8482	12.5119	4.74903	0.863585	1.09443	0.847348	2.88267	1.72957	2.9675	7.5096	7.5742	7.24558
Soltu.Atl.03_1G010590.1	4.51959	3.30468	2.75327	6.56565	5.82987	11.1941	3.0259	3.60745	2.18908	4.15855	4.82293	4.24926	6.5	4.40055	6.42689	4.85105	3.11162	2.01436	3.05949	2.13287	0.745481
Soltu.Atl.01_3G004850.1	0.718149	0.467657	0.356634	1.27931	0.493116	0.91108	1.76915	1.2458	0.89716	2.13833	2.28964	2.213	1.04867	0.632857	0.714072	0.763514	1.77552	1.32736	2.04973	2.70503	1.60335
Soltu.Atl.03_4G012600.1	0	0	0	0	0	0	0	0	0.013166	0	0	0	0	0	0	0	0	0	0	0	0.038815
Soltu.Atl.09_2G006180.1	0.043563	0.351771	0.290655	0.704957	0.083732	0.552045	0.296222	0.331169	0.246678	0.439816	0.349561	0.399403	0.14544	0.221168	0.610465	0.207383	0.309342	0.162953	0.26459	0.071434	0.29753
Soltu.Atl.06_0G000340.1	1.29478	1.02283	1.39737	0.281379	0.440431	0.52097	0.170439	0.207318	0.147949	0.252014	0.230219	0.327072	0.32252	0.281247	0.444788	0.186701	0.131592	0.136566	0.037085	0.14318	0.111345
Soltu.Atl.S015450.1	0	0	0	0	0	0	0	0	0	0	0	0	0	0	0	0	0	0	0	0	0
Soltu.Atl.11_4G017090.1	13.3533	13.6231	16.5586	6.74005	7.07317	6.15641	9.48227	7.05698	9.87678	8.12386	9.92572	9.33541	9.79377	6.85595	11.0961	6.75227	5.74053	8.63423	8.87242	11.4962	10.2714
Soltu.Atl.02_3G016290.1	1.33433	1.17791	1.33024	0.619267	0.558895	0.791624	1.25357	1.78352	1.43264	2.32594	2.22502	2.23897	0.376045	0.455602	0.569426	1.80484	1.45828	1.67899	2.05278	1.6152	2.05803
Soltu.Atl.09_2G013630.1	0.070813	0.088206	0	0.020436	0	0	0	0	0.043732	0.051437	0	0.02895	0	0	0	0.060611	0	0	0.065469	0.065168	0.029467
Soltu.Atl.04_0G006780.1	0.453595	0.491681	0.490505	0.299884	0.617441	0.205305	0.114248	0.275472	0.156118	0.09556	0.121628	0.079692	0.086716	0	0.054146	0.106515	0.065089	0.084576	0.132795	0	0.169449
Soltu.Atl.02_1G001100.1	0.837516	0.932898	0.433382	1.58515	0.394458	1.03887	0.588566	1.58996	0.938519	1.06167	0.325114	0.695495	0	0.42751	0.654334	0.799943	1.00892	0.469017	0.701966	0.716638	0.934128
Soltu.Atl.02_1G026910.1	7.53757	7.33044	5.51642	7.29915	8.48406	6.80409	3.36968	3.47188	3.52956	7.02667	5.69358	7.02668	6.88039	8.22389	6.56707	3.23833	2.99741	3.89395	5.59222	4.1751	5.58176
Soltu.Atl.03_3G027560.1	0.115615	0.443975	0	0.132661	0.129026	0.412479	1.32151	1.33278	1.55217	1.18473	1.3898	1.04676	0.191731	0.077847	0.384858	1.31398	1.17934	1.24432	1.01111	1.84243	1.48989
Soltu.Atl.11_0G008320.1	0.903342	0.96898	0.441169	0.168586	0.251998	0	0.348975	0.470631	0.339456	0.204993	0.61544	0.85466	0.415651	0.349061	0.292159	1.01583	0.163144	0.289219	0.68465	1.14042	0.58537
Soltu.Atl.06_0G005260.1	0	0	0	0	0	0	0	0	0	0	0	0	0	0	0	0	0	0	0	0	0
Soltu.Atl.11_3G000240.1	0	0.170304	0	0.130218	0	0.066279	0.060023	0.044535	0.100145	3.14492	2.8718	3.17811	0	0	0.032321	0.069649	0.127424	0.199146	2.4768	2.6548	2.22551
Soltu.Atl.02_1G020800.1	2.05188	1.89149	2.36236	2.62331	2.60385	2.21516	2.76668	2.42782	1.89528	3.64791	3.64972	3.42782	2.83703	3.83949	2.70994	3.13287	1.75237	2.40615	3.18975	3.45402	3.00506
Soltu.Atl.S013850.1	0	0	0	0	0	0	0	0	0	0	0	0	0	0	0	0	0	0	0	0	0
Soltu.Atl.05_4G009460.1	1.03016	1.125	1.15158	3.38042	3.43372	3.1481	0.145384	0.170161	0.204404	0.083113	0.217436	0.061774	2.91005	1.47502	3.65878	0.061767	0	0.047705	0.227375	0.103698	0.105861
Soltu.Atl.09_3G017370.1	0.119968	0.419037	0.312519	0.331755	0.112037	0.361146	0.478736	0.360574	0	4.8657	4.71419	4.56515	0.385714	0.433659	0.117409	0	0.077628	0.187088	3.40036	5.52635	2.8153
Soltu.Atl.08_3G001890.1	10.6982	12.0873	9.28304	8.35564	10.7083	7.58253	13.8658	16.6749	13.6765	13.8668	14.3245	13.4992	9.4309	0	10.6193	16.0291	15.9257	14.924	14.3996	10.036	10.9391
Soltu.Atl.08_2G006810.1	0	0	0	0	0.236705	0	0.312008	0	0	0.940098	1.15547	0.21774	0	0	0	0	0.136365	0	0.404868	1.32064	0.277835
Soltu.Atl.03_2G006360.1	0.625349	0.389637	0.411985	0.290925	0.338389	0.460446	0.466178	0.463735	0.242441	0.727151	0.718729	0.836065	0.5794	0.405967	0.308491	0.301641	0.571257	0.422867	0.553673	0.762191	0.487721
Soltu.Atl.07_2G008870.1	0	0	0	0	0	0	0	0	0.1127	0	0	0	0	0	0	0	0	0	0	0	0.035545
Soltu.Atl.03_4G015370.1	1.69281	1.69062	2.01836	2.69463	2.79928	4.04231	2.68258	3.0352	3.76	3.7014	3.1929	3.03499	2.59648	3.12919	2.39464	3.82234	2.63352	2.42208	2.38229	3.55102	1.84518
Soltu.Atl.S050950.1	0	0	0	0	0	0	0	0	0	0	0	0	0	0	0	0	0	0	0	0	0
Soltu.Atl.07_4G000230.1	0	0	0	0	0	0	0	0	0	0	0	0	0	0	0	0	0	0	0	0	0
Soltu.Atl.12_4G009490.1	3.9511	3.64281	3.57535	4.13576	3.17629	3.74384	3.62952	3.38858	3.76897	2.66168	3.32874	2.87453	3.29107	2.75685	2.75047	3.42295	3.73834	3.8252	3.65991	2.04316	3.1601
Soltu.Atl.12_0G000270.1	0	0	0.293764	0.657559	0.651252	0.65249	0.558515	0.76139	0.562383	0.55326	0.957932	0.447307	0.468387	0.362473	0.605027	0.556913	0.555485	0.314981	0.515377	0.462454	0.63693
Soltu.Atl.04_2G014600.1	0.040432	0.029695	0.065695	0.096151	0.100606	0.266881	0.111108	0.072789	0	0.04992	0.104993	0.021212	0.056572	0	0.029826	0.147184	0.023497	0.049006	0.01208	0	0
Soltu.Atl.10_2G009790.1	0.10072	0.068838	0.06529	0	0	0	0	0	0	0	0	0.114336	0	0	0	0	0.072072	0.027264	0.010164	0	0
Soltu.Atl.11_2G007340.1	0	0	0.058987	0	0	0.078731	0	0	0	0	0	0	0	0	0	0	0	0	0	0	0
Soltu.Atl.07_0G013080.1	0	0	0	0	0	0	0	0	0	0	0	0	0.024154	0	0	0	0	0	0	0	0
Soltu.Atl.04_1G012350.1	0	0	0	0	0	0	0	0	0	0	0	0	0	0	0	0	0	0	0	0	0
Soltu.Atl.06_3G000950.1	0	0	0	0	0	0	0	0.05991	0	0	0	0	0	0	0	0	0	0	0	0	0
Soltu.Atl.02_2G015510.1	3.1422	3.58483	4.14775	6.89273	6.18262	7.69746	4.66766	5.74606	7.09704	4.15895	6.16732	4.28498	6.00581	7.81219	8.46526	4.98578	6.14383	5.82906	4.28749	4.50426	5.42367
Soltu.Atl.01_4G022040.1	0.100607	0.059009	0.034607	0.076246	0.046992	0.077524	0.033115	0.045243	0.026654	0.060544	0.092489	0.044453	0.082587	0.052099	0.023017	0.096317	0.072178	0.025748	0.049313	0.017871	0.032079
Soltu.Atl.02_4G000140.1	0	0	0	0	0	0	0	0	0	0	0	0	0	0	0	0	0	0	0	0	0
Soltu.Atl.07_1G001470.1	0	0	0	0	0	0	0	0	0	0	0	0	0	0	0	0	0	0	0	0	0
Soltu.Atl.01_0G011240.1	84.892	73.5213	64.5974	13.2235	4.35991	10.4353	17.7404	17.7127	19.6914	30.4645	14.7809	28.3954	3.14511	2.60549	4.06787	14.4094	12.2425	13.9237	30.9508	19.4855	24.8671
Soltu.Atl.07_4G001340.1	6.98934	6.56287	6.46474	4.99833	5.06404	4.7864	5.52524	5.93392	6.03067	6.4468	7.81793	7.41669	4.13334	3.60725	4.56895	5.56316	6.82719	5.70438	8.37712	7.63306	8.11211
Soltu.Atl.02_3G026120.1	2.39292	2.47464	1.79805	1.8153	1.85388	2.48835	1.06321	1.3134	1.35985	1.87778	2.0246	1.82837	1.44905	1.53385	1.74148	0.740619	1.32448	1.88262	1.40365	1.43286	1.73817
Soltu.Atl.06_1G004020.1	0	0	0	0	0	0	0	0	0	0	0	0	0	0	0	0	0	0	0	0	0
Soltu.Atl.02_2G020680.1	0.187875	0.138192	0.306524	0.074714	0	0	0.312676	0.129782	0	0.104233	0	0.351348	0.09383	0.067736	0	0.218676	0	0.078213	0.073038	0.090279	0.088175
Soltu.Atl.07_4G001180.1	15.0454	18.2935	19.3986	4.78964	4.86921	5.17619	7.69724	7.66353	6.98346	10.8911	14.0693	11.6566	3.47837	3.52442	3.37631	6.23781	6.60136	7.25021	10.2974	10.5904	12.2868
Soltu.Atl.S113270.1	0.208005	0.254585	0.162134	0.163194	0.120953	0.09761	0.113598	0.148953	0.256037	0.180926	0.205036	0.129182	0.08539	0.09031	0.193156	0.212627	0.255083	0.262741	0.159726	0.078294	0.198184
Soltu.Atl.05_2G014980.1	0	0	0	0	0	0.210177	0	0	0	0	0	0.215218	0.184661	0	0	0	0	0	0.108958	0.089906	0
Soltu.Atl.01_1G020420.1	6.65158	6.03538	5.78045	6.48696	7.36178	9.00076	4.65254	5.0054	5.46122	5.8427	6.17607	5.94432	5.53164	6.65642	5.48725	5.11335	4.76197	4.43891	6.17062	5.46174	5.64168
Soltu.Atl.06_2G027020.1	0.079698	0	0	0	0	0	0	0	0	0	0	0	0.063868	0	0	0	0	0	0	0	0
Soltu.Atl.02_3G028940.1	0	0	0	0	0	0	0	0	0	0	0	0	0	0	0	0	0	0	0	0	0
Soltu.Atl.05_2G016980.1	0.46937	0.35664	0.208109	0.465949	0.241827	0.260728	0.537568	0.278365	0.430771	1.40212	1.81727	0.868645	0.369811	0.132225	0.300421	0.240641	0.509641	0.550003	1.17165	0.908393	1.36635
Soltu.Atl.07_3G009340.1	4.20638	6.16133	5.31547	3.18315	3.90078	3.79816	8.54682	8.47112	8.7051	12.1837	11.6645	9.61173	3.00381	3.02893	2.7151	6.77531	5.62747	6.63145	11.3448	11.4927	13.0188
Soltu.Atl.09_2G007630.1	0	0	0	0	0	0	0	0	0	0	0.042323	0	0	0	0	0	0	0	0	0	0
Soltu.Atl.09_3G021900.1	1.434	0.732969	0.196743	1.54503	0.461964	0.177068	0.766585	0.212081	0	0.279204	0.419336	2.26226	0.321732	1.07782	0.306662	0.581592	0.524568	0.191392	0.252751	1.11755	0.25392
Soltu.Atl.05_4G001670.1	39.6501	62.071	51.3142	117.79	97.5579	168.189	197.505	235.647	270.403	419.398	374.394	357.146	58.2611	81.081	53.2696	185.506	305.8	231.308	380.668	301.598	368.199
Soltu.Atl.08_2G010180.1	0	0	0	0	0	0	0	0	0	0	0	0	0	0	0	0	0	0	0	0	0
Soltu.Atl.04_4G003030.1	0.220077	0.543749	0.473565	0.048454	0	0.060498	0.282361	0.162413	0.346696	0.089963	0	0	0.039187	0.044223	0	0.075808	0	0.11547	0	0.250236	0.070494
Soltu.Atl.10_2G006680.1	0	0	0	0	0	0	0	0	0	0	0.174618	0	0	0	0	0	0	0	0	0.194804	0.115826
Soltu.Atl.04_0G001250.1	0	0	0	0	0	0	0	0	0.011522	0	0	0	0	0	0	0.015735	0	0	0	0	0
Soltu.Atl.09_2G012580.1	0.696771	1.63348	0.867726	1.15073	1.00293	1.03402	0.081836	0.411338	0	0	0.082578	0.075559	1.33023	1.24395	1.43113	0.259515	0	0.111733	0.153501	0.079642	0
Soltu.Atl.07_1G016340.1	1.2048	1.43061	1.32801	1.59221	0.791368	1.02936	1.13464	1.11441	1.1656	1.77612	1.46471	1.50665	0.842099	0.856562	0.774175	1.10239	0.784178	1.14481	1.05984	1.212	1.32661
Soltu.Atl.12_1G010950.1	0.43249	0.460056	0	0.881184	0.753109	0.469046	0.183418	0.140707	0.092842	0.591471	0.313913	1.05141	0.190634	0.45592	0.141938	0.325095	0	0.133628	0.57243	0.191122	0.421658
Soltu.Atl.04_2G019110.1	0.797287	0.296152	0.501705	0.237615	0.365439	0.161471	0.764037	1.12864	1.28697	1.17455	1.07361	0.863663	0.425701	2.80523	0.532195	1.21428	1.28393	0.857677	0.69125	1.21266	0.883842
Soltu.Atl.05_1G013820.1	0	0	0	0	0	0	0	0	0	0	0	0	0	0	0	0.093787	0	0	0	0	0
Soltu.Atl.12_0G003050.1	0.12157	0.170409	0.440313	0.35574	0.245572	0.313944	1.07549	0.722418	0.922828	0.421188	0.516834	0.214105	0.117873	0.111778	0.324806	0.361929	0.127411	0.972579	0.486021	0.447039	0.956911
Soltu.Atl.02_2G023790.1	1.96927	1.40564	1.18757	1.75964	2.13963	1.77218	1.46785	1.68989	1.75832	1.77409	2.6168	1.87116	1.68551	2.36799	2.11227	1.61846	1.69107	1.78193	1.82991	1.3235	1.5871
Soltu.Atl.02_3G013400.1	3.11143	2.44823	2.65562	1.54715	1.86226	1.74352	1.00177	1.61264	1.23026	1.51028	1.28976	1.45736	1.84891	2.10014	2.01971	1.39125	0.825578	0.699993	1.23408	1.314	1.20706
Soltu.Atl.03_2G018730.1	19.9313	20.5164	17.8212	12.2346	12.6796	11.7727	8.56848	10.7827	9.75011	11.0997	9.42929	10.494	10.8499	11.3231	12.3719	11.3223	11.9537	9.77445	11.1698	10.8215	11.6566
Soltu.Atl.03_2G007090.1	0.330994	0.394191	0.93914	0.417996	0	0	0.979366	0.599726	0.443137	0.629884	0.694262	0.335304	0.068805	0.140204	0.134759	0.607882	0.680433	0.417578	0.936833	0.485234	0.514899
Soltu.Atl.01_3G029910.1	0.895006	1.03819	1.33647	1.28942	1.41681	1.45756	1.23708	1.28504	1.4007	0.620215	0.504165	0.787886	1.26069	0.618358	1.08135	2.13123	1.59268	1.49663	0.774812	0.470074	0.436328
Soltu.Atl.07_4G015580.1	11.6339	10.462	10.0718	7.02003	5.54486	5.17992	7.2225	6.86397	7.94734	14.0957	13.6228	15.1555	6.94134	6.64616	6.68815	7.08113	7.03339	6.86913	15.5031	15.4879	12.8842
Soltu.Atl.02_2G025720.1	1.68006	1.73868	2.11992	3.82203	4.71086	4.2673	6.73129	6.30626	5.03198	3.59017	3.90769	2.63399	2.70346	2.589	2.83421	4.27729	7.39513	6.55376	2.70217	3.80617	5.00049
Soltu.Atl.02_3G032140.1	0	0	0	0	0	0	0	0	0	0	0	0	0	0	0.143967	0	0	0	0	0.036271	0
Soltu.Atl.S135190.1	0	0	0	0	0	0	0	0	0	0	0	0	0	0	0	0	0	0	0	0	0
Soltu.Atl.S101240.1	0	0	0	0.376327	2.09276	0.842927	3.5379	3.40887	2.66972	1.07049	0.144593	0.203051	3.55858	2.31391	1.9183	5.96186	0.240904	3.31066	3.75462	3.73182	0.83864
Soltu.Atl.07_3G001110.1	1.52096	1.58215	1.93056	3.65555	3.28087	3.91859	5.06218	5.72156	5.72804	3.11872	3.85518	3.94185	2.75156	2.87741	2.36604	6.58599	6.75484	5.17196	2.91222	2.32579	2.60237
Soltu.Atl.S115840.1	0.713178	0.312468	0.374858	0.774744	0.678432	0.690498	0.207617	0.742226	0.441836	0.600936	0.642856	0.664795	0.634654	0.687369	0.330303	0.66812	0.448364	0.646935	0.796649	0.279617	0.627598
Soltu.Atl.12_3G019520.1	13.6899	17.6536	14.3437	12.9133	11.4399	13.2452	27.5634	21.1874	23.1647	21.9547	23.5028	41.1828	14.6951	16.9357	15.8379	18.9852	37.3922	34.306	30.0015	20.1239	25.8053
Soltu.Atl.04_3G017940.1	4.40689	5.24275	3.8144	3.10609	3.52781	4.4593	11.8882	4.85747	9.77186	5.58931	5.93782	5.48214	4.69102	4.52867	3.99638	4.21054	8.73724	4.68755	3.8215	5.22099	4.51677
Soltu.Atl.05_1G002900.1	0.30272	0.125045	0.030284	0.143668	0.24813	0.115687	0.228732	0.277049	0.159325	0.276171	0.152104	0.23936	0.028541	0.095008	0.293628	0.085493	0.134192	0.067503	0	0.257596	0.175624
Soltu.Atl.06_4G020590.1	2.77132	6.3251	3.16518	3.64979	3.19361	5.68101	30.4273	33.5385	31.4353	12.4241	17.4488	13.1759	2.06327	1.51998	1.54361	25.5666	40.6382	60.8324	18.6041	16.9808	17.3708
Soltu.Atl.05_4G017640.1	1.7116	2.00384	1.20097	0.734194	0.923225	1.04618	1.29606	1.06004	1.07155	1.32471	1.48586	1.22455	0.547077	0.539199	1.09466	1.6142	1.50594	1.54876	1.32577	0.826616	0.890935
Soltu.Atl.S130010.1	0	0	0	0	0	0	0	0	0	0	0	0	0	0	0	0	0	0	0	0	0
Soltu.Atl.06_3G016370.1	0	0	0	0.754916	0.384531	1.48924	0.900555	1.18523	0.43772	1.12881	0.778093	0.607769	0.312604	0.182068	0.084143	0.406189	0.995921	0.094461	0.357542	0.764701	0.600035
Soltu.Atl.01_3G001980.1	0.812272	0.87505	1.13091	0.488785	0.824018	0.387687	0.619912	0.443982	0.478575	0.839609	1.08481	1.10793	0.353063	0.280737	0.337255	0.616074	0.21027	0.144973	0.588172	0.565528	0.524692
Soltu.Atl.06_3G003210.1	0.05519	0	0	0	0	0	0	0	0	0	0	0.100767	0.043034	0	0	0	0.108935	0	0.082746	0	0
Soltu.Atl.S114130.1	0.566326	0.36573	0.709903	0.124823	0.1677	0.061467	0.640457	0.306319	0.457521	0.710134	0.946354	1.42031	0	0.749575	0.95928	0.395019	0.4414	0.53271	0.80416	0.787878	0.991478
Soltu.Atl.04_3G011300.1	0	0	0.046532	0.05838	0.041574	0	0	0	0	0.114711	0.214076	0	0	0	0	0	0	0	0.146228	0	0.441592
Soltu.Atl.04_1G015820.1	1.17416	1.69024	1.69654	1.03079	0.969737	1.69179	1.44889	1.26127	1.29669	2.03715	1.87977	1.64426	0.980148	1.10879	0.956858	1.65684	1.25607	1.09315	1.94579	2.52414	2.32651
Soltu.Atl.09_0G006260.1	0	0	0	0	0	0	0	0	0	0	0	0	0	0	0	0	0	0	0	0	0
Soltu.Atl.06_1G016920.1	0.118777	0	0	0	0	0	0.09318	0.095524	0	0	0	0.080188	0	0	0.151749	0	0	0.210808	0.132457	0	0
Soltu.Atl.01_4G032610.1	0	0	0	0.373659	2.7253	2.10539	1.67258	3.19339	3.44559	0	0.393195	0.146242	0.399867	0.118249	0.259667	0.727231	0.385651	1.22738	0.259192	0	0.089305
Soltu.Atl.02_3G018850.1	31.1114	29.8057	23.3702	3.48317	4.28568	3.92314	6.53978	6.76755	8.14164	6.6196	5.20278	6.86527	7.58737	6.80685	7.59382	8.92347	5.84664	7.00881	6.26603	4.28807	6.48614
Soltu.Atl.01_1G016340.1	0.987793	2.54701	1.24978	0.595094	0.049591	0.592956	6.13484	6.84658	6.58307	20.4861	36.3973	21.389	0.157437	0	0.904075	3.29156	13.8407	18.7568	27.8628	28.0081	31.1551
Soltu.Atl.08_0G004300.1	8.43253	37.0003	7.54955	6.86653	18.9009	19.9483	17.2323	7.84277	16.9347	4.72585	4.5377	14.1506	32.5688	8.34333	65.1549	7.87359	1.75663	2.10228	6.21912	12.3337	7.19104
Soltu.Atl.01_3G033750.1	1.31022	1.76832	1.58973	0.227075	0.381843	0.337268	0.165992	0.159096	0.096478	0.178415	0.132372	0.039935	0.21078	0.144879	0.286175	0.312171	0.175215	0.220295	0.116171	0.07486	0.092522
Soltu.Atl.06_2G026770.1	0	0	0	0	0	0	0	0	0	0	0	0	0	0	0	0	0	0	0	0	0
Soltu.Atl.09_0G014040.1	25.2001	17.3838	176.269	73.0413	48.412	303.118	257.03	37.7807	171.693	38.2813	41.359	204.431	303.45	39.3548	50.3941	234.187	153.43	39.1132	342.488	72.8918	34.6743
Soltu.Atl.05_4G016990.1	3.91892	4.58714	4.66767	1.94855	1.60413	1.77162	3.72559	4.55576	4.99093	2.82065	3.45114	4.35503	0.270125	0.135776	0.326615	2.05205	5.22161	6.08426	3.63227	4.42868	3.66158
Soltu.Atl.S085170.1	0	0	0	0	0	0	0	0	0	0	0	0	0	0	0	0	0	0	0	0	0
Soltu.Atl.06_1G004680.1	0	0	0	0	0	0	0	0	0	0	0	0	0	0	0	0	0	0	0	0	0
Soltu.Atl.07_3G000640.1	14.238	14.0764	11.5485	8.23291	12.0018	11.1978	3.07073	3.77288	3.48301	6.47513	4.70302	7.62197	10.1383	11.6257	13.5711	6.08718	2.54957	3.70015	5.35198	3.84012	4.3447
Soltu.Atl.01_1G002680.1	0	0	0	0.305486	0	0	0	0	0	0	0	0	0.157643	0	0	0	0	0	0	0	0
Soltu.Atl.09_4G015870.1	0	0	0	0	0	0	0	0	0	0	0	0	0	0	0	0	0	0	0	0	0
Soltu.Atl.03_2G016720.1	5.23356	5.57907	5.60729	1.29937	1.41786	1.05695	1.97444	2.72581	2.21992	2.55297	2.10507	2.01769	1.67618	1.23371	1.19623	2.27358	2.91469	2.71413	2.44119	2.58941	2.68317
Soltu.Atl.04_0G010710.1	18.6513	16.182	17.4992	10.4631	6.68068	8.36763	11.0173	12.5283	10.889	5.40344	7.28111	7.66411	8.4367	8.77737	10.642	10.9854	6.71274	13.1123	5.45664	7.85814	5.46139
Soltu.Atl.05_2G019050.1	2.45249	2.33675	2.15998	2.86698	2.83445	3.69149	4.87468	4.09425	4.58012	4.40942	4.42126	3.9922	1.90473	2.59685	1.96845	3.62554	4.99491	4.29214	5.92237	3.26518	2.4484
Soltu.Atl.01_2G007140.1	0	0	0	0	0	0	0	0	0	0	0	0	0	0	0	0	0	0	0	0	0
Soltu.Atl.03_0G003430.1	0	0	0	0	0	0	0	0	0	0	0	0	0	0	0	0.11234	0	0	0	0	0
Soltu.Atl.02_3G027650.1	0.107765	0	0	1.05582	0.832181	0.618972	0	0.556465	1.45211	0	0.771455	0.915709	0.582649	1.29785	1.41602	0.367919	0.394932	0.339791	0.426487	0.855931	0.379736
Soltu.Atl.05_4G013810.1	0	0	0	0	0	0	0	0	0	0	0	0	0	0	0	0	0	0	0	0	0
Soltu.Atl.06_1G005370.1	0.072202	0.355347	0.098292	0.17954	0.119029	0.198778	0.205264	0.098013	0.135877	0.724931	0.988872	0.643657	0.049835	0	0	0.035638	0.121981	0.053983	0.937618	0.928851	0.747896
Soltu.Atl.04_3G010760.1	0	0	0	0	0	0	0	0	0	0	0	0	0	0	0	0	0	0	0	0	0
Soltu.Atl.01_2G031090.1	0.513092	0.617695	1.07179	0.629716	0.544261	0.484671	1.40907	1.43236	1.05996	1.75834	2.31049	1.42006	0.536444	0.484017	0.347412	1.22039	1.42341	1.74441	1.49493	1.79871	1.59278
Soltu.Atl.04_3G020770.1	0.055874	0	0	0	0	0	0	0	0	0	0	0	0	0	0.014624	0	0	0.062931	0	0	0.063528
Soltu.Atl.12_2G011320.1	1.58535	2.59828	2.84314	8.30302	13.8388	15.0211	11.4203	13.5745	14.9203	4.42452	4.58932	5.25874	13.4988	17.6314	17.1366	14.5592	17.157	12.5852	5.24716	6.15557	5.08258
Soltu.Atl.06_3G019060.1	0.11001	0.112919	0.260048	0.043951	0	0.127567	0.184981	0.177362	0.237481	0.151695	0.133609	0.141663	0.094671	0.100878	0	0.204551	0.243728	0.096674	0.162484	0.083043	0.070905
Soltu.Atl.05_1G016990.1	0.721494	0.343486	0.838687	9.41038	3.95486	6.67096	7.27745	7.45833	6.95291	1.52525	1.4292	1.95791	6.42731	3.27785	8.52074	5.10454	7.60343	6.29903	1.98335	1.47764	1.40819
Soltu.Atl.04_3G008030.1	3.25574	3.01181	3.38935	1.01184	1.43246	1.35657	4.40508	4.79326	4.80331	4.86749	6.669	5.2719	2.09767	2.37958	2.51136	4.32181	4.2402	5.7406	6.07887	4.97649	4.25498
Soltu.Atl.08_2G007790.1	0.052431	0.119999	0	0.120755	0.143635	0.119071	0	0	0	0.381501	0.365686	0.402582	0.136935	0.247761	0.101353	0	0.09878	0.053159	0.294066	0.228913	0.032873
Soltu.Atl.05_2G012970.1	0	0	0	0	0	0	0	0	0	0	0	0	0	0	0	0	0	0	0	0	0
Soltu.Atl.10_2G008820.1	0.077402	0.14438	0.272851	0	0	0	0	0	0	0	0	0	0	0	0	0	0	0	0	0	0
Soltu.Atl.S133560.1	3.9575	1.71424	2.77103	3.66753	4.21228	4.55387	2.29779	3.41397	2.43543	3.25033	7.9586	3.18427	4.07477	4.05859	4.57655	3.99961	3.87079	3.49383	2.02566	1.1927	1.31747
Soltu.Atl.09_0G005310.1	0.142581	0.634344	0.214129	0.456423	0.316325	0.414688	1.18157	1.55871	1.91724	1.45448	1.3428	0.858672	0.405695	0.656032	0.852019	1.24818	1.44215	1.69983	1.2824	0.865754	0.788958
Soltu.Atl.06_2G017140.1	0	0	0	0	0	0	0	0	0.201012	0	0	0	0	0	0	0	0	0.173694	0	0	0
Soltu.Atl.03_3G015350.1	0	0	0	0	0	0	0	0	0	0	0	0	0	0	0	0	0	0	0	0	0
Soltu.Atl.07_0G003020.1	125.431	116.284	139.314	72.7326	72.4434	68.6487	128.382	134.161	139.103	105.632	117.351	106.11	78.0295	72.6969	80.9044	117.925	158.518	137.877	133.421	126.305	123.808
Soltu.Atl.01_1G001900.1	1.0954	0.316325	0.233036	0.580549	0.4363	0.482876	0.179105	0.145721	0.172754	0.516658	0.519697	0.927888	0.809392	0.481574	0.213328	0.850157	0.30291	0.158463	0.14708	0.086251	0.282448
Soltu.Atl.S110720.1	0.804498	0.117413	0	0.076123	0.410029	0	0.069289	0	0.069223	0.091483	0.09461	0.057145	0	0	0	0.094088	0.112276	0	0.209597	0.174008	0.085505
Soltu.Atl.11_0G012120.1	0	0.072515	0	0.048845	0	0	0	0	0	0	0	0.04491	0	0	0	0	0	0	0	0	0
Soltu.Atl.07_4G017980.1	0	0	0	0	0	0	0	0	0	0	0.491284	0.560343	0	0	0	0	1.04756	0	0	0	1.01404
Soltu.Atl.01_0G013080.1	2.02362	2.39414	2.66935	2.89379	2.50692	3.17075	3.33611	4.57538	3.80032	5.27636	4.46343	3.69806	4.25837	2.99386	2.25172	4.40764	4.20443	5.34463	5.63613	3.56922	5.08531
Soltu.Atl.09_2G009090.1	0	0	0	0	0	0	0	0	0	0	0	0	0	0	0	0	0	0	0	0	0.062906
Soltu.Atl.12_1G011390.1	1.33418	1.45053	0.943039	1.1181	1.63456	1.31512	0.375596	0.483669	0.573253	1.20469	1.26119	1.41354	0.616686	0.821718	0.369711	0.946827	0.353356	0.461647	1.43095	0.902776	1.05838
Soltu.Atl.S115260.1	0.643689	0.885199	0.787945	0.707261	0.985514	0.588047	9.39584	2.52424	1.9237	1.21917	14.141	1.65366	10.9822	1.18902	1.05468	25.1757	1.85303	1.37863	0.787616	1.59208	1.44715
Soltu.Atl.02_2G017400.1	0.411321	0.648138	0.869009	0.285286	0.440245	0.094794	0.101675	0.247395	0.212953	0.269723	0.091611	0.266138	0.239334	0.14583	0.232029	0.098322	0.347492	0.116462	0.20601	0	0.157571
Soltu.Atl.01_2G025600.1	0	0	0	0	0	0	0	0	0	0	0	0	0	0	0	0	0	0	0	0	0
Soltu.Atl.10_3G011270.1	0	0	0	0	0	0	0	0	0	0	0	0	0	0	0	0	0	0	0	0	0
Soltu.Atl.09_2G005060.1	0	0	0	0	0	0	0	0	0	0	0	0	0	0	0	0	0	0	0	0	0
Soltu.Atl.10_4G001380.1	67.4233	69.9061	60.955	88.4626	87.6641	100.39	85.1274	89.1783	84.0265	77.8688	77.5271	81.6028	65.4043	66.4613	52.8311	101.644	98.2529	92.2295	82.2378	69.105	75.3795
Soltu.Atl.S064040.1	0	0	0	0	0	0	0	0	0	0	0	0	0	0	0	0	0	0	0	0	0
Soltu.Atl.04_3G010020.1	0	0	0	0	0	0	0	0	0.091336	0.088945	0	0	0	0	0	0	0.551596	0	0	0.750407	0
Soltu.Atl.02_3G020560.1	21.4419	18.7024	23.2295	8.24407	8.7447	5.5864	6.05257	7.29236	5.16149	5.57079	5.65334	5.90821	15.3471	8.98385	16.5812	6.85933	4.48543	5.06444	5.33074	6.89345	5.3049
Soltu.Atl.08_0G007650.1	0.318732	0.35181	0.334932	0.399604	0.536083	1.08352	0.763588	0.565385	0.803577	0.155612	0.373133	0.155212	0.673181	0.163542	0.426009	0.753865	0.563249	0.735465	0.943076	0.157928	0.210517
Soltu.Atl.02_3G017500.1	11.7936	11.3299	12.8258	5.63106	6.49235	8.46757	14.5558	14.4025	16.3697	8.33021	8.27528	9.02073	5.53854	6.65265	6.20999	13.5046	16.4633	15.534	9.92128	8.2407	9.64404
Soltu.Atl.05_4G007080.1	0	0	0	0	0	0	0	0	0	0	0	0	0	0	0	0	0	0	0	0	0
Soltu.Atl.06_4G005970.1	0	0	0	0.193271	0	0	0	0	0	0	0	0	0.066804	0.063847	0	0	0	0	0	0	0
Soltu.Atl.05_2G022360.1	7.65898	7.20131	8.76001	4.50284	5.88172	6.2715	7.82793	7.09002	6.42244	8.32396	10.0724	8.30879	3.62023	2.78437	3.33395	8.54903	5.37068	5.94985	9.10271	8.84218	7.60657
Soltu.Atl.02_3G007900.1	0.576743	0.369126	0.917016	0.607141	0.784624	0.655928	0.778743	0.845432	0.889221	0.333603	0.472094	0.292362	1.60908	0.964636	1.4244	0.850906	0.504312	0.598202	0.383093	0.509637	0.451972
Soltu.Atl.09_4G009070.1	0.219856	0.126722	0.110994	0.112184	0.056487	0.136935	0	0	0.026331	0.192936	0.136871	0.045633	0.102941	0.27679	0.099532	0	0.020556	0.115557	0.103982	0.15486	0.094745
Soltu.Atl.10_3G001920.1	2.03388	2.28907	2.0332	4.20288	3.83411	5.58695	1.66183	1.46674	1.74489	2.18354	2.48251	2.09334	3.40246	2.17103	3.29031	2.46059	1.81073	1.44847	1.47731	1.33688	1.42532
Soltu.Atl.07_4G019720.1	2.91305	2.45115	3.49353	5.40306	8.52439	6.87699	5.21925	5.09926	5.14715	5.15547	5.24948	7.79563	8.1407	4.99539	7.15478	15.8791	11.0918	7.4112	7.22957	4.81238	6.67654
Soltu.Atl.11_3G002480.1	4.01497	4.72724	5.7396	3.51516	3.24139	2.69691	5.93942	6.80035	5.90952	6.40564	7.12314	7.01644	2.78221	2.46149	3.04281	6.27468	7.0283	6.46506	7.17256	7.04163	6.62692
Soltu.Atl.02_2G011980.1	0	0	0	0	0	0	0.167461	0.085533	0.109003	0.08874	0.063129	0	0.032075	0.038387	0	0.110915	0.098259	0.133304	0.033156	0.10089	0.087014
Soltu.Atl.09_3G014050.1	0	0	0	0	0	0	0	0	0	0	0	0	0	0	0	0	0	0	0	0	0
Soltu.Atl.11_3G005590.1	0.348258	8.39386	5.47451	1.13972	0.726433	0.965703	0.830101	0.661873	1.39384	1.36386	1.33102	0.954031	0.93031	0.763617	0.490404	1.00897	1.61428	3.09973	0.672804	1.44881	0.98524
Soltu.Atl.S052560.1	0	0	0	0	0	0	0	0	0	0	0	0	0	0	0	0	0	0	0	0	0
Soltu.Atl.04_3G015370.1	0	0	0	0	0	0	0	0	0.026941	0.035476	0	0	0	0	0	0	0	0	0	0	0
Soltu.Atl.06_3G006760.1	0	0	0	0	0	0	0	0	0	0	0	0	0	0	0	0	0	0	0	0	0
Soltu.Atl.04_1G005250.1	0	0.027343	0	0	0	0	0	0	0	0	0	0	0	0	0	0	0	0	0	0	0
Soltu.Atl.10_0G015260.1	1.53968	1.88903	1.91757	1.70034	2.58406	1.38016	1.50983	1.4807	1.5234	2.48792	2.6201	3.06429	1.18167	0.775278	0.464164	1.43537	2.2179	1.80313	3.86586	3.23957	3.81395
Soltu.Atl.12_2G008010.1	4.06614	5.4959	3.97582	6.63359	8.76438	9.37741	6.3106	6.96891	7.46125	7.64593	9.89868	7.73011	8.68963	9.73949	5.85521	5.26947	6.87975	7.3902	7.73451	6.53665	6.69434
Soltu.Atl.06_4G002470.1	0.861232	0.862286	0.866212	0.849582	1.32625	0.874414	0.545994	0.820963	0.935015	0.89332	0.691544	0.927375	0.332996	0.64851	1.01494	0.538123	1.02884	0.775698	0.840573	0.580931	0.850487
Soltu.Atl.07_0G000590.1	0.622352	0.65247	0.493406	0.228485	0.467587	0.270549	0.297223	0.260222	0.313767	0.62265	0.565489	0.716682	0.259127	0.411575	0.34872	0.508	0.301542	0.301578	0.364995	0.430011	0.36016
Soltu.Atl.05_3G020240.1	0	0	0	0	0	0	0	0	0	0	0	0	0	0	0	0	0	0	0	0	0
Soltu.Atl.07_2G000220.1	1.7307	1.57881	1.69504	15.7372	16.0325	2.20755	3.10085	2.98251	13.9287	20.0964	13.6681	13.5939	1.96158	2.424	1.89717	3.08182	24.5934	5.46294	2.29879	2.2316	2.53015
Soltu.Atl.03_4G004610.1	0.752329	0.255444	0	0.068081	0.307606	0	0.069182	0.089026	0.146819	0	0.26197	0.16238	0	0	0	0.14032	0	0	0	0.102474	0.06532
Soltu.Atl.03_2G021540.1	0.078548	0.049339	0	0.210707	0.192569	0.295888	0.368116	0.094259	0.087549	0.073393	0.115197	0.228785	0	0.035882	0.083431	0.046015	0.125681	0.077936	0.275427	0.204213	0.370148
Soltu.Atl.01_3G016020.1	3.80554	4.99262	3.91609	5.19851	5.78716	6.04055	8.54631	8.93689	8.62251	4.79158	5.68044	5.16178	5.3177	4.71761	4.3808	7.7164	7.97852	7.89518	5.12181	6.11601	4.30024
Soltu.Atl.10_4G005710.1	0	0	0	0	0	0.037932	0	0	0	0	0	0	0	0	0	0	0	0	0	0	0
Soltu.Atl.11_3G020250.1	3.6478	2.63439	4.10863	2.11815	2.87824	1.34822	2.29993	1.2457	1.75146	1.5667	3.64618	2.64637	3.34801	2.9823	5.2498	1.89676	2.31353	0.297237	1.0247	1.98713	3.78778
Soltu.Atl.04_1G006500.1	3.2557	3.55667	2.32255	8.21003	8.17778	8.40149	10.9589	10.7511	9.4131	8.37706	9.32662	9.72653	7.07165	7.36602	7.10105	11.3315	11.936	11.7044	9.815	7.85282	7.85456
Soltu.Atl.08_1G018280.1	0	0	0	0	0	0	0	0	0	0	0	0	0	0	0.050174	0	0	0	0	0	0
Soltu.Atl.01_1G019250.1	0	0	0	0	0	0	0	0	0	0	0	0.106439	0	0	0	0	0	0	0	0	0
Soltu.Atl.07_0G013850.1	0.317416	0	0.528224	0.394401	0.440845	0.339086	0.517908	0.699667	0.497708	1.76794	0.360444	1.57986	0.267217	0.363631	0.672056	0.482389	0.625364	0.493925	0.435307	1.4703	0.105541
Soltu.Atl.12_4G007420.1	0	0	0	0	0	0	0	0.038909	0	0.040569	0	0	0	0	0	0	0	0.026975	0.078226	0.029132	0
Soltu.Atl.08_1G009500.1	10.5808	9.20621	11.5181	46.1603	23.6126	28.9304	5.58833	5.42277	4.87199	3.35838	4.76633	3.47897	57.8049	19.1523	43.0464	5.90911	10.5153	3.8695	2.89677	3.37181	3.44011
Soltu.Atl.06_4G002970.1	0	0	0	0	0	0	0	0	0	0	0	0	0	0	0	0	0	0	0	0	0
Soltu.Atl.05_2G015610.1	0	0	0	0	0	0	0	0	0.182733	0	0.059949	0	0	0	0.128191	0	0	0	0	0	0
Soltu.Atl.S064090.1	0	0	0	0	0	0	0	0	0	0	0	0	0	0	0	0	0	0	0	0	0
Soltu.Atl.10_1G001400.1	4.11374	3.29432	3.38042	2.68312	3.17333	2.75949	2.81551	3.27604	2.53374	2.9862	3.33378	3.96099	3.27843	3.08318	3.19026	3.0529	2.84132	1.82332	2.80937	3.28761	3.48717
Soltu.Atl.09_0G006660.1	0	0	0	0	0	0	0	0	0	0	0	0	0	0	0	0	0	0	0	0	0
Soltu.Atl.02_4G024170.1	0	0	0	0	0	0	0	0	0.124864	0	0	0	0	0	0	0	0	0	0	0	0.010436
Soltu.Atl.12_3G010420.1	0	0	0	0	0	0	0	0	0	0	0	0	0	0	0	0	0	0	0	0	0
Soltu.Atl.11_3G003750.1	0.153797	0	0	0	0	0	0	0	0	0	0	0	0	0	0	0	0	0	0.108389	0	0
Soltu.Atl.04_0G009780.1	0.116599	0	0	0.162674	0.16136	0	0	0	0	0.088209	0	0	0	0	0	0	0.132556	0.265098	0.013884	0.14811	0.055993
Soltu.Atl.05_0G005380.1	0.950819	0.89432	3.15475	0.553193	0.345812	0	4.03321	2.26327	4.91263	0.578927	1.27982	1.42313	0.566765	0.308561	0.455208	3.53434	3.20201	2.12279	0.768851	4.06411	1.33611
Soltu.Atl.10_4G000290.1	0	0	0	0	0	0	0	0	0	0	0	0	0	0	0	0	0	0	0	0	0
Soltu.Atl.02_1G014590.1	0.056938	0	0	0	0	0	0	0.054795	0	0	0	0	0	0	0	0	0	0	0	0	0
Soltu.Atl.04_2G009800.1	0.04631	6.4784	0.071219	0.560371	1.07806	1.19129	12.833	11.5253	10.348	106.037	160.357	112.551	0.205588	0.202121	0.232731	13.4177	18.1902	13.1132	119.481	126.466	113.639
Soltu.Atl.01_2G010560.1	0	0.597848	0.215191	0	0	0	0	0	0	0.436086	0	0.315884	0.121869	0	0	0.286337	0	0.256364	0.187641	0.196186	0.220351
Soltu.Atl.04_4G012210.1	3.65299	5.84264	5.10123	13.5149	14.5777	13.9168	12.9187	11.7089	13.036	34.3563	73.1845	46.4613	14.6756	8.88941	16.2942	13.4868	12.1421	8.58111	56.026	57.3583	38.5816
Soltu.Atl.12_4G008950.1	5.99803	5.3048	5.84843	9.83965	10.9766	10.2063	19.417	17.6496	18.3031	16.0599	19.1488	16.0768	10.4999	9.40444	10.3671	19.7861	17.0139	15.6807	18.5804	19.8474	13.5268
Soltu.Atl.02_4G022000.1	0.920095	0.712458	0.566786	0.391551	0.285014	0.608831	0.79166	0.509729	0.56418	1.01473	0.838786	0.768945	0.381978	0.564254	0.372057	0.391692	0.54966	0.581589	0.655572	0.654241	0.817778
Soltu.Atl.12_3G006070.1	3.71807	3.96638	4.64127	53.2299	56.2958	45.0858	9.49351	10.016	6.71682	2.01634	3.36705	3.09378	63.2615	41.1803	74.3366	24.7612	10.8686	6.98434	3.32307	3.45555	2.10851
Soltu.Atl.04_1G009880.1	0.716355	0.911422	1.23668	1.36137	1.43005	1.29099	0.69964	0.271412	0.44291	0.49209	0.91579	0.658395	2.17069	1.98	1.50514	0.724905	0.379785	0.700257	0.594634	0.740243	0.403441
Soltu.Atl.S038060.1	0	0	0	0	0	0	0	0	0	0	0	0	0	0	0	0	0	0	0	0	0
Soltu.Atl.03_1G002440.1	0	0.17127	0	0.082285	0.096758	0	0	0.126733	0.084673	0.221347	0.103007	0.726547	0.044664	0	0.05778	0.048999	0.097121	0.583697	0.321933	0.075868	0
Soltu.Atl.04_4G021150.1	9.67092	14.5727	15.0836	4.85399	4.00015	4.60917	5.4562	5.4664	5.07772	5.33073	5.22024	6.05682	3.46328	3.95575	4.44797	4.86369	6.86386	5.22701	5.82862	5.63135	5.74725
Soltu.Atl.04_3G014420.1	0.184013	0.11412	0.256382	4.3411	12.4393	10.9657	9.5392	10.883	9.06463	0.415591	0.38912	0.54111	6.11382	7.0808	4.45031	26.0721	18.5867	12.5474	0.848838	0.258485	0.423336
Soltu.Atl.04_4G001060.1	0.125607	0.306207	0	0.59947	0.309509	0.847048	0.96336	0.292686	0.79056	0.210637	0.466685	0.353473	0.51932	0.225621	0.628442	0.313769	0.541673	0.455313	0.229976	0.430641	0.175293
Soltu.Atl.07_1G001780.1	4.21847	5.56135	4.70242	11.6092	18.045	17.2702	2.24918	3.26375	1.54168	2.19528	1.27595	7.02681	10.0309	20.5806	22.9937	13.93	0.512534	3.726	0.748016	0.555063	2.14646
Soltu.Atl.08_3G014200.1	0	0	0	0	0	0	0	0	0	0.064856	0	0	0	0.133878	0	0	0	0	0	0	0
Soltu.Atl.01_2G021600.1	0	0	0.121997	0.215873	0.301687	0.456115	0.087765	0.148052	0.106295	0.356923	0	0.075382	0.149246	0	0	0.158925	0.108667	0	0.0605	0.149058	0.079259
Soltu.Atl.03_3G016270.1	0.093885	0.036815	0.073431	0.020524	0.040417	0.048049	0.084708	0.078564	0.017436	0.312876	0.382421	0.414925	0.083329	0.108475	0.064795	0.07104	0.082372	0.057146	0.2981	0.373871	0.251569
Soltu.Atl.12_2G006110.1	7.31459	8.44079	8.4222	4.48274	3.1574	3.36796	11.3738	10.631	10.7799	9.9385	8.13367	9.54565	3.26794	3.35164	3.72517	9.04135	11.7832	12.5307	12.3721	10.8396	11.3332
Soltu.Atl.09_4G022310.1	31.9063	34.3391	33.6896	28.0467	20.7428	25.6442	50.7168	49.9601	49.1123	47.8523	42.9581	46.8909	21.7711	23.3876	21.1551	40.2479	48.5484	48.5841	51.863	51.8692	52.3383
Soltu.Atl.09_0G007600.1	0	0	0	0	0	0	0	0	0	0	0	0	0	0	0	0	0	0	0	0	0
Soltu.Atl.01_2G012580.1	20.4145	18.5816	20.243	11.8445	12.0653	10.2703	6.14251	6.52384	8.60815	8.26852	11.9943	10.3513	19.7545	15.9608	18.1163	8.53145	7.09629	5.32571	8.84662	8.93092	9.72374
Soltu.Atl.05_1G009460.1	0.228047	0.263709	0.276988	0.197281	0.101971	0	0.782683	1.14577	0.667379	4.5324	2.25433	2.66634	0	0.08621	0.125575	0.810033	0.358319	1.08992	1.82938	2.4234	1.21779
Soltu.Atl.03_0G001050.1	0.905292	1.14943	1.02765	0.908428	1.29083	1.62601	0.824413	1.23867	1.17963	0.822849	1.03734	1.00993	1.07546	1.74517	0.939862	0.947421	0.931495	0.723274	0.743108	0.806562	0.777575
Soltu.Atl.07_2G001570.1	0	0	0	0	0	0	0	0	0	0	0	0	0	0	0	0	0	0	0.167535	0	0
Soltu.Atl.02_1G021730.1	0	0	0	0	0	0	0	0.133988	0	0	0	0	0	0	0	0	0	0	0	0	0
Soltu.Atl.11_1G010480.1	5.82151	6.30665	5.33415	5.74951	6.40152	6.8863	6.03999	5.4124	6.41538	7.18253	9.1499	8.42812	4.75943	5.52534	4.82815	6.65425	6.15402	6.00201	6.68379	5.5429	5.93926
Soltu.Atl.04_1G007670.1	0.896541	0.67039	0.38593	0.678907	0.328856	0.682612	1.3642	0.550849	0.381811	1.50487	0.785681	0.540514	0.790522	0.256305	0.164002	1.85752	2.91388	0.631896	0.629687	1.84598	2.04434
Soltu.Atl.01_0G016750.1	7.03486	6.19498	6.96959	15.8789	13.0668	13.7972	6.19452	6.36646	6.28399	5.0885	4.64051	5.93587	14.5014	12.7389	11.8676	7.36533	4.90651	5.45394	5.83597	4.85016	5.12592
Soltu.Atl.05_1G022310.1	0.129514	0.08968	0.467936	0.204492	0.180384	0.249295	0.038184	0.145167	0.259975	0.170321	0.773782	0.300452	0.165479	0.110044	0.372428	0.960943	0.283652	0.447965	0.101422	0.410205	0.68088
Soltu.Atl.06_2G002580.1	0	0	0	0	0	0	0	0	0	0	0	0	0	0	0	0	0	0	0	0	0
Soltu.Atl.S006970.1	17.5636	16.077	12.7024	5.68704	6.81829	4.86015	7.94119	5.05647	10.1719	12.2199	12.5628	11.8514	4.65775	7.8255	11.1665	8.96931	8.82731	11.6918	11.34	7.97227	7.70745
Soltu.Atl.04_4G020280.1	2.87589	3.05733	2.69132	6.83235	5.69589	5.49917	4.01263	4.17232	4.82271	7.42431	8.4883	7.52986	3.38292	4.11475	3.63755	5.34755	4.10882	3.29258	8.8635	8.77243	7.92934
Soltu.Atl.08_4G003190.1	0	0	0	0	0	0	0	0	0	0	0	0	0	0	0	0	0	0	0	0	0
Soltu.Atl.11_3G004180.1	0	0	0	0.056388	0	0	0	0	0	0.033858	0	0	0	0	0	0	0	0	0	0	0
Soltu.Atl.01_4G018700.1	33.549	31.0566	26.6604	59.4982	49.6803	62.4554	28.9305	30.8519	27.2816	31.7546	29.8556	29.8441	22.5703	26.8496	25.2621	23.8943	23.3119	27.4415	30.967	31.328	32.98
Soltu.Atl.S122000.1	0	0.12938	0	0	0	0	0	0	0	0.596324	0.926189	0.726751	0	0	0	0	0	0	0.358609	0.734364	0.170163
Soltu.Atl.01_4G012910.1	0	0	0	0	0	0	0	0	0	0	0	0	0	0	0	0	0	0	0	0	0
Soltu.Atl.05_3G003290.1	0	0	0	0	0	0	0	0	0	0	0	0	0	0	0	0	0	0	0	0	0
Soltu.Atl.02_3G015100.1	2.67228	2.31684	2.75311	5.77104	5.77181	7.56741	9.05302	10.094	9.98417	7.45879	8.04322	9.29753	4.04099	5.23273	5.65013	8.08409	11.6407	7.72003	9.18415	9.3209	7.881
Soltu.Atl.05_1G019090.1	1.53069	1.07714	3.8289	0.777126	0.589156	0.867498	2.49497	2.16853	2.73047	0.956714	2.24633	1.0927	2.71467	1.05492	2.06406	5.02423	1.58847	2.37205	1.58121	1.74309	1.4505
Soltu.Atl.01_1G001560.1	3.20794	3.21515	3.14371	3.20076	2.87656	4.03687	2.75358	2.83504	2.55424	3.18166	3.84253	3.76467	2.10422	3.06838	2.77367	2.70055	3.12556	3.39594	3.86705	2.61493	3.37067
Soltu.Atl.11_2G004410.1	0	0.041131	0	0	0	0	0.057504	0	0	0.319534	0.50293	0.331186	0	0	0	0	0	0	0.266013	0.297098	0.101212
Soltu.Atl.03_3G002660.1	3.21937	3.6799	4.30563	11.5804	10.9193	12.1546	8.0097	8.0338	7.22014	10.4684	9.34532	10.5427	5.82576	4.54954	7.94167	8.16686	9.76564	9.34253	11.0864	10.102	10.5462
Soltu.Atl.10_1G000750.1	4.02807	3.24907	3.7626	4.67645	4.7962	4.56284	7.23615	6.16245	6.024	4.61072	3.51905	3.867	3.12477	2.67129	3.14377	4.81167	6.49624	6.05344	3.9781	4.09253	3.25349
Soltu.Atl.02_4G018400.1	0	0	0	0	0	0	0	0	0	0	0.091521	0	0	0	0	0.087093	0	0	0	0	0
Soltu.Atl.06_0G005440.1	15.256	15.9151	18.6239	19.3664	18.3364	23.0833	18.4417	20.8085	19.3736	12.8364	15.8337	17.9288	18.2019	17.956	17.7981	21.2205	18.9214	18.0123	17.0886	16.4157	13.2193
Soltu.Atl.01_2G023600.1	0	0	0	0	0	0	0	0	0	0.088401	0	0.189659	0	0	0	0	0	0	0.170609	0.108935	0
Soltu.Atl.S041840.1	0	0	0	0	0	0	0	0	0	0	0	0	0	0	0	0	0	0	0	0	0
Soltu.Atl.11_1G004280.1	0	0	0	0	0.082227	0	0	0	0	0	0	0	0	0.030029	0	0	0	0	0	0	0
Soltu.Atl.01_3G013790.1	0	0	0	0	0	0	0	0	0	0	0	0	0	0	0	0	0	0	0	0	0
Soltu.Atl.02_2G025970.1	0.805255	0.394161	0.354293	0.955637	0.578097	0.623122	0.488424	0.657294	0.357365	0.572407	0.685737	0.429221	0.993187	1.7924	1.04281	0.421543	0.428419	0.541742	0.849266	0.436018	0.815039
Soltu.Atl.02_2G010210.1	1.1521	1.32819	1.19834	1.34237	2.04181	1.79471	2.10547	2.41095	2.67709	2.46342	3.11497	2.28221	3.20484	2.99054	2.72675	2.95629	2.10373	2.30278	1.52339	1.52401	2.33373
Soltu.Atl.04_3G010430.1	0.213318	0.353304	0.175345	1.26813	0	0.157827	2.68438	0.529629	0.527326	0.240972	0.211991	0.257245	0	0.159854	0.093368	0.128825	0.398713	0.355786	0.144796	0.224103	0.236047
Soltu.Atl.01_0G000740.1	0	0	0	0	0	0	0	0.025673	0.0152	0.210153	0.365012	0.407011	0	0	0	0	0.022686	0	0.252491	0.322738	0.291298
Soltu.Atl.03_1G001930.1	0	0	0	0	0	0	0	0	0	0	0	0	0	0	0	0	0	0	0	0	0
Soltu.Atl.03_3G023650.1	0.627875	1.05953	0.878897	0.323303	0.305029	0.346702	1.31209	1.22501	1.42318	1.20077	1.12446	1.04951	0.407674	0.613605	1.18886	1.39401	1.09587	0.894904	1.28628	0.555407	1.51536
Soltu.Atl.08_2G002870.1	0	0	0	0	0	0	0	0	0	0.031745	0.04576	0	0.045722	0	0	0	0	0	0.043345	0.050009	0
Soltu.Atl.10_4G000870.1	0	0.013984	0	2.15754	1.9007	4.51922	0.66163	0.620186	0.859805	0.034275	0.01462	0.036607	0.619299	0.608545	0.433931	0.366841	0.922268	1.16644	0	0	0
Soltu.Atl.12_3G005520.1	0.24683	0.443337	0.248901	1.33869	1.49233	0.966255	0.406684	0.484221	0.264331	1.01446	0.796371	0.768395	2.04338	2.24567	0.971691	0.174276	0.389384	0.316246	1.00341	0.643093	0.592135
Soltu.Atl.01_2G008880.1	0	0	0	0	0	0	0	0	0	0	0	0	0	0	0	0	0	0	0	0	0
Soltu.Atl.01_3G012260.1	0	0	0	0	0	0	0	0	0	0	0	0	0	0	0	0	0	0	0	0	0
Soltu.Atl.05_3G009070.1	1.68081	1.75212	0.900202	1.3051	1.0172	1.31553	1.00001	1.01547	1.15958	0.83512	0.826737	0.989868	1.08116	1.10457	1.14923	1.44077	0.824051	1.04809	0.790223	0.749965	0.802448
Soltu.Atl.01_4G013280.1	5.62519	5.96615	5.12876	1.01378	0.855853	1.23178	2.23576	2.55111	2.82345	2.31146	2.11597	2.32169	0.690883	0.637821	0.654155	2.14932	2.37383	2.71858	2.53488	1.77435	2.27999
Soltu.Atl.01_1G000210.1	12.6837	11.5413	12.9716	9.78998	16.174	15.1224	2.50577	3.00607	3.01428	2.26178	7.13128	4.79657	14.5815	17.944	13.5106	2.41028	2.08593	1.87417	2.87423	3.15048	6.35616
Soltu.Atl.05_2G000770.1	0	0	0	0	0	0	0	0	0	0	0	0	0	0	0	0	0	0	0	0	0
Soltu.Atl.06_3G001150.1	0	0.15865	0.073004	0	0	0.062099	0.091885	0.13451	0.17437	0.2253	0.242784	0.089432	0	0	0	0	0	0	0.250678	0	0.072473
Soltu.Atl.06_2G018260.1	5.77967	6.83006	5.9161	17.4267	13.0699	17.1165	18.7282	20.3176	21.0159	13.9737	12.3947	13.3423	11.1555	13.0868	10.3662	18.4395	26.5261	23.3027	21.4335	17.1025	19.8563
Soltu.Atl.09_1G013250.1	0	0	0	0	0	0	0	0	0	0.099958	0	0	0	0	0	0	0	0	0	0	0
Soltu.Atl.01_2G015050.1	0.296177	0.261356	0.255797	0.13091	0.165618	0.304417	0.158317	0	0.15194	0	0.323558	0	0.60472	0.205953	0.314965	0	0	0	0	0.106312	0
Soltu.Atl.03_0G006580.1	0.404779	5.45965	4.37806	8.51697	45.4448	15.8372	32.287	16.7059	15.2597	10.7742	48.9106	12.7744	19.1788	9.22382	6.78561	33.5776	37.9287	33.5604	40.8084	22.7335	10.9439
Soltu.Atl.06_1G017640.1	1.07164	0.90188	0.327834	0	0.160362	1.20314	0.520943	0.218364	1.49164	0.360678	0	0.12881	0.336829	0.928571	2.11259	0.10649	0.332558	0.588816	0.110168	0.198052	0
Soltu.Atl.02_3G019730.1	0	0	0	0	0	0.045531	0	0	0	0	0	0.043723	0.062237	0.120438	0.086402	0.036518	0	0.020994	0	0	0.01717
Soltu.Atl.12_1G003770.1	0	0	0.120448	0.128979	0	0	0	0	0	0.08463	0.027454	0.031719	0	0.047983	0	0	0	0	0	0	0.046095
Soltu.Atl.04_3G004370.1	0.363643	0.455988	0.613998	0.230657	0.431714	0.065902	0.634748	1.18061	1.20469	0.515394	0.34438	0.242948	0.182757	0	0.215133	0.692438	0.794912	0.836712	0.455975	0.490013	0.461891
Soltu.Atl.12_2G017300.1	0.200257	0.422516	0.471829	0.880418	0.832933	0.83388	0.574725	0.790002	0.59894	0.574343	1.09483	0.65566	0.694404	0.830746	0.774777	0.549094	0.408959	0.556898	1.0437	0.60217	0.598141
Soltu.Atl.02_1G015070.1	15.2411	12.7776	17.5038	6.35429	8.6136	8.20287	18.1339	13.8957	15.7831	9.56424	8.55541	8.99626	8.21819	7.58705	7.05769	9.46834	13.5872	11.3262	9.23806	10.6048	9.31155
Soltu.Atl.12_3G003150.1	4.04788	1.90652	2.7492	1.46589	3.97769	1.94718	2.19718	1.74446	1.32996	1.16816	1.94391	3.432	1.42092	2.72538	2.73351	1.80218	0.202745	0.448141	2.8882	1.03059	1.23517
Soltu.Atl.03_3G002080.1	0	0.084243	0	0.016657	0.015575	0	0.055479	0.232744	0.135917	1.2611	0.953944	0.966027	0	0	0.013441	0.01673	0.136758	0.146435	0.684184	0.688356	0.746673
Soltu.Atl.06_2G005050.1	7.7326	7.7777	6.85187	8.94628	8.27786	11.0846	5.03203	5.46016	4.6272	7.11714	6.549	7.04405	7.32342	9.03375	7.49762	5.54515	5.59049	5.40318	5.43928	4.79327	5.22199
Soltu.Atl.10_1G004120.1	1.23807	1.29509	1.13174	1.13689	0.707104	2.01412	0.500281	0.440657	1.15507	1.41218	2.1379	1.51525	0.843208	0.660495	1.24727	1.07991	0.764301	1.08677	1.21708	0.197562	1.67907
Soltu.Atl.05_1G021170.1	0	0	0	0.061834	0	0.185206	0	0	0	0	0.130201	0	0.070123	0	0.105968	0	0	0.061625	0	0	0
Soltu.Atl.05_2G001420.1	2.47395	2.70779	3.7045	0	0.293907	0	0	0.332682	0	0.861265	0.929151	2.07393	0.263849	0.197315	0	0.300711	0.178177	0.343698	1.19044	0.791324	0.434223
Soltu.Atl.04_3G002690.1	0.959391	1.07556	1.10983	0.397612	0.477959	0.299259	0.34952	0.834727	0.723544	1.28509	1.34895	1.07176	0.53737	0.481352	0.155837	1.15413	0.299821	0.639832	1.38336	1.05443	1.43943
Soltu.Atl.07_1G004660.1	8.97647	11.1651	11.4845	5.13293	5.36313	3.90366	10.0856	9.36366	10.1452	6.79239	6.94862	7.15484	5.43606	4.98299	4.74534	8.92832	8.31891	8.85307	5.70048	6.43468	7.68017
Soltu.Atl.06_2G019130.1	0	0	0	0	0	0	0	0	0	0	0	0	0	0	0	0	0	0	0	0	0
Soltu.Atl.03_0G003690.1	0.370956	0	0.540834	0.112902	0.162589	0	0	0	0.21629	0.420574	0.257184	0.25673	0.312334	0.168691	0.548347	0.126313	0	0	0.186172	0.170294	0
Soltu.Atl.09_1G004330.1	0	0	0	0	0	0	0	0	0	0	0.090614	0.170081	0	0	0	0.132139	0	0	0	0.085179	0.103451
Soltu.Atl.12_4G010690.1	0.061035	0	0	0	0	0	0.06555	0	0.048059	0	0	0	0	0	0	0	0	0	0	0	0
Soltu.Atl.07_0G008820.1	0	0.104686	0	0	0	0	0.096518	0.079287	0.04205	0.93271	1.46291	0.954617	0	0	0	0	0.039044	0	0.763588	0.933075	0.793465
Soltu.Atl.01_0G007170.1	0.282432	0.706501	0.54784	1.56852	0.595073	0.533277	2.94226	3.93215	3.96209	5.11881	4.54354	5.04608	0.546667	0.589348	0.678436	2.47547	3.92515	4.63299	4.83271	4.88642	3.30325
Soltu.Atl.12_1G004270.1	0.937283	1.00862	1.98548	0.379225	0.203659	0.142525	0.467324	0.14797	0.141015	0.050486	0	0.103644	0.633183	0.385079	0.773393	0.271056	0	0	0	0	0
Soltu.Atl.05_1G017800.1	0	0	0	0	0	0	0	0	0	0	0	0	0	0	0	0	0	0	0	0	0
Soltu.Atl.06_0G004710.1	4.45899	4.57825	4.31555	5.01971	6.64804	7.36368	4.29313	3.82973	4.30281	4.1677	4.66494	4.216	4.12264	5.55962	5.33854	3.88649	5.35713	4.51891	4.45339	3.86884	3.55773
Soltu.Atl.06_1G013550.1	0.410769	0.465692	0.187777	0.309725	0.129851	0.397853	0.160332	0.251853	0.238835	0.307818	0.3351	0.361022	0.147189	0.259966	0.133897	0.197202	0.38412	0.150363	0.402014	0.28926	0.138235
Soltu.Atl.02_2G014410.1	0	0	0	0	0	0	0.035887	0	0	0	0	0	0	0	0	0	0	0	0	0	0
Soltu.Atl.11_3G020190.1	0	0	0	0.091301	0	0.099074	0.048596	0	0	0.016484	0	0.11014	0.042777	0.027867	0	0.022943	0	0	0	0.037756	0.076563
Soltu.Atl.07_2G008680.1	0	0	0	0	0.051401	0	0	0	0	0	0	0	0	0	0	0	0	0	0	0	0
Soltu.Atl.04_0G005780.1	0	0	0	0	0	0	0	0	0	0	0	0	0	0	0	0	0	0	0	0	0
Soltu.Atl.02_1G027360.1	2.51594	3.07704	2.80068	4.44259	5.41756	4.71326	4.00869	4.5473	5.04422	3.72518	3.85996	3.86126	4.67082	4.88463	4.72328	4.86999	7.11959	4.43146	3.96087	3.51087	3.34638
Soltu.Atl.01_1G014590.1	0	0	0	0.235796	0	0	0	0	0.126894	0	0.030637	0	0.126982	0.129447	0.025653	0	0	0	0	0	0
Soltu.Atl.01_4G012310.1	0.43445	0.448622	0.578666	1.52953	0.709972	0.844003	0.230997	0.495394	0.306558	0.927332	0.484787	0.605807	1.08725	1.13589	0.861161	1.7781	0.318377	0.18174	0.701463	0.690916	0.480435
Soltu.Atl.03_4G009700.1	3.99849	3.63127	4.43148	5.72405	4.22713	4.50632	3.95877	5.79319	3.94302	3.41063	4.42506	3.88159	3.43061	2.52189	3.05611	5.60127	3.75211	4.47367	3.76807	3.08223	2.75425
Soltu.Atl.12_2G002810.1	0	0	0	0	0	0	0	0	0	0	0	0	0	0	0	0	0	0	0	0	0
Soltu.Atl.05_4G005010.1	0	0	0	0	0	0	0	0	0	0	0	0	0	0	0	0	0	0	0	0	0
Soltu.Atl.S124990.1	0.427915	1.07419	0.723626	0.401535	0.305788	0	0	0.275416	0.415021	0	0	0.147426	0	0.389809	0	0	0.300212	0	0	0	0
Soltu.Atl.07_3G019350.1	0.019057	0	0	0	0	0	0	0	0	0.014281	0	0	0	0	0	0	0.011761	0	0.015157	0	0
Soltu.Atl.02_4G023250.1	2.06715	2.10202	1.99279	0.69097	0.935059	0.988154	1.2791	1.16511	1.20545	0.227871	0.317231	0.350645	0.681662	0.422959	0.647269	1.16541	0.95762	1.13238	0.262096	0.148967	0.408495
Soltu.Atl.12_0G006340.1	0.302957	0.510876	0.581412	1.12701	0.712205	1.03409	0.793129	0.845781	0.956558	1.03612	0.895633	1.18125	0.651478	0.533565	0.658743	1.15869	1.15193	1.04226	1.396	1.00009	1.0741
Soltu.Atl.09_2G019770.1	0.171039	0.089476	0.314856	0.615541	0.258168	0.523299	0.893726	0.857597	0.233772	0.335228	0.608864	0.590424	0.315304	0.37643	0.143327	0.685629	0.370848	0.420414	0.691088	0.51429	0.42144
Soltu.Atl.04_1G004930.1	0	0	0	0	0	0	0	0.047387	0	0	0	0	0	0	0	0	0	0	0	0	0
Soltu.Atl.06_4G006740.1	0	0	0	0	0	0	0	0	0	0	0	0	0	0	0	0	0	0	0	0	0
Soltu.Atl.02_3G018460.1	0.739401	0.397187	0.312891	4.23583	1.82873	1.5845	1.30663	1.29141	1.12853	0.44404	0.574129	0.495665	1.72303	1.17515	1.43043	1.17724	1.42239	1.48779	1.93113	0.82878	0.541128
Soltu.Atl.02_4G009340.1	0.933574	1.28526	1.31875	0.17282	0.283893	0.226874	0.731619	0.788494	0.586108	0.244685	0.271235	0.317638	0.172178	0.060552	0.104826	0.722364	0.697984	0.670687	0.620005	0.303523	0.38514
Soltu.Atl.10_4G006430.1	5.17149	2.0958	4.30582	11.3673	10.4085	13.1828	5.62569	3.6955	3.41807	7.59587	6.60058	8.6112	3.5817	4.5956	3.32017	4.28755	3.54978	2.64756	3.33991	3.17014	3.33822
Soltu.Atl.02_4G004460.1	0.048404	0.064373	0.139016	0.166532	0.017012	0	0.062041	0.101202	0.044582	0.255684	0.163847	0.211525	0.138259	0	0	0.13028	0.039025	0.039753	0	0.261566	0.012632
Soltu.Atl.S127650.1	0	0	0	0	0	0	0	0	0	0	0	0	0	0	0	0	0	0	0	0	0
Soltu.Atl.05_2G003480.1	2.32211	2.13029	7.01312	0.800166	4.89762	2.3881	7.53846	2.82014	3.58397	2.97015	3.22889	3.45859	1.3683	3.50423	2.11948	1.94945	1.45819	2.47542	0.98236	1.04253	1.49763
Soltu.Atl.02_2G011160.1	0	0	0	1.93575	0.436669	0.548229	2.66425	1.79047	1.32154	0.447479	1.02504	0.396487	0	0	0	0.472548	0.328665	0.403346	0.581173	0.473411	0.382838
Soltu.Atl.02_1G025730.1	0.124942	0.205789	0.31181	0.153665	0.423088	0.372327	0.204115	0.02373	0.175714	0.077437	0	0.078374	0.063805	0.0665	0.180353	0.105469	0.032425	0	0.054874	0	0.076416
Soltu.Atl.02_2G030860.1	0	0	0	0	0	0	0	0	0	0	0	0	0	0	0	0	0	0	0	0	0
Soltu.Atl.03_3G013350.1	0	0	0	0	0	0	0	0	0	0	0	0	0	0	0	0	0	0	0	0	0
Soltu.Atl.04_2G008470.1	2.2547	1.27513	2.93096	0.568076	1.11223	0.662107	0.654815	1.1395	0.624083	1.17989	1.01971	0.516266	1.60894	1.40383	1.95761	0.775237	0.387112	0.525374	0.520414	0.564769	0.768505
Soltu.Atl.05_1G018750.1	0	0	0	0	0	0	0	0	0	0	0	0	0	0	0	0	0	0	0	0	0
Soltu.Atl.07_3G017300.1	0	0	0	0.137445	0.433205	0.165388	0.121596	0.326859	0.168605	0	0	0	0.114274	0	0	0	0	0	0.126081	0	0
Soltu.Atl.10_1G003470.1	4.66634	3.66216	4.55571	5.18671	6.1084	6.56822	6.13706	5.46931	5.8827	5.30645	6.07562	5.7432	3.35897	4.274	4.40554	5.56962	5.70165	5.0625	5.14882	4.08815	4.67806
Soltu.Atl.S087920.1	0	0	0	0	0	0	0	0	0	0	0	0	0	0	0	0	0	0	0	0	0
Soltu.Atl.01_2G002870.1	0	0	0	0	0	0	0	0	0	0	0	0	0	0	0	0	0	0	0	0	0
Soltu.Atl.02_1G009480.1	0	0	0	0	0	0	0	0	0	0	0	0	0	0	0	0	0	0	0	0	0
Soltu.Atl.12_2G000060.1	2.95877	2.59153	2.58261	3.34293	2.30685	3.42597	2.31874	2.24165	2.42596	2.96366	3.23423	3.18911	3.01946	2.39111	2.32544	2.48951	2.85634	2.60977	2.56071	2.38864	2.48671
Soltu.Atl.02_2G024800.1	0.540465	0.469332	0.462437	0.346145	0.552434	0.33924	1.15019	0.840457	1.08661	1.03519	0.765144	0.677747	0.561908	0.17261	0.197921	1.33681	0.760739	1.00968	1.07951	0.546734	0.767388
Soltu.Atl.05_3G005000.1	5.40683	4.76297	5.68698	7.29665	12.0487	10.0399	6.2386	7.45944	7.22542	3.43071	3.76863	4.85829	4.9967	4.14169	6.7666	5.60608	6.96216	6.64491	3.7395	3.79054	3.96019
Soltu.Atl.05_3G020090.1	0	0.122799	0.095949	0	0	0	0.207912	0.325764	0.46098	0.411544	0.405508	0.107117	0	0	0.058704	0.23403	0.318975	0.44132	0.426735	0.415554	0.537578
Soltu.Atl.11_1G004390.1	1.62249	2.36265	2.75392	2.52891	3.5321	4.3153	4.4284	5.14677	4.98624	1.88595	2.0182	1.28425	2.96723	2.67197	2.75144	5.32353	6.8196	5.02956	2.86757	2.48676	1.91536
Soltu.Atl.02_4G003110.1	0.377053	0.247917	0.321815	0.171033	0.235155	0.110532	0.127172	0.102752	0.107894	0.072264	0.053857	0.047243	0.195156	0.067935	0.112891	0.323389	0.138103	0.192608	0.073079	0.081491	0.090348
Soltu.Atl.07_1G013230.1	20.4881	17.3016	17.8616	27.3407	24.2122	23.2724	11.7745	12.2072	9.69139	12.3113	9.92306	11.2701	38.2223	33.8304	34.2267	14.1928	10.3454	10.4215	10.924	11.2992	10.9872
Soltu.Atl.09_0G009650.1	0	0	0	0	0	0	0	0	0	0	0	0	0	0.199731	0	0.050352	0.11308	0	0	0	0
Soltu.Atl.05_2G012560.1	0	0	0	0	0	0	0	0	0	0	0	0	0	0	0	0	0	0	0	0	0
Soltu.Atl.07_2G009150.1	0.788405	0.581122	0.438014	0.244327	0.05524	0.126308	0.429368	0.32991	0.494719	0.302363	0.129158	0.109678	0.183568	0.08127	0.165425	0.684703	0.424516	0.383375	0.41246	0.295898	0.379896
Soltu.Atl.12_3G001310.1	0	0	0	0	0	0	0	0	0	0	0	0	0	0	0	0	0	0	0	0	0
Soltu.Atl.09_1G002920.1	0	0	0	0	0	0	0	0	0	0	0	0	0	0	0	0	0	0	0	0	0
Soltu.Atl.03_1G005130.1	0	0	0	0	0	0.052259	0	0	0	0	0	0	0	0	0	0	0.044185	0	0	0	0
Soltu.Atl.03_1G002840.1	5.12272	2.39879	0.887437	1.72552	1.99469	3.74337	3.23537	3.94828	4.45278	0.95912	2.12922	1.13272	5.11849	1.86195	1.38162	2.7066	1.50445	1.03077	0.973973	2.52001	1.18144
Soltu.Atl.02_1G013020.1	274.784	243.766	227.704	41.9349	68.5953	29.1653	26.2491	30.4324	22.2631	58.6308	42.3825	64.108	62.6029	74.1938	67.3938	44.0961	17.2397	21.0139	52.4729	60.708	53.435
Soltu.Atl.06_4G011190.1	0.454763	0.464829	0.153961	0.209879	0.147314	0.167581	0.683814	0.468168	0.912818	0.579475	0.743532	0.790616	0.342479	0.126204	0.665895	0.528532	0.809065	0.281851	0.892329	0.806619	0.772412
Soltu.Atl.05_3G018770.1	0.139941	0	0	0	0	0	0	0	0	0	0	0	0.058353	0	0	0	0	0	0	0	0.149879
Soltu.Atl.08_1G012570.1	0.038715	0.437193	0.168318	0.116188	0.655306	0.649946	0	0.137119	0.08164	0.072604	0	0.137331	0.692647	0.447379	0.118095	0.618186	0.081508	0.1035	0	0.123069	0.054418
Soltu.Atl.02_1G018900.1	0	0	0	0	0.121322	0	0	0	0.049033	0.015993	0	0.080416	0	0	0	0	0	0	0.12066	0	0.076096
Soltu.Atl.09_0G005760.1	0	0	0	0.17112	0.081671	1.52877	0.102216	0	0	0.086526	0.115346	0.161858	0.230502	0.07666	0	0.103023	0.307782	0	0	0.077787	0.162794
Soltu.Atl.10_3G010370.1	0	0	0	0	0	0	0	0	0	0	0	0	0	0	0	0	0	0	0	0	0
Soltu.Atl.06_2G015930.1	0.14149	0	0	0.307499	0.156271	0.27942	0.135331	0.237856	0	0.972022	0.475908	1.35644	0	0	0	0	0	0.222344	0.487942	0.548826	0.337217
Soltu.Atl.12_2G004480.1	3.55891	4.83904	3.49939	5.25693	5.31883	5.19907	4.41458	3.91896	3.63503	4.74489	5.15163	4.75616	5.81503	5.70292	5.44104	5.23376	4.81702	3.58648	5.10456	4.44793	5.0694
Soltu.Atl.12_1G006650.1	1.02413	1.36772	1.42632	1.19999	0.626314	0.499272	1.13007	0.686531	1.44316	1.9551	2.93592	2.02006	1.2996	0.480869	0.791474	1.56009	1.51202	1.75594	2.88887	3.27391	1.8351
Soltu.Atl.12_3G015590.1	0.164024	0.08192	0	0	0	0	0	0	0	0	0	0	0	0	0	0	0	0	0	0	0
Soltu.Atl.S110250.1	1.61508	1.09192	2.59543	0.318516	0.608351	0.489368	1.70377	1.63822	5.36125	0.617269	4.01364	0.79615	0.196132	0.239907	0.737726	1.48516	2.02745	1.90652	1.12952	1.62333	1.0909
Soltu.Atl.07_1G016550.1	2.29665	2.24493	2.54032	6.70614	9.75947	7.72846	4.87465	4.36598	4.54671	3.46866	3.67629	3.26249	11.0176	11.6856	12.4821	10.1817	5.43443	3.68893	3.52036	3.64111	3.48116
Soltu.Atl.07_4G007150.1	0	0.082575	0	0	0.06259	0	0	0	0	0	0	0	0.091014	0	0	0	0	0.049217	0.036217	0	0
Soltu.Atl.10_0G006770.1	0	0	0	0.05631	0.042153	0.03687	0.139602	0	0	0.048864	0.138135	0.07856	0.078005	0	0	0	0	0	0.045275	0.096867	0.136556
Soltu.Atl.S016770.1	0.084231	0.069082	0.538039	0.311062	0.134367	0.255586	0.534235	0.59555	0.47493	0.138271	0.179952	0.45013	0.285043	0.490272	0.671861	0.369084	0.35871	0.69422	0.316748	0.435147	0.149654
Soltu.Atl.10_2G004530.1	9.60158	10.432	8.42387	6.92394	6.93747	6.9764	5.10283	5.81274	6.10694	7.39319	6.96706	7.03188	4.74244	5.88623	4.46746	5.93458	5.67471	6.0929	6.44769	6.02857	5.90095
Soltu.Atl.02_2G009960.1	5.38933	4.10767	5.57455	1.10669	1.83582	1.52306	1.43006	2.22069	0.653272	0.94217	0.31189	0.724094	0.386087	0.327336	0.56382	0.705861	0.153089	2.44721	1.55085	0.422722	1.96223
Soltu.Atl.06_0G011670.1	0	0	0	0	0	0	0	0	0	0	0	0	0	0	0	0	0	0	0	0	0
Soltu.Atl.07_2G006080.1	0.70966	0.867733	0.276152	0.136099	0.061702	0.682656	0.26109	0.284573	0.306217	0.778357	0.430745	0.471528	0.182688	0.150017	0.647056	0.086645	0.187692	0.47402	1.21129	0.689704	0.86967
Soltu.Atl.08_4G006470.1	0.10154	0	0.162204	0.235427	0.19205	0.135635	0.139683	0.186222	0.23544	0.547317	1.46512	0.891692	0.150639	0.062485	0.145625	0	0.048994	0.155292	0.891463	0.687473	0.945119
Soltu.Atl.02_1G026280.1	0	0	0	0	0.205498	0.197724	0	0	0	0	0	0	0.457199	0.221888	0.40068	0.240976	0	0	0.069058	0	0
Soltu.Atl.11_3G020080.1	1.2204	6.49129	2.18134	0	0.110222	1.10095	19.4366	18.947	18.4991	32.0299	54.625	31.8581	0.200437	0.234302	0.270691	11.4057	32.2493	58.0372	36.8282	51.3659	50.8136
Soltu.Atl.01_1G014140.1	34.5881	42.602	57.1502	31.5225	38.9117	21.4716	15.8357	18.1402	20.1354	17.4012	39.0977	21.1193	48.1545	47.5174	47.9977	28.3524	17.2041	10.489	15.2906	22.3188	26.3292
Soltu.Atl.01_3G027700.1	0.3981	0.340187	0.120993	0.541548	0.597888	1.11866	0.518686	0.41116	0.546552	0.220671	0.129181	0.231132	0.851647	0.387813	0.830691	0.440653	0.227642	0.590053	0.203567	0.105596	0.073917
Soltu.Atl.S003220.1	0.036903	0.020921	0.045304	0.058396	0.03062	0.048912	0	0	0	0	0	0	0.167684	0.022051	0.077611	0	0.019052	0	0	0	0
Soltu.Atl.02_2G033360.1	0.330086	0.226246	0.024869	0.219216	0.345342	0.160507	0.226217	0.321663	0.25223	0.445781	0.772519	0.415247	0.058959	0.114995	0.204606	0.194288	0.190138	0.272799	0.267193	0.54075	0.258149
Soltu.Atl.01_1G009350.1	0.368641	0.641311	0.816816	0	0.181303	0	0.153562	0	0	0.154842	0	0.324178	0.191033	0.187325	0	0.33656	0	0.108366	0	0.173236	0
Soltu.Atl.03_0G004340.1	0	0	0	0	0	0	0	0	0	0	0	0	0	0	0	0	0	0	0	0	0
Soltu.Atl.01_3G034430.1	0	0.08582	0.110646	0	0.07053	0.06704	0.033662	0	0	0.08315	0.067728	0.082141	0.134894	0.1274	0.205347	0	0.047632	0	0.012382	0	0.065304
Soltu.Atl.06_4G016640.1	0.323609	0.491469	0.184995	0.243581	0.29673	0.200533	1.48247	1.12923	1.64321	1.62353	2.07744	1.45157	0.107001	0.13388	0.118116	0.743574	1.38677	1.922	1.34498	1.26783	1.50293
Soltu.Atl.09_3G000950.1	0	0	0	0	0	0	0.083495	0.132291	0.134629	0	0	0	0	0	0	0	0	0.167192	0.05678	0.118403	0.03982
Soltu.Atl.01_4G023540.1	3.41393	3.23412	3.29632	1.45778	2.39344	2.18691	1.17718	1.1865	1.91035	3.9327	6.90402	6.13445	1.2862	1.1818	0.980629	0.769197	1.3337	1.14373	4.37942	4.94309	5.26879
Soltu.Atl.04_2G007340.1	0	0	0	0	0	0	0	0	0	0	0	0	0	0	0	0	0	0	0	0	0
Soltu.Atl.08_0G003300.1	0.854383	1.04021	0.551421	0.408283	0.328907	0.293164	0.676412	0.877263	0.906653	0.606592	0.500569	0.622281	0.312429	0.503528	0.238601	1.21059	0.599088	0.648265	0.485719	0.293321	0.423461
Soltu.Atl.06_0G012320.1	0.269136	0.028925	0	0.057092	0.231841	0.326839	0.121075	0.079278	0.111173	0	0.031158	0.125971	0.387442	0.179245	0.038984	0.099254	0.171235	0.165037	0.15747	0.027787	0.131448
Soltu.Atl.07_1G002360.1	0.148109	0	0.212446	0	0	0	0	0.069217	0	0	0	0	0	0	0	0.099122	0	0	0	0	0
Soltu.Atl.11_1G016220.1	0.045651	0	0	0	0	0	0	0.040071	0	0.071606	0.034035	0	0	0	0	0	0	0	0	0.066066	0
Soltu.Atl.08_4G001120.1	0	0.074642	0	0.032711	0	0.046081	0	0	0.042608	0	0	0.049243	0.03736	0	0	0.063655	0.09325	0.096915	0.0526	0	0
Soltu.Atl.10_3G008860.1	5.06346	5.8388	4.05351	1.08925	1.21716	0.897743	3.22465	1.54497	2.83501	3.20686	2.66754	4.53714	1.79941	2.61397	1.93763	2.45976	3.36854	3.13183	4.71182	4.00918	2.96538
Soltu.Atl.01_1G015230.1	0	0	0	0	0	0	0	0	0	0	0	0	0	0	0	0	0	0	0	0	0
Soltu.Atl.04_1G001790.1	0	0	0	0	0	0	0.107651	0	0	0.037191	0.096978	0.141114	0	0	0	0	0	0	0.240818	0	0.090642
Soltu.Atl.12_3G000040.1	0.177686	0.204551	0.159554	0.508411	0.233152	0.584605	0.303762	0.335599	0.203902	0.31726	0.179889	0.395103	0.269329	0.165174	0.310564	0.307695	0.179704	0.350504	0.322092	0.089515	0.145472
Soltu.Atl.01_2G000430.1	9.467	9.91469	7.44514	6.89163	6.54975	6.59982	7.37462	7.52611	7.07365	6.33366	6.13692	6.0368	4.66133	5.41291	4.64579	8.19141	6.54601	8.08951	6.53376	5.64754	5.24182
Soltu.Atl.10_3G005920.1	4.28213	0.44356	2.94154	3.97321	3.56074	1.91367	1.44165	13.2866	2.85399	5.43194	22.9245	17.8041	2.63025	3.31933	1.86213	11.9493	2.12446	10.752	31.3637	38.017	23.361
Soltu.Atl.07_1G007620.1	0	0	0	0	0	0	0.109501	0	0	0	0	0	0	0	0	0.076762	0	0	0.096595	0	0
Soltu.Atl.03_1G004260.1	4.09305	4.64131	4.59546	18.0403	28.3096	21.0392	14.4447	13.9243	10.5605	11.0761	7.46051	8.9764	33.2735	36.1824	31.4579	29.0393	11.1318	12.3605	8.1089	9.56885	13.355
Soltu.Atl.05_3G015070.1	1.69468	1.34092	1.59675	0.744073	0.425047	0.212151	0.402026	0.374283	0.597571	0.921517	0.622734	0.580661	0.473641	0.611796	1.2661	0.098173	0.221442	0.248763	0.207215	0.414278	1.01671
Soltu.Atl.08_3G006040.1	63.89	62.443	64.5086	51.7499	55.8325	49.8782	82.3683	85.8712	83.8436	82.4581	88.8883	90.493	48.1335	46.9167	47.9459	86.3842	81.7357	85.7585	98.2947	99.1389	98.879
Soltu.Atl.01_0G002350.1	0	0	0	0	0	0	0	0	0	0	0	0	0	0	0	0	0	0	0	0	0
Soltu.Atl.12_2G017960.1	3.05561	4.40003	4.63956	10.1358	11.2277	11.4032	7.58123	8.10676	6.6528	4.70873	4.01069	5.2052	4.47792	6.63994	6.46687	6.80368	7.00733	7.17204	3.79465	4.27483	4.14027
Soltu.Atl.12_4G013570.1	2.95805	3.3781	3.82583	6.44958	5.80065	6.224	8.83589	10.2727	8.81307	4.68534	3.15526	4.9226	5.19166	3.95513	3.96361	6.64289	7.91266	8.80618	7.34195	5.50402	6.26258
Soltu.Atl.08_1G017880.1	0.411122	0.264224	0.449176	0.321618	0.27557	0.345511	0.200713	0.324675	0.379812	0.239973	0.036737	0.045896	0.226044	0.197009	0.119542	0.271675	0	0.189271	0.159267	0.131285	0.053706
Soltu.Atl.01_3G020280.1	3.64184	3.17831	3.90866	2.18877	2.48057	2.0755	1.4862	1.60404	1.35031	1.81199	1.55273	2.21005	1.53744	2.39261	1.38727	1.67871	1.63639	1.28184	1.62217	1.68967	1.72773
Soltu.Atl.01_1G013690.1	0	0	0	0	0	0	0	0	0	0	0.033271	0	0	0	0	0	0	0	0	0	0
Soltu.Atl.07_3G020140.1	0	0	0	0	0	0	0	0	0	0	0	0	0	0	0	0	0	0	0	0	0
Soltu.Atl.01_3G021220.1	0.034089	0.151638	0.031481	0	0.087718	0.030526	0.019071	0.028841	0.052331	0.032509	0	0	0.031316	0.231183	0.093492	0	0	0	0	0.034211	0.087882
Soltu.Atl.03_3G024520.1	0.961156	0.660774	0.629248	0.503778	0.753736	0.826385	0.634092	0.795428	0.904739	0.834735	0.802742	0.98711	0.26312	0.388373	0.489775	1.90258	0.613058	0.720152	0.837694	0.895235	0.225622
Soltu.Atl.02_1G015850.1	0	0	0	0	0.116097	0	0	0	0	0	0	0	0	0	0	0	0	0	0	0	0
Soltu.Atl.S044770.1	0	0	0.064502	0	0	0	0	0	0	0	0	0	0	0	0	0	0	0	0	0	0
Soltu.Atl.06_2G010430.1	0	3.1592	0	2.30614	4.18546	3.36144	2.45271	2.92288	2.33453	3.32238	0	0	2.93568	4.39518	3.47575	3.07431	2.70654	2.20601	3.10505	2.21909	0
Soltu.Atl.04_3G001180.1	0	0	0	0	0	0	0.031193	0.043698	0.02394	0.021213	0	0.027476	0	0	0	0.030525	0	0	0.034027	0	0
Soltu.Atl.07_2G004240.1	5.04383	4.51028	4.43592	2.32315	2.4567	2.30421	4.30046	4.71384	3.85569	4.38371	4.45696	4.11909	2.02877	4.91003	2.53662	3.64634	5.18016	4.18526	3.8327	3.93524	3.9973
Soltu.Atl.11_3G014930.1	1.93487	0.421354	0.141597	0.193051	0.242445	0	0.123109	0.171095	0	0	0	0	0.198502	0.807232	0.162979	0.312002	0.532657	0.117974	0	0.104363	0.083833
Soltu.Atl.11_1G013760.1	0	0	0	0.250821	0.181348	0	0	0.247603	0.437551	0	0	0.27619	0	1.1819	0.306714	0.239811	0.289239	0.305644	0.105193	0	0
Soltu.Atl.06_4G012880.1	0	0	0	0	0	0.102304	0	0	0	0	0	0	0	0	0.055784	0	0.09864	0	0	0	0
Soltu.Atl.02_4G006430.1	1.01101	1.21041	1.11836	3.05832	2.74335	3.55042	2.64892	2.34747	2.16047	1.45657	1.52899	1.9866	2.66963	3.77716	2.21978	2.28874	1.42461	1.67661	1.90544	1.54058	2.05505
Soltu.Atl.08_1G013290.1	0	0	0	0	0	0	0	0	0	0	0	0	0	0	0	0	0	0	0	0	0
Soltu.Atl.05_4G002370.1	8.13119	7.8921	7.01243	12.5136	15.3309	12.6635	6.96769	7.50848	6.91449	3.2196	4.62684	5.11427	10.1359	10.1854	11.031	13.712	11.2171	8.59035	4.83852	3.3207	5.5483
Soltu.Atl.S089190.1	0	0	0	0	0	0	0	0	0	0	0	0	0	0	0	0	0	0	0	0	0
Soltu.Atl.04_1G016620.1	0.143447	0.104402	0.132545	1.49318	0.399869	0.872879	0.524001	0.695701	0.408187	0.698334	1.27394	0.877606	1.29844	1.04766	1.2047	0.715798	1.63732	1.02874	1.07934	0.905967	0.688489
Soltu.Atl.01_1G010680.1	15.6162	15.5068	19.189	6.95564	7.2459	7.96141	15.6877	14.7377	14.6698	9.90305	12.4167	10.7604	6.92086	6.00579	6.80043	13.8908	13.3849	16.4845	11.2216	15.4703	13.7853
Soltu.Atl.S071280.1	0	0	0	0	0	0	0	0	0	0	0	0	0	0	0	0	0	0	0	0	0
Soltu.Atl.09_4G016860.1	1.71286	1.94837	2.02956	1.98891	1.9894	1.90027	2.12109	1.81521	1.81452	2.34269	3.67208	1.63931	1.31797	2.1922	2.47895	2.75757	2.00446	1.67731	3.25407	2.50075	2.00603
Soltu.Atl.07_1G007400.1	0	0	0	0	0	0	0	0	0	0	0	0	0	0	0	0	0	0	0	0	0
Soltu.Atl.03_1G001160.1	0.026591	0.053969	0	0	0	0	0	0	0	0	0	0	0	0	0	0	0.016199	0	0	0	0
Soltu.Atl.11_2G013340.1	0.056765	0	0	0.74007	0.425159	0.628557	0.167762	0.265578	0.191836	0.161335	0.054247	0.121827	0.180913	0.571918	0.128976	0.059507	0.111056	0.100085	0.229014	0.141636	0.114165
Soltu.Atl.02_3G017610.1	0	0	0	0.07446	0	0.087896	0	0.089042	0	0	0.067752	0	0	0	0	0	0.064643	0	0	0	0
Soltu.Atl.03_4G001360.1	2.37399	1.50316	1.76429	0.863261	0.714895	0.74301	1.43633	1.27646	1.08716	0.970235	1.01048	1.06687	0.708059	1.14014	1.02587	1.56302	0.930835	0.997883	1.28662	0.934828	0.953175
Soltu.Atl.01_2G002620.1	0	0	0	0	0	0.177477	0	0	0	0	0	0.187869	0	0	0	0	0.106531	0	0	0	0
Soltu.Atl.04_2G018910.1	0	0	0.00523	0	0	0	0	0	0	0	0	0	0	0	0	0	0	0	0	0	0
Soltu.Atl.10_3G011020.1	0.367481	0.312615	0.332064	0.125819	0.158943	0.276384	0.146763	0.189882	0.135799	1.95315	2.9296	1.69661	0.017402	0	0.021674	0.115051	0.230274	0.086496	1.67935	1.41058	1.52352
Soltu.Atl.12_1G001380.1	2.09245	1.97047	1.9959	2.7809	14.7407	18.7488	6.88494	7.74516	8.42927	15.7671	3.57211	16.8755	1.91692	13.7476	3.33753	19.3124	8.78647	19.3589	31.0621	3.32839	3.78539
Soltu.Atl.01_3G032070.1	3.25976	3.04698	2.34273	4.91369	4.38359	5.59579	6.65951	6.95505	7.41931	5.76938	6.68211	5.7571	4.18049	3.0466	3.5722	6.52209	6.58294	6.06376	6.36771	6.11794	4.97571
Soltu.Atl.05_3G008480.1	1.54641	0.997333	1.40849	0.106926	0	0	0.499286	0.57336	0.381279	0.551169	0.230474	0.327783	0.228232	0.261167	0.352546	0.174889	0.185636	0.629871	0.248049	0.254158	0.167322
Soltu.Atl.09_4G004830.1	0.360828	0.40087	0.361166	0.178215	0.168402	0.274576	0.269202	0.27072	0.263081	0.423544	0.440797	0.215577	0.152267	0.28093	0.332532	0.278913	0.315111	0.660623	0.302176	0.149782	0.370628
Soltu.Atl.02_1G016500.1	0	0	0	0	0	0	0	0	0	0.089153	0.114041	0.110062	0	0	0.091836	0	0.29971	0	0.150534	0	0.086984
Soltu.Atl.01_4G020010.1	0	0	0	0	0	0	0	0	0	0	0	0	0	0	0	0	0	0	0	0	0
Soltu.Atl.05_0G001360.1	0	1.14118	0.217605	25.5482	17.222	31.8582	23.4637	27.8972	25.8783	24.7797	36.1353	24.9064	21.0585	20.8476	19.5471	21.5718	28.8249	29.9932	23.3534	25.6289	22.6404
Soltu.Atl.02_3G002490.1	47.5557	57.4324	43.4532	32.4934	38.7223	35.9172	49.1202	50.1554	50.4082	62.2488	46.5241	50.074	34.3139	29.5448	39.0642	43.9465	51.066	49.5182	44.0411	47.7846	46.9506
Soltu.Atl.10_3G001350.1	0	0	0	0	0	0.114919	0	0	0	0	0	0.040512	0	0	0	0	0.059184	0	0.058756	0.060934	0
Soltu.Atl.02_4G017960.1	0	0	0	0	0	0	0	0	0	0.734101	0	0	0	0	0	0	0	0	0	0	0
Soltu.Atl.02_1G003080.1	4.29361	4.48954	5.36937	1.61279	1.6062	1.62508	2.08249	1.8231	2.19204	2.41761	1.95072	2.42106	1.71185	1.99873	2.09356	2.63527	1.93121	1.62014	1.37102	1.87721	1.96142
Soltu.Atl.03_0G004960.1	0	0	0	0.048355	0	0	0	0	0	0	0.247831	0	0	0	0	0.09009	0	0.084327	0	0	0
Soltu.Atl.09_4G014260.1	0.397054	0.159943	0.157533	0.346173	1.5781	0.471842	0.674434	0.492767	0.526102	0.395342	0.583827	0.208033	0.574688	0.190816	0.187562	0.310301	0.510387	0.360612	0.375808	0.757284	0.363659
Soltu.Atl.08_3G008680.1	0.550954	0.287738	1.79666	1.46592	0.936722	0.80385	0.956698	0.704534	1.35305	0.497669	1.22631	0.35639	1.03025	0.510923	0.598616	0.964328	0.950811	0.767265	0.63313	0.711215	0.391174
Soltu.Atl.03_3G029010.1	0	0	0	0	0	0	0	0	0	0.084495	0.217388	0.079004	0	0	0	0	0	0	0.065255	0	0
Soltu.Atl.05_2G020070.1	2.70682	3.154	3.0226	1.15459	2.01328	1.19916	1.8277	3.53138	1.75136	2.84445	2.5726	3.08472	1.42964	1.00139	2.07971	1.81477	2.38999	2.07172	2.89872	2.16793	2.56634
Soltu.Atl.08_4G005350.1	1.55496	1.72838	1.5035	0.988261	0.948383	0.647283	0.795562	1.36068	0.848403	1.35443	1.35483	1.7141	0.761201	1.18116	0.662816	1.63353	1.02398	1.4478	0.644493	0.405324	1.34126
Soltu.Atl.S012370.1	0	0	0	0	0	0	0	0	0	0	0	0	0	0	0	0	0	0	0	0	0
Soltu.Atl.10_0G016950.1	0	0.190252	0	0.497271	0.28188	0.076523	0	0.044242	0	1.11573	1.73463	0.797956	0.12408	0.051589	0.171312	0.14035	0.707988	0.175069	1.81982	1.67447	0.685197
Soltu.Atl.S007210.1	0	0	0	0	0	0	0.140504	0.061098	0	0	0	0	0	0	0	0	0	0.074559	0	0	0
Soltu.Atl.01_1G010340.1	3.18941	3.50623	3.15947	1.50573	2.13821	2.38865	2.71756	3.2692	3.22873	1.81003	1.68494	1.56995	0.961945	1.01734	1.054	3.69002	3.18783	2.81852	1.33524	1.14923	1.3904
Soltu.Atl.S133680.1	2.0185	2.06922	1.72913	2.19481	4.2405	3.21178	1.18517	1.57779	0.918348	1.38608	1.09171	1.30596	2.72357	2.3195	2.92181	1.72203	1.47263	0.940337	0.786702	1.07259	1.27066
Soltu.Atl.05_3G016520.1	0.037073	0	0	0	0.075282	0	0	0	0	0	0	0	0.10491	0	0.29257	0	0	0.13367	0	0.212557	0
Soltu.Atl.07_4G009970.1	0.261041	0.547869	0	0.211481	0.305982	1.52632	0.281509	0.787041	1.71867	0.281752	0.514521	0.311588	0.121293	0.226231	0.309042	0.563201	0.529446	1.54946	0.259303	0.585968	0.359683
Soltu.Atl.09_2G000790.1	13.5811	15.4297	13.7469	8.53163	10.0735	11.4627	17.3732	18.0488	20.7655	19.3091	18.8944	17.1218	7.42992	8.42583	7.6171	15.1925	17.6099	17.8258	16.2014	16.0487	15.5291
Soltu.Atl.06_4G017590.1	10.326	10.2294	9.68734	8.118	9.45868	8.87169	9.70213	8.92921	10.2202	8.18803	8.55866	8.15986	7.46862	8.18899	8.06163	10.0253	8.71398	8.94202	8.59343	7.8432	8.52159
Soltu.Atl.08_0G003940.1	7.6481	6.6419	13.6725	23.11	15.4272	6.4605	5.81954	23.2637	7.28711	4.67708	5.943	10.959	4.93152	8.15289	4.93951	9.06855	33.3273	7.8815	5.03795	40.9372	12.9153
Soltu.Atl.08_2G014210.1	0.353052	0.449025	0.409172	0.32843	0	0.607608	3.47016	3.46227	4.5642	2.67446	3.78628	1.21981	0.122203	0.152561	0.225289	3.34709	2.22638	5.01133	2.73085	3.33769	2.08178
Soltu.Atl.08_3G010970.1	0	0	0	0	0	0	0	0	0	0	0	0	0	0	0	0	0	0	0	0	0
Soltu.Atl.01_4G004350.1	0.066854	0.201635	0.06165	0.067986	0.134481	0.267558	0.277934	0.234653	0.402907	0.134823	0.16251	0.28655	0.286922	0.351018	0.312779	0.193825	0.189491	0.235795	0.415144	0.18991	0.284892
Soltu.Atl.01_3G022620.1	0.470811	0.270412	0.259105	0.113847	0.593817	0.076298	0.46273	0.218686	0.613753	0.338514	1.46279	0.839547	0.277091	0	0.368106	0.504509	0.23085	1.74232	0.302444	0.439299	0.136243
Soltu.Atl.10_0G011630.1	2.21006	1.65594	1.17029	3.35682	2.97045	3.11668	4.48927	3.75469	3.92001	1.69489	1.58587	1.26168	0.965943	1.24963	0.805016	5.03738	1.7735	2.90446	1.42837	0.945268	1.28225
Soltu.Atl.02_2G030040.1	0.437303	0.440071	0.410222	0.458092	0.691958	0.914846	0.250914	0.389347	0.290915	0.589959	0.662678	0.684474	0.521629	1.49392	0.750423	0.209705	0.329674	0.305597	0.306855	0.200972	0.286265
Soltu.Atl.07_0G005170.1	0	0	0	0	0	0	0	0	0	0	0	0	0	0	0	0	0	0	0	0	0
Soltu.Atl.S126900.1	0	0.053751	0.216129	0.061131	0.672001	0.235068	0.130941	1.49158	0.490968	0.441045	0.278465	1.4404	0.086168	0.11276	0.040583	0.581281	0.42847	0.329124	0.282128	0.235083	1.58265
Soltu.Atl.S044190.1	0	0	0	0	0	0	0	0	0	0	0	0	0	0	0	0.074151	0.060554	0	0	0	0
Soltu.Atl.06_2G023290.1	349.002	319.757	383.549	387.101	377.555	327.561	411.443	406.575	363.353	242.732	230.838	246.069	385.953	331.299	353.528	336.716	329.855	366.297	271.158	274.44	306.786
Soltu.Atl.05_3G017690.1	0.343076	0.497642	1.25594	0.201963	0.156866	0.183906	0.496942	0.755721	0.967385	0.676766	0.790793	0.839915	0.369089	0.018122	0.370517	0.826201	0.580678	0.821454	0.762147	0.416394	0.448144
Soltu.Atl.11_4G003100.1	10.0032	9.25606	8.05961	8.12887	9.73499	9.99816	6.30811	5.86682	5.86417	8.10257	6.51674	7.49596	13.119	17.0146	14.9651	7.57786	4.7039	4.38562	6.82554	6.58954	6.63728
Soltu.Atl.03_1G020500.1	0.762034	0.837913	0.979838	0.143242	0.163893	0.143262	0.235594	0.230807	0.446564	0.364243	0.160106	0.450945	0.173331	0.034763	0.068314	0.599519	0.336868	0.206884	0.316125	0.564009	0.163948
Soltu.Atl.01_1G026300.1	0.139062	0	0	0	0	0	0	0	0	0	0.135099	0	0	0.07657	0	0.072593	0	0	0	0.152534	0
Soltu.Atl.01_0G001860.1	0	0	0	0	0	0	0	0	0	0	0.046931	0	0	0	0	0	0	0	0	0	0
Soltu.Atl.06_4G014480.1	0	0	0	0	0	0	0	0	0	0	0	0	0	0	0	0	0	0	0	0	0
Soltu.Atl.11_0G003400.1	0	0	0	0	0	0	0	0	0	0	0	0	0	0	0	0	0	0	0	0	0
Soltu.Atl.08_2G001510.1	0	0	0	0	0	0	0	0	0	0	0	0	0	0	0	0	0	0	0	0	0
Soltu.Atl.08_3G000070.1	0	0	0	0.132232	0.14975	0.046262	0.032022	0.076681	0.07275	0.036814	0.040682	0.02317	0	0	0.037286	0.040174	0	0	0.062228	0.039213	0
Soltu.Atl.01_0G017010.1	0	0	0	0	0	0	0	0	0	0	0	0	0	0	0	0	0	0	0	0	0
Soltu.Atl.01_4G015230.1	0	0	0	0	0	0	0	0	0	0	0	0	0	0	0	0	0	0	0	0	0
Soltu.Atl.03_4G021430.1	0.268316	0.093015	0.072849	0.026307	0.038278	0.040895	0.198524	0.260019	0.236451	0.326226	0.523385	0.336014	0.006738	0	0.025367	0.262267	0.228468	0.389564	0.385681	0.271964	0.292143
Soltu.Atl.07_1G014300.1	0.56723	0.26047	0	0.803822	1.1189	0.901372	0.421709	1.53417	0.592488	0.254263	0.368651	0.387931	0.960995	0.938116	2.07545	0.511369	0.743697	1.14754	1.72744	0.301584	0.205639
Soltu.Atl.07_1G017560.1	3.86772	3.70432	3.27106	15.2407	9.19218	10.2894	5.8689	5.40912	5.34712	5.17013	6.68321	4.62251	14.0224	10.5139	13.8418	5.81216	5.35091	4.87553	6.12545	5.16916	5.50582
Soltu.Atl.11_1G012410.1	0	0.090728	0	0.252338	0.055821	0.116358	0.042946	0	0	0	0.061307	0.148826	0	0.0881	0.030664	0	0.054094	0.119877	0.148518	0.116237	0
Soltu.Atl.05_1G006150.1	6.20024	5.51737	5.90043	2.25712	3.12865	2.91949	4.02298	3.72264	4.02749	1.12446	1.93946	1.64576	2.228	1.36772	2.63203	3.95906	5.54698	4.20514	1.4417	1.20086	1.68172
Soltu.Atl.02_2G004530.1	0	0	0	0	0	0	0	0	0	0	0	0	0	0	0	0	0	0	0	0	0
Soltu.Atl.04_2G005410.1	0.708359	1.33865	1.82897	1.02641	1.33196	1.07912	2.01332	2.45503	2.6703	4.50253	4.24155	3.15061	1.20099	1.29778	1.20988	2.9515	2.47772	2.61489	4.93691	3.75756	4.55287
Soltu.Atl.08_4G011950.1	0	0	0	0	0	0	0	0	0	0	0	0	0	0.111371	0	0	0	0	0	0	0
Soltu.Atl.10_2G000940.1	0.374974	0.375457	0.331419	2.10306	1.07498	1.63804	1.97637	2.21434	2.07082	1.86848	1.84604	1.68564	0.751525	0.335656	0.470361	1.9008	2.53387	2.65304	2.11481	1.89037	2.11594
Soltu.Atl.01_1G004230.1	0	0	0	0	0	0	0	0	0	0	0	0	0	0	0	0	0	0	0	0	0.077419
Soltu.Atl.09_4G018400.1	0.538788	0.780262	1.34023	0.90815	1.42528	0.603191	0.973696	1.20928	0.994575	1.50744	1.00397	1.41204	0.489638	0.282738	0.212881	0.889981	1.04282	1.94863	1.58378	1.35376	0.980408
Soltu.Atl.S087100.1	0	0	0	0	0	0	0	0	0	0	0.157567	0.194577	0	0	0	0	0	0	0	0	0
Soltu.Atl.07_3G003340.1	0.317898	0.452878	0.575366	0.296817	0.100097	0.377421	0.57066	0.895026	1.04199	0.619751	0.473832	0.470876	0.237501	0.189647	0.061516	0.554627	0.719908	0.538573	0.506589	0.62789	0.405603
Soltu.Atl.05_3G017970.1	0.694948	1.09943	0.887445	0.455144	0.577259	0.559888	0.372116	0.394448	1.18639	1.33296	1.48541	0.74619	0.281343	0.161355	0.133159	0.456547	0.196548	0.199305	0.974484	1.00187	0.616593
Soltu.Atl.02_2G016040.1	11.0676	11.362	9.30381	9.09402	7.59531	8.17372	6.93433	7.84613	7.75378	12.2312	10.6596	12.1863	5.27373	5.12126	4.74949	7.23952	7.16189	8.1302	11.8147	7.64443	9.27272
Soltu.Atl.08_3G001300.1	1.1524	0.968621	1.11238	1.21562	2.09584	1.38885	1.09888	1.26024	2.0075	1.69988	1.16583	1.2561	0.816885	0.993147	1.40793	2.63893	1.20065	1.28657	1.09069	0.839045	1.14913
Soltu.Atl.06_1G009640.1	4.60379	3.53698	3.32857	2.28679	1.02958	1.88644	1.10305	1.27187	1.35323	1.11732	2.12378	1.73181	0.486345	0.912045	0.501965	1.00774	1.03424	1.10616	0.761813	1.19252	1.97524
Soltu.Atl.11_1G001710.1	21.2641	21.7866	49.0961	15.5495	16.4352	25.0184	12.5219	16.1831	11.1142	12.4886	6.09498	12.3368	53.4616	17.7671	45.4155	7.71015	12.3023	29.9875	7.58957	20.9516	19.4952
Soltu.Atl.11_3G010300.1	6.80314	6.07441	3.56717	4.7178	6.45278	5.45052	3.6377	3.57345	2.76012	5.90289	5.28569	4.87545	4.23626	6.6605	4.60555	4.2086	3.00128	4.18071	3.60396	2.83095	3.33933
Soltu.Atl.10_2G001010.1	0	0.163912	0	0.164022	0	0	0	0.158225	0.094376	0.081902	0	0	0.126356	0	0	0.050589	0	0	0	0	0.04949
Soltu.Atl.10_0G013060.1	2.55947	2.1468	2.45789	1.96583	2.10027	2.05083	1.91458	1.40022	1.64944	1.57471	1.35326	1.82398	1.70561	2.28265	1.17436	2.20947	1.1328	1.00164	1.72584	1.37694	0.970315
Soltu.Atl.08_1G010500.1	0	0	0.13771	0	0	0	0	0	0.145869	0.077931	0	0.191509	0	0.302075	0	0.304178	1.51583	0.350863	0.206746	0	0.19913
Soltu.Atl.04_0G005990.1	0	0	0	0	0	0	0	0	0	0	0	0	0	0	0	0	0	0	0	0	0
Soltu.Atl.08_3G013400.1	0.062487	0.17352	0.115949	0.019976	0.096333	0	0.166044	0.129689	0.211389	0.409827	0.557674	0.135241	0.072287	0.250971	0.247794	0.200706	0.170841	0.064021	0.207678	0.565467	0.300816
Soltu.Atl.06_3G010610.1	0	0	0	0	0	0	0.015893	0	0.028245	0	0.039603	0	0	0	0	0.032976	0.189216	0	0.047656	0	0
Soltu.Atl.02_3G022430.1	0.954571	1.20546	1.64943	0.964531	0.931125	0.997431	2.28841	1.81712	2.52581	2.11808	2.04555	2.9087	0.873079	1.37497	0.948514	2.39473	2.34195	3.34642	2.03081	2.35535	1.71607
Soltu.Atl.06_1G013310.1	0	0	0	0	0	0	0	0	0	0	0.113292	0	0	0	0	0	0	0	0	0	0
Soltu.Atl.11_1G009540.1	4.01981	5.2942	4.95739	40.2767	28.0327	39.9272	11.0685	12.2937	11.2348	11.3997	11.401	10.2409	17.4252	26.8832	16.6697	10.6105	8.59357	8.33338	8.95452	10.2636	8.79115
Soltu.Atl.06_3G006740.1	0.309416	0.593284	0.266921	1.29946	0.607365	2.13971	0.219011	1.21748	0.459647	0.449386	0.976256	0.657227	0.811888	0.709696	0.782973	0.24661	0.393065	0.217781	0.671272	0.169741	0.914005
Soltu.Atl.01_2G005110.1	0.066042	0.030482	0	0.097747	0	0	0.410487	0.197098	0.382052	1.31524	1.0049	0.775531	0.069267	0	0	0.057534	0.239549	1.0551	1.15204	1.73622	2.2512
Soltu.Atl.02_1G013840.1	0	0	0	0	0	0	0	0	0	0	0	0.019815	0	0	0	0	0	0	0.027907	0	0.012851
Soltu.Atl.12_2G024880.1	0	0	0	0	0	0	0	0	0	0	0	0	0	0	0	0	0	0	0	0	0
Soltu.Atl.03_2G009290.1	3.85374	3.26782	4.05364	4.69876	6.99626	8.79322	2.77934	3.63468	4.29181	5.41723	7.03363	8.23015	5.08039	5.17318	6.67186	5.90495	4.05228	3.32787	5.74201	5.25993	4.4638
Soltu.Atl.07_4G008430.1	0.632277	0.906154	0.29714	1.4	2.5007	2.34383	0.549538	0.478825	0.269827	1.33107	1.08072	1.25869	1.11852	1.26929	1.82553	0.680796	0.806154	0.728417	0.847953	0.542641	0.691415
Soltu.Atl.01_2G033140.1	0	0	0	0	0	0	0	0	0	0.137751	0.118646	0	0	0	0.058766	0	0	0	0.065052	0.138675	0
Soltu.Atl.02_4G014680.1	1.19512	0.788527	0.247126	0.439203	5.44765	0.698324	0.209057	1.58706	0	0.143585	0.257217	0.064324	1.15165	2.63576	0.963017	1.07511	1.2345	0.821327	0.925182	0.123071	0
Soltu.Atl.08_1G002330.1	2.30639	2.14043	2.40334	2.54441	2.7893	2.42426	3.29467	3.65664	3.45386	2.14147	2.89381	2.65602	2.14965	2.1042	2.89339	3.80371	2.48929	3.16952	2.92558	2.45537	1.95243
Soltu.Atl.11_4G005700.1	10.6654	8.99445	12.1813	4.47239	3.76599	4.65641	3.95195	5.26209	5.28328	6.94808	5.28517	5.84412	4.51016	4.06534	4.19115	5.1223	5.06281	3.20979	5.72147	7.14327	5.90549
Soltu.Atl.04_4G014280.1	50.8517	46.4265	52.5536	49.0454	45.1153	45.538	52.2974	51.0519	46.7142	35.0981	36.2802	41.9367	47.5184	45.3918	43.9661	47.4349	64.0194	45.4751	44.5526	46.2361	39.7094
Soltu.Atl.12_3G021350.1	0	0	0	0	0	0	0	0	0	0	0	0	0	0	0	0	0	0	0	0	0
Soltu.Atl.03_0G007430.1	4.41951	3.68731	4.34462	2.11649	2.0735	3.42932	4.06487	5.24023	4.38369	3.53544	4.55605	4.53477	2.24216	1.23986	1.61351	4.83563	4.14921	3.20158	4.25325	4.86076	3.97199
Soltu.Atl.01_4G026850.1	7.71036	6.23022	6.07028	2.86196	3.63096	3.95375	4.25032	5.14759	4.84286	3.93691	3.74771	4.95706	3.35113	2.50347	2.68585	5.10359	3.92715	4.9961	4.08125	3.84872	4.04803
Soltu.Atl.09_1G007550.1	8.67947	8.09874	8.13481	4.87323	6.15015	5.36195	4.27736	3.44999	4.57557	3.81951	3.26193	4.27638	6.3671	5.70451	7.80666	3.767	2.74842	3.34589	5.11257	4.2941	4.9429
Soltu.Atl.01_1G003070.1	1.11379	1.26472	0.542663	0.866344	1.02102	0.898922	0.58565	0.904669	0.767448	1.05912	0.944727	0.883566	0.740718	0.885522	1.02045	0.837284	0.799161	0.66894	0.778653	0.398462	0.520598
Soltu.Atl.03_3G031940.1	8.13513	8.1179	9.11759	2.74282	3.9141	2.36877	1.81833	1.80553	2.00329	2.86038	6.0453	3.82171	2.62554	1.78046	2.48158	3.05198	2.07076	2.49516	2.12289	3.45248	2.65587
Soltu.Atl.06_2G015110.1	8.2439	8.9936	8.6858	4.17359	5.46113	4.43928	6.69998	6.88849	7.03831	6.66437	7.65261	7.0471	3.87377	4.23876	4.54429	7.5066	7.32426	6.75183	6.3785	5.99981	6.71257
Soltu.Atl.03_4G019080.1	2.19899	2.44067	0.859319	1.05407	2.19234	2.20632	0.828794	1.04839	0.720248	1.62014	1.35713	1.48422	0.757154	0.715912	1.54792	0.442683	0.349506	0.682076	1.29502	0.959273	0.387042
Soltu.Atl.02_1G009810.1	0	0	0	0	0	0	0	0	0	0	0	0	0	0	0	0.057457	0	0	0	0	0
Soltu.Atl.12_4G000850.1	0	0	0	0	0	0	0	0	0	0	0	0	0	0	0	0	0	0	0	0	0
Soltu.Atl.01_0G007830.1	0	0	0	0	0	0	0	0	0	0	0	0	0	0	0	0	0	0	0	0	0
Soltu.Atl.11_3G017650.1	0.057646	0	0	0.193034	0	0	0.074859	0	0.49865	0	0.185559	0	0.277309	0.221943	0	0.189373	0.34493	0.189018	0	0	0
Soltu.Atl.10_0G004030.1	0.051897	0	0	0	0	0	0	0.043696	0	0	0	0	0	0	0	0	0	0	0	0	0
Soltu.Atl.S124500.1	0.020852	0	0	0.029166	0.041719	0.071117	0.066441	0	0	0	0	0.03474	0	0	0	0.042032	0	0	0	0	0.049759
Soltu.Atl.05_3G013840.1	4.31053	4.51798	2.84891	3.2891	3.42321	4.35658	4.87552	3.205	3.59513	5.45751	4.86028	7.53367	2.46759	3.15322	3.09003	4.28954	3.75869	4.83288	4.33891	3.60942	3.46354
Soltu.Atl.02_0G003090.1	4.83841	6.09834	5.06368	5.70037	4.06065	5.60677	19.5354	26.2542	22.7388	22.8181	24.4726	20.5257	1.76858	2.49894	1.8897	15.1728	30.2904	30.8866	21.2904	18.1784	24.4359
Soltu.Atl.03_3G012290.1	0.076281	0.087211	0.037666	0.602248	0.681596	0.660494	0.375614	0.268536	0.165501	0.151371	0.249552	0.24307	0.864356	1.1637	0.64267	0.313415	0.198465	0.207208	0.22183	0.167492	0.226317
Soltu.Atl.05_4G020780.1	23.0058	23.4057	28.3399	19.09	15.9911	19.2463	57.9012	52.9542	51.0476	29.576	38.8156	31.7034	12.2467	11.2915	12.7898	44.1802	65.0163	62.8985	43.2522	40.9991	43.9688
Soltu.Atl.04_4G003580.1	0.192331	0.225937	0.510302	0.19451	0.395621	0.690976	0.637985	0	0.084459	1.25079	0.667032	0.953806	0.613959	0.613815	0.387931	0.240779	0.209258	0.5102	1.2728	0.858482	1.03457
Soltu.Atl.01_3G025390.1	2.47671	2.40294	2.03764	2.98886	2.25561	2.46523	2.86836	3.78347	3.8963	3.15575	3.34287	2.48203	3.43901	3.93568	3.46387	3.82644	4.29706	3.39212	2.70424	2.61516	2.71695
Soltu.Atl.S086850.1	0	0	0	0	0	0	0	0	0	0	0	0	0	0	0	0	0	0	0	0	0
Soltu.Atl.01_4G005400.1	93.3724	77.3879	91.178	76.3096	69.1517	63.6656	85.8185	79.2339	70.0457	68.9104	66.7752	69.636	67.3487	57.9963	70.7733	63.698	68.0011	66.0323	70.3637	80.8806	79.2658
Soltu.Atl.09_2G012870.1	0.808643	1.05932	0.51247	0.62943	0.291996	0.410923	0.500978	0.204133	0.564993	0.248384	0.389713	0.289842	0.797619	0.253876	1.07902	0.296723	0.344238	0.320826	0.412611	0.193524	0.62472
Soltu.Atl.03_4G022160.1	0	0	0	0.113108	0	0	0	0	0.09121	0	0	0	0	0.219221	0.162332	0.116746	0	0	0	0.110652	0
Soltu.Atl.01_2G020400.1	0.991741	0.805165	1.19416	1.54392	1.05354	1.07025	1.13271	4.01222	1.38613	3.45135	5.69764	1.26323	1.23844	3.26058	1.39528	2.41686	0.703268	1.27845	2.12285	0.896435	0.712915
Soltu.Atl.S141710.1	0	0	0	0	0	0	0	0	0	0	0	0	0	0	0	0	0	0	0	0	0
Soltu.Atl.09_3G002940.1	3.67623	5.17123	3.55049	3.21909	2.81185	2.44444	3.32968	4.29824	3.76298	5.54216	5.80368	5.49069	1.4469	1.29172	1.60467	4.3931	3.95116	3.32165	4.55296	4.87223	3.84616
Soltu.Atl.12_3G008330.1	3.03254	3.53927	2.84569	2.97118	4.89551	3.62189	1.94598	1.23585	1.58435	1.87352	1.57329	2.16672	5.1142	6.17761	5.8095	2.61454	2.24928	1.49443	2.09934	2.1296	1.46987
Soltu.Atl.09_3G010330.1	0	0	0	0	0	0	0	0	0	0	0	0	0	0	0	0	0	0	0	0	0
Soltu.Atl.05_4G010860.1	0	0	0	0	0	0	0	0	0	0	0	0	0	0	0	0	0	0	0	0	0
Soltu.Atl.03_4G014330.1	0.248281	0.465874	0.367284	0.205942	0.086446	0.082642	0.260821	0.234883	0.499585	0.858559	1.17312	1.53772	0.135215	0.12723	0.112344	0.190153	0.356004	0.756198	0.94056	1.01781	1.37182
Soltu.Atl.02_3G002800.1	2.95429	3.28261	1.79069	0.852947	0.962071	0.981356	0.477734	2.65194	2.6661	3.36558	1.65353	2.21651	1.30045	1.79618	1.49024	1.62642	1.69209	0.631091	2.12585	1.99469	1.56436
Soltu.Atl.02_1G025330.1	0.101754	0.039254	0.034729	0.122002	0.030897	0.130169	0.117599	0.116236	0.063938	0.177659	0.243424	0.192484	0.324922	0.042662	0.184293	0.484437	0.114632	0.054324	0.365447	0.286358	0.148459
Soltu.Atl.03_3G018070.1	2.69699	1.99343	2.02673	1.40352	1.48529	1.08795	0.517707	0.557292	0.69	0.72241	0.846403	0.853051	1.77714	1.37707	2.21818	0.815281	0.624399	0.571672	0.564468	0.586254	0.796018
Soltu.Atl.05_4G021430.1	0	0	0	0.057427	0	0.188418	1.23894	0.911197	0.722834	1.46968	2.26095	0.785481	0.187029	0	0	0.071358	0.426394	0.978232	1.2101	1.16523	0.761271
Soltu.Atl.12_2G020250.1	0.165453	0.036977	0.252227	0.142174	0.444506	0.258221	0.309782	0.189346	0.31345	0.737489	0.800318	0.504659	0.39505	0.737285	0.212469	0.073899	0.165806	0.244084	0.641097	0.525674	0.073971
Soltu.Atl.08_2G008930.1	0.280118	0.492663	0.635875	0.896289	0.370963	0.439671	0.439315	0	0	0	0	0.20474	5.32123	1.05807	2.242	0.158899	0	0	0	0.190996	0
Soltu.Atl.02_3G003720.1	0	0	0	0	0	0	0	0	0	0	0	0	0	0	0	0	0	0	0	0	0
Soltu.Atl.06_3G017340.1	0	0	0	0.034216	0	0	0	0	0	0.051814	0	0	0	0.04873	0	0	0	0	0	0	0
Soltu.Atl.10_0G006680.1	0.53629	1.39354	0.730254	0.877462	1.38003	0.621259	1.14734	1.30229	1.04537	0.94221	2.07951	3.33157	2.72434	1.69738	0.614382	0.497882	0.230745	0.276101	1.88834	2.50814	3.1274
Soltu.Atl.02_4G001200.1	0	0	0	0	0	0	0	0	0	0	0	0	0	0	0	0	0	0	0	0	0
Soltu.Atl.06_1G012040.1	0.046987	0	0.079672	0.150034	0	0.061013	0.053324	0	0	0	0.061129	0.200582	0.248638	0	0.515864	0.126503	0.145552	0.077953	0.07225	0.14284	0
Soltu.Atl.06_0G009190.1	0	0	0	0	0	0	0	0	0	0	0	0	0	0	0	0	0	0	0	0	0
Soltu.Atl.03_4G011670.1	4.53364	5.98309	5.01695	21.0831	13.6408	17.3667	7.59442	8.08186	9.23036	6.64682	8.08696	6.39415	13.9297	13.9199	19.8562	7.73956	9.69525	7.21003	5.97142	5.8035	5.37849
Soltu.Atl.09_1G004600.1	2.12711	2.39021	1.9789	2.02289	2.19488	2.14951	1.795	2.5715	2.42553	1.09956	2.27548	1.77753	1.36695	1.7994	0.926642	1.9337	1.71301	1.88841	1.77158	1.59384	1.08475
Soltu.Atl.09_4G000640.1	9.3417	8.28442	5.92519	6.0256	9.0158	10.0373	5.68519	6.26946	5.20964	9.17262	8.09593	10.077	5.80361	7.20421	6.34852	8.31841	5.75628	6.78273	10.6618	5.65531	5.74434
Soltu.Atl.03_3G020990.1	0	0	0	0	0	0.032327	0	0	0	0	0.135363	0.082845	0	0.033928	0	0	0	0	0.041532	0.265276	0.033
Soltu.Atl.07_4G014340.1	0	0	0	0	0	0	0	0	0	0	0	0	0.054082	0.027682	0	0	0	0	0	0	0.025656
Soltu.Atl.S058040.1	25.2634	40.7261	8.74633	2.98876	3.43749	4.091	7.542	24.3672	7.44999	5.06703	6.47055	5.5309	1.91963	1.38776	1.87871	7.61568	9.11012	8.01051	4.99501	4.46643	20.1124
Soltu.Atl.03_3G026100.1	0.924237	0.287756	0.344619	1.07564	0.505799	0.773031	0.926939	0.972988	0.4875	0.779597	0.628274	0.735229	0.429505	0.391921	0.384876	0.776421	0.678824	0.721825	0.679094	0.526187	0.560083
Soltu.Atl.S130560.1	0	0	0	0	0	0	0.016397	0	0	0	0	0	0	0	0	0	0	0	0	0	0
Soltu.Atl.S029530.1	9.71682	8.76736	11.2199	2.98339	5.50654	3.84697	6.17554	5.79479	7.25988	4.61635	6.34265	5.45383	5.51617	7.0047	7.19421	7.4636	6.37339	5.78406	6.23405	4.58385	6.05218
Soltu.Atl.10_4G002120.1	1.2082	1.12507	0.79664	0.466781	0.677072	0.596804	0.661281	0.512874	0.686747	0.631541	0.887179	1.01441	0.34135	0.49445	0.706843	0.547274	0.476291	0.570854	0.63152	0.564193	0.599249
Soltu.Atl.04_2G018130.1	0	0	0	0	0	0	0	0	0	0	0	0	0	0	0	0	0	0	0	0	0
Soltu.Atl.08_2G003400.1	13.3369	14.0299	16.1815	7.8623	8.63792	8.14931	1.87776	1.95954	1.51425	1.25339	0.954721	1.13692	11.1037	9.38252	11.6959	0.838881	0.84518	1.10007	0.903743	1.27717	1.34411
Soltu.Atl.02_4G019100.1	2.51599	2.4057	0.824893	0.461903	0.353791	0.822146	0.494285	2.66155	0.667473	0.398795	0.507967	0.438592	1.05653	0.707197	0.820229	0.703143	0.837352	0.352696	0.360225	0.397931	0.377868
Soltu.Atl.09_1G006600.1	0	0	0	0	0	0	0	0	0	0	0	0	0	0	0	0	0	0	0	0	0
Soltu.Atl.06_2G012460.1	0	0	0	0	0	0	0	0	0.031137	0	0	0.035307	0	0	0.038247	0	0	0	0	0	0
Soltu.Atl.08_1G014510.1	0	0	0	0	0	0	0.068999	0.060815	0.126046	0.030206	0.186742	0.095868	0	0	0	0	0.143254	0.109349	0.2043	0.111888	0.071663
Soltu.Atl.07_1G006740.1	0	0	0	0	0	0	0	0	0	0	0	0	0	0	0	0	0	0	0	0	0
Soltu.Atl.11_0G004450.1	0.420244	0.342151	0.372926	0.226279	0.472466	0.485013	0.690277	0.857297	1.16197	0.330534	0.372823	0.297532	0.261888	0.212481	0.020602	0.682752	0.570849	1.28618	0.437648	0.257798	0.356426
Soltu.Atl.04_3G007660.1	0.024093	0	0	0.071702	0	0	0.032724	0	0	0	0	0	0	0	0	0	0	0	0	0	0.043825
Soltu.Atl.04_4G011080.1	0	0	0	0	0	0	0	0	0	0	0	0	0	0	0	0	0	0	0	0	0
Soltu.Atl.05_4G002120.1	0	0	0	0.03222	0	0	0	0	0	0	0	0.040464	0	0	0	0	0	0	0	0.019319	0
Soltu.Atl.03_1G017940.1	0	0	0	0	0	0	0.027892	0	0	0.04999	0	0.02537	0.060425	0	0.023345	0	0	0.016569	0	0	0
Soltu.Atl.12_1G009430.1	0	0	0	0	0	0	0	0	0	0	0	0	0	0	0	0.050901	0	0	0	0	0
Soltu.Atl.02_2G013830.1	0	0	0	0.034577	0.021309	0.046173	0	0	0	0	0	0	0	0	0	0	0.130649	0.157576	0	0	0
Soltu.Atl.04_2G010700.1	1.75642	2.28219	0.842759	0.283559	1.00072	0.656115	0	0	0	0.675582	0.631939	0.456374	0.184905	0.751471	0	0.10917	0	0.106146	0.344459	0	0.221404
Soltu.Atl.08_0G004670.1	0	0	0	0	0	0	0	0	0	0	0	0	0	0	0	0	0	0	0	0	0
Soltu.Atl.09_3G000540.1	2.34197	1.62786	2.60747	12.397	4.72274	8.36247	0.800136	1.18707	0.392616	0.041703	0	0	3.6615	1.71162	3.1577	0.257754	0.366041	0.379816	0.036576	0.111817	0
Soltu.Atl.06_2G026200.1	0	0	0	0	0	0	0	0	0.023666	0	0	0	0.029409	0	0	0	0.023926	0	0	0	0
Soltu.Atl.03_4G010100.1	0	0.071393	0	0	0	0	0	0	0	5.66194	7.38129	5.40942	0	0	0	0.020672	0.050408	0.035834	4.20669	3.88087	3.6359
Soltu.Atl.07_2G014950.1	5.73597	4.72259	5.05751	6.75521	7.08969	7.82824	3.67249	4.12336	3.52666	4.14661	4.5515	3.79711	5.88271	5.06885	5.2872	3.82519	4.14114	3.1919	3.66674	3.17064	3.10509
Soltu.Atl.S036980.1	0	0	0	0	0	0	0	0	0	0	0	0	0	0	0	0	0	0	0	0	0
Soltu.Atl.01_0G018150.1	6.7046	7.4967	8.43065	16.5522	9.93356	12.8055	21.522	19.8042	22.3677	12.6785	14.2775	12.6873	5.2596	6.61158	5.84641	17.5429	27.2226	23.5961	14.5302	16.1348	15.8631
Soltu.Atl.02_3G032430.1	0.112745	0.127393	0	0	0	0.130498	0.263035	0.727317	0	0	0	0	0.221976	0	0.310201	0.612938	0.667194	0.296358	0.236055	0.401272	0.161382
Soltu.Atl.01_0G009470.1	0.296774	0.271784	0.527052	0.51348	0.317393	0.342769	1.21577	1.02068	0.684036	1.20381	0.933752	0.420672	0.388707	0.256391	0.279879	0.871443	0.873222	0.764544	0.835673	0.540002	0.85931
Soltu.Atl.02_2G000530.1	0	0.12028	0	0.059159	0	0	0	0.040047	0	0	0	0	0.108907	0	0	0	0	0	0	0	0
Soltu.Atl.11_3G014100.1	0	0	0	0	0	0	0	0	0	0	0	0	0	0	0	0	0	0	0	0	0
Soltu.Atl.04_3G000660.1	0.435953	0.851777	0.539705	0.381512	0.552242	0.436273	0.309542	0.681994	0.490682	0.933053	0.459757	0	0.274532	0.151879	0	0.683685	0.221418	0.522649	0.531918	0	0.106407
Soltu.Atl.04_4G008800.1	0	0	0	0	0	0	0	0	0	0	0	0	0	0	0	0	0	0	0	0	0
Soltu.Atl.03_2G016250.1	24.6731	4.53142	3.51708	3.49002	13.6086	4.87108	6.71191	7.62214	7.70114	18.4029	9.35532	20.9838	4.2129	7.93322	3.75469	9.71125	30.572	13.9443	5.73379	4.56781	6.04117
Soltu.Atl.04_4G018150.1	0.281191	0.088269	0.094524	0.042407	0.060325	0	0.037041	0.05385	0.100656	0.117553	0.083456	0.131353	0	0.038234	0.053491	0.084337	0.035495	0.168329	0.049098	0.225408	0.059111
Soltu.Atl.S024660.1	0	0	0	0	0	0	0	0	0	0	0	0	0	0	0	0	0	0	0	0	0
Soltu.Atl.08_1G003060.1	0	0	0	0	0	0	0	0	0	0	0	0	0	0	0	0	0	0	0	0	0
Soltu.Atl.09_1G012830.1	0.924579	1.38395	0.302179	1.55975	1.29597	1.65082	1.12867	0.915724	1.37395	0.59071	0.698555	0.729736	0.911994	0.854335	1.72044	2.09117	0.928995	0.845089	0.780014	0.346452	0.85753
Soltu.Atl.08_3G005550.1	3.91323	4.53258	4.45108	5.23818	4.3212	7.98948	6.99034	6.29572	6.28383	6.49863	5.49125	5.74159	4.38713	4.11246	3.64452	5.50977	6.55037	6.8349	5.70058	5.26682	7.02851
Soltu.Atl.03_4G017680.1	1.5091	1.89301	2.06182	3.18222	3.77731	5.00219	5.35923	5.79072	4.41809	3.64051	4.91438	4.37158	1.6773	2.30174	2.9788	10.339	17.6395	8.18726	5.26114	3.94702	2.8158
Soltu.Atl.02_2G002970.1	5.40553	3.92508	8.29145	6.56742	7.84678	9.11324	4.27203	4.43612	5.80445	2.97995	1.3697	3.77881	5.61283	3.30806	3.72699	4.96475	3.34643	4.10535	2.63598	2.03178	1.27292
Soltu.Atl.S031660.1	0	0	0	0	0	0	0	0	0	0	0	0	0	0.13597	0	0	0	0	0	0	0
Soltu.Atl.07_1G010880.1	1.78438	1.81926	1.53066	0.724825	0.528519	0.371527	1.18889	0.67973	0.288408	0.727886	0.498061	0.131912	1.11423	0.121853	0.078093	1.55775	0.612823	0.275335	0.668084	0.505119	1.00347
Soltu.Atl.05_1G003180.1	31.7697	30.4704	27.28	48.5396	76.6728	72.6047	57.7799	56.052	53.7146	28.8679	27.9829	36.5398	57.1015	67.4798	44.6368	82.7568	64.3572	63.9311	29.7496	29.5833	28.0851
Soltu.Atl.11_3G006730.1	1.03793	1.17268	0.958228	0.766979	0.612365	0.794081	1.58784	1.65379	1.93204	1.39604	1.47909	1.64743	0.43294	0.60436	0.406714	1.33262	1.97961	2.2463	1.87365	1.18045	1.80554
Soltu.Atl.04_4G005320.1	0	0	0	0	0	0	0	0	0	0.038929	0.028279	0	0	0	0	0	0	0	0.037031	0	0.036541
Soltu.Atl.03_3G019380.1	0	0	0	0	0	0	0	0	0	0	0	0.027974	0	0	0	0	0	0	0	0	0
Soltu.Atl.S022620.1	7.00732	0.949067	9.86426	0.534345	0.627863	0.319892	1.79561	1.79598	0.989366	0.606248	0.988536	5.59782	0.252836	0.454765	0.150916	1.77701	1.48776	6.18908	0.862724	0.852469	1.01363
Soltu.Atl.08_3G010190.1	0	0	0	0	0	0	0	0	0	0	0	0	0	0	0	0	0	0	0	0.072222	0.050098
Soltu.Atl.05_1G016200.1	5.3523	6.84274	5.31202	10.0434	11.9146	13.0348	12.4304	14.4179	14.227	7.1313	7.87868	7.0611	7.64494	10.1209	6.09262	12.6355	12.8647	13.4678	7.10382	6.45597	7.73633
Soltu.Atl.01_1G025270.1	0.164323	0.077307	0.491747	4.25164	4.40074	4.95995	2.11603	1.09662	1.28732	1.14142	2.20613	1.41585	1.26636	1.52947	2.13942	2.69835	1.99247	1.10384	0.981475	0.706598	1.54122
Soltu.Atl.06_1G010680.1	0.027703	0	0	0.045704	0.052269	0	0	0	0	0.094011	0.094039	0	0	0	0	0	0.077109	0	0	0	0.14481
Soltu.Atl.S109490.1	0	0	0	0	0	0	0	0	0	0	0	0	0	0	0	0.066342	0	0	0	0	0
Soltu.Atl.03_2G022210.1	1.41998	1.5954	1.04613	19.0498	14.0706	19.2635	8.51431	10.3649	9.90645	6.77879	7.01135	5.73813	8.00266	13.7667	8.08173	9.48175	7.73656	11.4164	6.54333	5.81573	6.9523
Soltu.Atl.07_0G011920.1	0	0	0	0	0	0	0	0	0	0	0	0	0	0	0	0	0	0	0	0	0
Soltu.Atl.04_2G000130.1	0	0	0	0.032401	0	0	0.069044	0	0	0	0	0	0.031774	0	0	0	0.181626	0	0.03068	0.104784	0
Soltu.Atl.11_0G008420.1	14.4815	15.4534	14.7017	9.26814	7.87603	9.5434	5.44692	8.01399	7.31823	8.45721	11.2643	9.48408	7.47476	6.31704	6.6386	10.3005	10.2136	9.0645	9.03824	9.06822	9.26787
Soltu.Atl.06_3G005950.1	0.14033	0.387665	0.115858	0.31092	0.161056	0.248945	0.127307	0.499269	0.145784	0.348212	0.212558	0.306461	0.038708	0.350617	0.567331	0.318913	0.27195	0.186367	0.163526	0.07947	0.474716
Soltu.Atl.03_0G002660.1	0	0.090125	0.09758	0.203585	0.310138	0	0.122193	0.501308	0.277417	0.305657	0	0.057535	0	0	0	0	0.28255	0.08909	0.193838	0.322322	0
Soltu.Atl.04_2G016950.1	0	0	0	0	0.036096	0	0	0	0	0	0	0	0	0	0	0	0	0	0	0	0
Soltu.Atl.10_0G014940.1	1.52011	1.49308	1.86627	1.18871	1.99562	1.82124	0.737983	0.9686	0.680434	0.890209	1.15609	1.17205	1.6959	1.50573	1.25599	0.975177	1.03101	1.07669	1.31709	1.61565	1.3784
Soltu.Atl.03_3G017570.1	0.310646	0.251247	0.272361	0.128995	0	0.018043	0.089185	0.196386	0.240415	1.01002	1.01499	0.644488	0.017618	0.045183	0.064489	0.092773	0.090022	0.126777	0.726671	0.492627	0.64711
Soltu.Atl.01_2G014550.1	4.85506	3.63671	2.31568	3.03195	3.00579	2.93516	1.69204	2.23375	2.16145	3.42563	2.92895	3.33761	1.85383	2.75327	2.28598	2.13092	1.86288	2.36615	2.9369	1.93144	3.3653
Soltu.Atl.12_2G023500.1	0	0	0	0	0	0	0	0	0	0	0	0	0	0	0	0	0	0	0	0	0
Soltu.Atl.06_2G008580.1	1.14264	1.1502	0.807998	1.81881	3.19771	2.71474	2.01523	1.50674	1.66619	1.03906	2.16686	1.35333	2.3624	2.44408	3.1956	3.11607	1.28732	1.27984	1.49659	1.14874	0.776552
Soltu.Atl.01_3G000560.1	0	0	0	0	0	0.045037	0	0	0	0	0	0	0	0	0	0	0	0	0	0.059482	0
Soltu.Atl.10_0G008190.1	0.56106	0.76443	0.503742	0.081834	0.258314	0.091232	0.15909	0.233554	0.396614	1.99278	3.89798	2.65917	0.063654	0.065625	0.104627	0.360595	0.352683	0.283636	2.80787	2.01434	1.40758
Soltu.Atl.04_2G010040.1	0	0	0	0	0	0	0	0	0	0	0	0	0	0	0	0	0	0	0	0	0
Soltu.Atl.03_3G025450.1	0.12207	0.108756	0.178225	0	0	0.070482	0	0.071455	0	0.406889	0.680299	0.188875	0	0	0	0	0.038872	0.109473	0.10622	0.296932	0.055423
Soltu.Atl.S038580.1	0	0	0.098892	0	0.063659	0.156554	0	0	0	0	0.054641	0	0.041493	0.037866	0.328948	0.277761	0.235942	0.083688	0	0	0
Soltu.Atl.04_3G016000.1	33.2752	48.8003	42.2452	18.5136	34.3195	28.148	49.3073	47.5203	47.556	51.194	40.2901	47.0578	37.8238	62.1689	41.1942	63.4933	40.6165	49.7381	49.1886	57.7525	59.673
Soltu.Atl.01_3G009280.1	0.133333	0.151975	0.129344	0.10875	0.080501	0.134903	0.065572	0.0689	0.070539	0.261289	0.030213	0.203417	0.05125	0.045954	0	0.046305	0.130848	0.104318	0.136861	0.045661	0.067404
Soltu.Atl.11_4G009700.1	3.11215	2.71357	2.83483	5.45363	4.58701	5.50428	2.84261	3.34805	3.13912	2.87414	3.39582	3.00879	1.66589	2.51539	2.22065	2.72366	2.81705	2.25732	3.503	1.968	2.99379
Soltu.Atl.08_2G017760.1	0	0.068401	0	0.161249	0.181379	0	0.244824	0	0.131876	0.254026	0.28278	0.250723	0	0.061118	0.047632	0	0.122279	0	0.280958	0.278276	0.454195
Soltu.Atl.05_4G013740.1	0	0	0	0	0	0	0	0	0	0	0	0	0	0	0	0	0	0	0	0	0
Soltu.Atl.03_1G021660.1	0	0	0	0	0.061403	0	0.035216	0	0	0	0	0	0	0	0	0	0	0	0.115966	0	0
Soltu.Atl.11_0G003100.1	0.123663	0.28651	0.186126	0.117753	0	0.048561	0	0	0	0.04023	0	0.072029	0	0.094841	0	0	0	0	0	0	0.031325
Soltu.Atl.04_2G011070.1	1.40682	1.12422	1.72843	1.1818	1.69505	1.39495	1.69596	1.5217	1.74399	1.74926	1.78918	1.58181	0.910406	1.58725	1.29574	1.26426	1.79252	1.47473	2.22893	1.70085	1.11042
Soltu.Atl.07_0G012470.1	20.1359	19.8216	17.6319	30.7113	26.865	33.0232	15.3264	16.6309	18.3169	15.7917	16.6686	16.4158	20.8806	21.5445	20.9985	16.2596	14.2258	13.3323	13.9701	14.2755	15.3565
Soltu.Atl.09_2G000870.1	0	0	0	0	0	0	0	0	0	0	0	0	0	0	0	0	0	0	0	0	0
Soltu.Atl.01_3G030130.1	3.3401	4.49743	4.93767	5.03159	3.51195	4.47571	4.48346	5.51447	4.37498	7.57684	10.0668	6.94249	1.97741	1.42328	1.56801	2.6302	3.63668	6.34255	7.63999	6.59317	10.26
Soltu.Atl.02_3G011040.1	3.53889	3.8484	2.84762	1.1354	1.26101	1.71291	2.7413	2.59114	2.75587	3.46599	2.86924	3.40994	1.26108	1.61042	1.48984	2.88872	2.89793	2.82395	2.72587	2.41738	2.14692
Soltu.Atl.03_3G014000.1	4.97416	4.39515	4.9598	2.96546	3.01661	4.36166	6.02592	5.25414	6.42312	7.2413	6.46191	7.23221	2.35829	3.37498	2.84744	6.64487	8.60806	7.51727	6.50827	6.84178	6.00333
Soltu.Atl.02_4G018580.1	0	0	0	0	0	0	0	0	0	0	0	0	0	0	0	0	0	0	0	0	0
Soltu.Atl.01_4G027890.1	0.471941	0.257578	0.135641	0	0.186302	0.275069	0	0.064824	0.067114	0.086054	0	0.134742	0.130963	0	0	0.108062	0.078057	0.069461	0.062758	0	0
Soltu.Atl.02_3G031310.1	0	0	0	0.268283	0.113274	0	0	0.103124	0.177875	0.575189	0.315854	0.49011	0.126639	0.126125	0.37978	0.061502	0.114689	0.181431	0.353491	0.468069	0.142908
Soltu.Atl.01_2G027990.1	2.88985	2.71201	2.69695	7.55137	7.07199	5.41422	4.70739	2.16667	3.73312	1.61362	1.65564	1.90693	10.5598	7.31983	14.256	2.74326	1.99839	1.32205	1.76916	2.14911	2.03977
Soltu.Atl.11_4G016460.1	7.63067	7.2097	6.31028	1.80571	2.13026	1.59514	4.56511	5.13098	5.14401	4.37367	3.48602	3.97435	1.69866	1.62585	2.53429	4.11115	4.22645	4.2839	4.64245	3.76838	4.00411
Soltu.Atl.04_4G019280.1	0	0	0	0	0	0	0	0	0	0	0	0	0	0	0	0	0	0	0	0	0
Soltu.Atl.S025530.1	42.1151	39.5293	39.8825	44.1733	48.9691	48.3332	55.1284	59.2632	61.1214	46.5864	45.8383	48.4272	38.0305	35.6722	38.193	49.3475	60.5833	63.2671	42.0414	37.6213	45.4765
Soltu.Atl.08_1G004590.1	3.63025	1.54103	1.37698	1.46451	3.12682	2.05455	0.931598	0.699655	1.24049	1.68585	3.01162	1.57128	1.70704	2.33116	2.04984	1.45529	1.26557	0.94557	2.60694	1.13148	1.11154
Soltu.Atl.06_2G017260.1	2.93512	2.1105	3.77317	2.95537	2.29763	2.50254	2.81862	2.87793	2.21094	2.12234	2.05749	2.4602	1.63043	1.71285	1.71123	3.24426	2.51808	2.04044	2.66338	2.54394	2.2783
Soltu.Atl.08_3G002020.1	111.67	93.3637	118.346	64.1134	79.6879	63.3043	30.9189	37.0131	32.3716	35.7548	54.0621	45.0125	67.9018	53.9767	88.7286	32.4036	38.4427	29.5157	39.2202	42.883	45.2779
Soltu.Atl.S101910.1	0	0	0	0	0	0	0	0	0	0	0	0	0	0	0	0	0	0	0	0	0
Soltu.Atl.04_2G019660.1	0	0	0	0.045705	0	0	0	0	0	0.027299	0.063005	0.163234	0.027126	0	0	0	0	0	0.150953	0.028354	0
Soltu.Atl.12_1G010080.1	0	0	0	0	0	0	0	0	0	0	0	0	0	0	0	0	0	0	0	0	0
Soltu.Atl.12_3G022730.1	0	0	0	0	0	0	0	0.274963	0.260133	0.222206	0	0.194403	0	0	0	0	0.152725	0	0	0	0
Soltu.Atl.03_1G010620.1	2.67485	1.74431	1.57374	0.189523	0.223087	0.751889	1.83306	1.98731	1.27424	3.73399	5.50954	7.06045	0.364428	0.140483	0.472671	1.68037	1.08026	1.84177	5.56592	5.10938	7.42484
Soltu.Atl.06_3G004460.1	2.32886	2.78574	3.27515	1.62551	0.784602	1.62251	2.39942	2.96278	2.43178	1.35549	2.29709	1.72074	1.49355	1.38213	2.23996	2.63099	1.89624	2.65848	1.7799	1.79091	1.78583
Soltu.Atl.09_3G016960.1	0.339557	0.216829	0.233596	0.419811	0.327727	0.692947	0.487212	0.285315	0.192003	0.312146	0.2556	0.244216	0.789407	0.325873	0.448261	0.177273	0.243606	0.436292	0.239747	0.152562	0.255983
Soltu.Atl.S038320.1	0	0	0	0	0	0	0	0	0	0	0	0	0	0	0	0	0	0	0	0	0
Soltu.Atl.09_2G002650.1	0	0	0	0	0.18157	0	0	0.077399	0	0	0	0.074017	0.181827	0.304771	0.062678	0	0	0	0	0.677723	0
Soltu.Atl.09_4G005760.1	0.786113	0.580703	0.57712	0.940388	0.918871	0.864532	0.735625	0.633964	0.686301	0.823017	0.865048	0.806938	0.799712	1.03789	0.662223	0.718785	0.580367	0.705058	0.854891	0.753381	0.699268
Soltu.Atl.S103510.1	0	0	0	0	0	0	0	0	0	0	0	0	0	0	0	0	0	0	0	0	0
Soltu.Atl.03_3G021220.1	0	0	0	0.379344	0.50261	0.275658	0.087295	0.218835	0.272126	0.158978	0.167172	0	0.132332	0	0.131332	0.133844	0.152576	0.311841	0.205484	0.13956	0.064438
Soltu.Atl.12_2G006720.1	0	0	0	0	0	0	0	0	0	0	0	0.017692	0	0	0	0	0	0	0	0	0.020605
Soltu.Atl.07_2G011670.1	0.215288	0.739649	0.526073	0	0.054724	0	0	0	0	0	0.038246	0.065556	0.041691	0.285609	0.111969	0	0	0	0.039846	0	0.144136
Soltu.Atl.03_4G021880.1	0.869295	1.05984	0	0.894205	1.75137	1.29503	0	1.06252	1.11442	0	0.358486	0	0	0.603406	0.557822	0.833624	0	0.747281	0.506369	0.085337	0.227578
Soltu.Atl.07_0G000200.1	0	0	0	0	0	0	0	0	0	0	0	0	0	0	0	0	0	0	0	0	0
Soltu.Atl.02_2G002390.1	6.70288	7.18474	7.52833	63.9251	58.9963	49.8588	25.2515	24.8317	20.2723	9.40282	9.41532	8.44242	123.171	74.9328	144.618	24.3416	17.1268	16.5933	9.68651	9.06083	8.05814
Soltu.Atl.07_2G000790.1	0	0	0	0.086504	0.100266	0	0	0.09596	0	0	0	0.010716	0	0	0	0	0	0	0	0	0.123335
Soltu.Atl.05_1G006800.1	6.59066	5.60571	3.89575	5.82582	6.18102	5.80199	3.77767	3.12729	3.29444	4.91414	5.03524	4.78259	4.77196	4.9172	4.71277	3.96732	3.45651	4.34245	3.24886	2.2797	3.37364
Soltu.Atl.07_4G000330.1	0	0.047954	0	0.250722	0.319543	0	0.11743	0.216375	0	0.058946	0.13069	0	0.310984	0.24055	0.199101	0.066553	0.206372	0	0	0.070867	0.062991
Soltu.Atl.07_0G009620.1	0	0	0.054733	0	0	0.18601	0	0	0	0	0.036449	0	0	0	0	0	0	0	0	0	0
Soltu.Atl.11_4G011160.1	0	0	0	0	0.096159	0	0	0.098956	0	0	0.072431	0.129762	0	0	0.111855	0.241037	0.124925	0	0	0	0
Soltu.Atl.04_3G013630.1	0	0	0	0	0	0	0	0	0	0	0	0	0	0	0	0	0	0	0	0	0
Soltu.Atl.04_3G019290.1	0	0	0	0	0	0	0	0	0	0	0	0	0	0	0	0	0	0	0	0	0
Soltu.Atl.S002240.1	0	0	0	0	0	0	0	0	0	0	0	0.025044	0	0	0	0	0.015484	0.006085	0.015029	0	0
Soltu.Atl.01_2G024870.1	0	0	0	0	0	0	0	0.016869	0.033812	0	0	0	0	0.031274	0	0	0	0.083203	0	0	0
Soltu.Atl.12_2G010300.1	0.81683	0.635832	0.709943	2.28978	1.44743	1.82024	5.73034	6.95983	5.08872	1.45032	2.05392	3.38391	4.33389	1.89748	2.53891	15.7783	6.75265	4.49874	3.01261	2.47056	2.1779
Soltu.Atl.11_3G007460.1	1.50089	1.65235	1.06567	0.68257	0.795676	0.874154	0.724141	0.753359	0.775745	0.673139	0.729407	0.733417	0.591534	0.570362	0.665731	0.796276	0.719504	0.751903	0.687209	0.512992	0.625295
Soltu.Atl.06_1G011760.1	0	0	0	0	0	0	0	0	0	0	0	0	0	0	0	0	0	0	0	0	0
Soltu.Atl.06_3G018600.1	0.154618	0.244496	0.10894	0.167595	0	0.126231	0.075731	0.123299	0.484825	0.289314	0.311591	0.467681	0.246482	0.24441	0.279483	0.170204	0.082487	0.126164	0.101583	0.132836	0.116351
Soltu.Atl.11_0G006680.1	0	0	0	0.052741	0.037291	0.059523	0	0	0	0	0	0	0	0	0	0	0	0	0	0	0
Soltu.Atl.01_2G026850.1	0	0	0	0.072854	0	0	0	0	0	0	0	0.027257	0	0	0	0	0	0	0	0	0
Soltu.Atl.09_3G006040.1	0	0	0	0	0	0	0	0	0	0	0	0	0	0	0	0	0	0	0	0	0
Soltu.Atl.05_2G015750.1	0	0	0	0	0	0	0	0	0.055636	0	0.059901	0	0	0.164167	0	0	0	0	0	0	0
Soltu.Atl.06_4G007800.1	43.0837	37.1033	36.696	11.2849	14.3707	9.98079	9.59719	9.68852	9.60559	10.6986	8.77308	10.7024	15.4753	15.0255	17.4174	9.85418	7.81157	8.47469	9.3929	10.0482	10.3359
Soltu.Atl.02_3G010310.1	2.49319	3.54821	2.74366	1.99306	1.9601	1.96671	3.42736	3.74238	3.83663	2.69696	2.82244	3.19767	1.72276	1.46276	1.53008	3.04001	3.90064	3.38483	3.5423	3.72822	3.19351
Soltu.Atl.09_4G002080.1	6.88627	31.602	28.477	41.949	38.2662	13.1235	94.0628	54.9989	48.7008	65.1558	22.9427	16.1696	19.9646	32.653	4.93341	46.9474	71.6659	15.3654	53.4445	45.6831	10.9901
Soltu.Atl.03_1G015390.1	0.045712	0.115756	0.052845	0.214242	0	0.046704	0.145197	0.210848	0.136752	0.071275	0.056895	0.145761	0.034926	0.051443	0.033345	0.176958	0.047121	0.272407	0.057369	0.179512	0.039065
Soltu.Atl.04_3G012580.1	0.108022	0	0.107679	0.113697	0.381217	0	0	0	0	0	0	0	0	0	0	0	0	0	0	0	0
Soltu.Atl.01_2G035820.1	1.0038	1.00857	0.83912	0.625679	1.05835	0.542623	0.642376	0.884524	0.705286	1.89616	0.995444	2.18909	0.30067	0.2835	0.492249	0.864391	1.10688	0.978711	0.727408	0.631551	0.955351
Soltu.Atl.09_1G005560.1	0.627532	0	0.270988	0.161871	0.300199	0.478743	0.249182	0.410729	0.100664	0	0	0.801443	0.466983	0.300072	0.224381	0.228213	0.295921	0.320559	0	0	0.306884
Soltu.Atl.02_1G006950.1	4.7103	3.63416	4.36436	4.45623	4.84097	3.91537	3.77895	3.24903	3.36211	4.87927	4.76049	4.74472	7.29512	6.73489	6.19017	4.15166	3.65779	2.90293	5.21743	5.79485	4.47121
Soltu.Atl.02_3G020810.1	0	0	0	0	0	0	0	0	0	0	0	0	0	0	0	0	0	0	0	0	0
Soltu.Atl.01_1G016010.1	30.4889	32.8784	43.2628	87.587	81.5644	76.0883	27.7352	30.8603	28.5237	23.3433	30.9192	25.5862	98.9625	81.777	103.071	40.0274	33.1942	23.3233	25.6358	24.0582	25.0258
Soltu.Atl.06_0G009560.1	3.07404	2.40277	1.10695	0.453039	0.784003	0.397607	1.63941	5.33776	5.42139	3.5811	3.04578	1.74299	0.591133	0.884721	0.717898	1.97045	1.56875	4.47904	1.90667	1.83376	1.83249
Soltu.Atl.03_2G004820.1	1.73081	1.70985	1.46708	0.552345	0.534782	0.384223	0.346686	0.282789	0.417568	0.314096	0.413575	0.622069	0.540281	0.776941	0.56562	0.315825	0.247776	0.420826	0.421818	0.234925	0.21696
Soltu.Atl.08_2G016680.1	0.201746	0.196673	0.125745	0.211627	0.464904	0.490916	0.445633	0.354027	0.312406	0.282938	0.245277	0.22352	0.083849	1.57683	0.260417	0.41586	0.247787	0.379327	0.279744	0.116471	0.232829
Soltu.Atl.04_4G001510.1	0.19527	0.166323	0.151514	4.14166	4.14984	4.41955	2.68542	2.27537	2.67963	2.37395	2.72029	2.25477	2.9352	4.39476	3.32794	2.11874	2.00332	2.31198	2.54743	2.00225	2.52484
Soltu.Atl.05_1G012450.1	8.79324	9.16197	9.04149	7.81499	7.08225	7.49175	15.2219	13.6344	13.7603	12.954	11.5037	13.7518	4.40119	6.08358	4.77607	12.1107	16.3252	12.2009	11.8494	13.164	13.489
Soltu.Atl.04_0G007330.1	1.20895	1.72011	1.91072	5.60861	5.21497	6.60356	4.82753	4.02986	4.39452	4.06665	5.34429	3.1286	4.50256	3.36421	3.46205	2.29412	6.17171	4.8179	3.17708	4.52637	3.01573
Soltu.Atl.08_3G014990.1	0	0	0	0	0	0	0	0	0	0	0	0	0	0	0	0	0	0	0	0	0
Soltu.Atl.08_2G010230.1	1.83917	1.07959	1.91897	0.310099	0	0	0.107726	0	0.131075	0.282263	0.19583	0.454406	0	0.073018	0.128497	0.094877	0	0	0.450238	0.670888	0.363711
Soltu.Atl.06_0G001770.1	0	0	0	0	0	0	0	0	0	0	0	0	0	0	0	0	0	0	0	0	0.039747
Soltu.Atl.02_0G003870.1	6.77102	6.84399	6.45629	3.75659	2.3995	2.7379	3.99063	3.94623	3.01829	4.38431	6.88765	4.96051	2.3565	1.57171	2.24258	3.52215	4.30105	4.96277	4.74116	5.14065	5.15973
Soltu.Atl.09_3G005670.1	3.75001	2.82694	5.11472	7.60221	8.02751	10.7803	7.02403	6.39325	5.17178	5.53184	6.86439	5.969	5.88192	7.59642	4.97883	5.80917	5.48301	6.89772	6.00463	5.10278	5.63436
Soltu.Atl.02_3G021140.1	2.72568	3.14687	2.49209	6.22819	6.02111	7.1006	2.87431	4.26034	4.04092	2.65899	3.16157	3.18061	4.53649	4.68985	3.58286	3.70959	3.50364	3.03946	2.23306	2.24213	2.04108
Soltu.Atl.09_2G012010.1	1.54672	1.20637	1.49073	2.5817	1.98737	2.33033	3.77685	4.39728	4.41082	2.49195	4.72692	2.8933	0.838759	1.32996	0.789995	3.85202	5.05589	4.83146	3.31192	2.4715	2.21241
Soltu.Atl.02_2G007610.1	0	0	0	0.106885	0	0	0	0	0	0.876062	0.166655	0.794608	0	0.067136	0.077803	0.065822	0	0	0.148199	0.632444	0.40803
Soltu.Atl.10_2G010790.1	0.309439	0.293436	0.144916	0.068579	0.082272	0.088909	0	0.091198	0	0.061559	0	0.08434	0	0.071936	0.164116	0	0	0.102271	0.123269	0.065227	0.077761
Soltu.Atl.12_2G009610.1	0	0	0	0	0	0	0	0	0	0	0	0	0	0	0	0	0	0	0	0	0
Soltu.Atl.04_4G003910.1	1.9757	2.45099	1.86009	1.41899	1.80505	1.82847	0.485502	0.436414	0.081625	0.083142	0.16399	0.192376	1.08605	1.25171	1.86336	0.385372	0.186144	0.12543	0.237653	0.113522	0.220861
Soltu.Atl.03_3G020170.1	2.46668	2.01695	1.93857	6.42938	6.19026	6.33711	3.09485	2.97981	3.06844	2.23665	2.31954	1.72989	5.16123	4.82865	4.88613	2.51819	3.31734	3.63537	2.3084	1.93048	2.46572
Soltu.Atl.09_3G009800.1	0	0	0	0	0	0	0	0	0	0	0	0	0	0	0	0	0	0	0	0	0
Soltu.Atl.04_3G016020.1	0	0	0	0	0	0	0	0	0	0	0.150408	0	0	0	0	0	0	0	0	0	0
Soltu.Atl.05_4G008270.1	4.75955	4.86142	5.73649	9.49033	9.05258	9.39151	7.25749	6.97056	7.6196	8.1574	8.88605	9.48232	7.63405	8.74796	5.96665	7.93283	7.46119	6.65743	9.15696	8.57119	8.54549
Soltu.Atl.03_3G031410.1	10.2513	10.3104	10.692	5.31965	3.98325	4.23019	6.39593	5.71786	5.28348	10.0249	9.46844	9.90354	4.94702	3.264	4.42922	5.70574	3.79936	4.72534	8.7731	8.0682	8.60684
Soltu.Atl.02_4G020270.1	0	0	0	0	0	0.027597	0	0.027875	0.055107	0	0	0	0	0	0	0	0	0	0.058054	0	0.021626
Soltu.Atl.02_1G021240.1	4.51784	3.09588	5.4452	4.73678	5.45814	7.07554	6.33273	5.19749	5.56144	6.87286	7.52475	5.81905	4.8767	4.36015	4.2987	7.31357	5.32964	4.90971	7.94122	7.4631	6.0947
Soltu.Atl.03_3G003840.1	1.23721	1.19412	1.39967	2.92547	1.70631	2.53467	2.19361	1.51706	1.67159	1.01881	1.09215	1.05387	1.53049	1.06764	1.27166	1.45426	1.57025	1.38137	1.12643	1.10237	1.11465
Soltu.Atl.12_3G002190.1	8.30271	8.85554	7.06439	7.83819	7.22533	9.15954	7.39207	8.87871	9.658	14.2415	12.8388	11.202	4.8292	6.12486	4.43217	7.7094	9.10861	9.58788	8.63429	8.51328	10.0387
Soltu.Atl.09_2G006020.1	0	0.08437	0	0.343478	0.066592	0.726943	0.472713	0.269826	0.281168	1.04364	1.06589	0.930899	0.123291	0.064181	0	0.170324	0.031107	0.361642	1.10109	1.05461	0.629632
Soltu.Atl.S015390.1	0.059373	0.186585	0	25.0822	16.5037	35.5629	13.9965	22.3568	13.0272	2.39671	2.58466	2.02874	11.1538	11.0787	6.67804	16.336	84.2241	22.7262	2.1278	2.26444	2.07067
Soltu.Atl.10_0G001610.1	0	0	0	0	0	0	0	0	0.019365	0	0	0	0	0	0	0	0	0	0	0	0
Soltu.Atl.S096590.1	0	0	0	0	0	0	0	0	0	0	0	0	0	0	0	0	0	0	0	0	0
Soltu.Atl.S101980.1	0	0	0	0	0.056885	0	0	0	0.103606	0	0	0	0	0	0.058587	0	0	0	0	0	0
Soltu.Atl.07_1G009420.1	0.208161	0.189314	0.108803	0.435374	0.298467	0.108913	0.420321	0.471095	0.42946	0.685629	1.06125	0.703361	0.27474	0.285995	0.290388	0.598836	0.55667	0.541629	1.38444	0.901747	0.924204
Soltu.Atl.06_1G006360.1	0	0	0	0	0	0	0	0	0	0.049096	0	0	0	0	0	0	0	0	0	0.060218	0
Soltu.Atl.11_0G001500.1	0.165433	0.1212	0	0.012619	0.042444	0.135376	0.037038	0.084366	0	0.072876	0.250106	0.107861	0.103948	0.008081	0.020512	0.03978	0.008079	0.039803	0.035808	0.130528	0.046075
Soltu.Atl.03_1G014890.1	1.68311	2.82569	0.621946	0.640474	1.44771	0.904489	2.52373	1.94187	0.581555	1.40744	1.37607	2.29498	0.146921	0.797662	0.239925	0.708715	0.400384	2.08712	0	0.564484	0.295828
Soltu.Atl.02_0G000520.1	0	0	0	0	0	0	0.040058	0	0	0	0	0.051466	0.053125	0.158286	0	0	0	0	0	0.054244	0
Soltu.Atl.06_0G006270.1	12.7414	10.2566	11.541	5.49659	6.29047	6.79737	11.9312	10.1833	12.0836	11.1955	9.58946	12.1668	6.37577	5.55989	7.36546	12.8975	11.5312	13.5654	10.5926	8.16666	9.19342
Soltu.Atl.05_3G003720.1	0	0	0	0	0	0	0	0	0	0	0	0	0	0	0	0	0	0	0	0	0
Soltu.Atl.12_4G007910.1	1.22457	0.900523	1.45791	3.91909	4.35601	3.74498	1.41037	1.57165	1.82485	1.19553	1.00965	1.49545	3.73727	3.80816	2.80712	3.00308	2.42796	1.74429	1.58771	0.902182	1.11624
Soltu.Atl.S146440.1	0	0	0	0	0	0	0	0	0	0	0	0	0	0	0	0	0	0	0	0	0
Soltu.Atl.S097460.1	0	0	0	0	0	0.044905	0	0	0	0	0	0	0	0	0.067677	0	0	0	0.074843	0	0
Soltu.Atl.02_1G013080.1	0.156465	0	0.482498	0.121461	0.051254	0.161124	0.061309	0	0	0.055523	0	0.019001	0.152442	0.097033	0	0	0	0.059482	0.118593	0	0.167859
Soltu.Atl.02_2G021450.1	0.691734	1.38199	1.43935	2.41979	2.80388	2.08558	2.70676	2.747	2.58231	2.65825	3.40188	2.78185	1.51585	2.28225	2.32615	2.38467	2.76977	2.66084	3.30053	3.64802	3.15671
Soltu.Atl.04_3G018980.1	0	0	0	0	0	0	0	0	0	0	0	0	0	0	0	0	0	0	0	0	0
Soltu.Atl.12_4G009510.1	5.04961	4.79411	3.95724	5.48074	4.66649	4.32008	4.78518	6.0128	5.04153	4.8495	5.2517	4.5514	4.14639	4.36272	4.15991	4.74702	5.99521	4.92562	3.81929	4.4614	4.87447
Soltu.Atl.04_0G002590.1	13.6728	13.1814	12.7608	7.98906	10.8737	11.999	12.9256	15.2964	16.0181	7.43594	9.65602	8.7169	8.616	9.21329	9.52305	11.3182	13.9567	13.0464	7.64268	8.46858	8.87665
Soltu.Atl.04_4G013010.1	0.425356	0.502019	0.372912	0.81854	0.890206	1.26228	0.688078	0.878924	0.583613	0.642177	0.546853	0.60949	0.52459	0.685122	0.56193	0.602258	0.748698	0.569133	0.660474	0.454948	0.784395
Soltu.Atl.01_1G017760.1	0	0	0	0	0	0	0	0	0	0	0.028784	0.028049	0.002006	0	0	0	0	0.003376	0	0.026044	0
Soltu.Atl.01_4G032480.1	105.406	85.0421	110.179	33.499	39.8832	21.4537	5.91582	5.8699	8.18177	4.08101	8.96819	5.92131	49.9503	42.6663	49.9531	1.28453	1.93393	3.27821	3.87689	4.70112	8.44365
Soltu.Atl.03_1G015970.1	0	0	0	0	0	0	0	0	0	0	0	0	0	0	0	0	0	0	0	0.031494	0
Soltu.Atl.02_1G007600.1	2.25147	2.89324	2.24997	1.06043	0.62416	0.615374	0.9484	1.01249	0.860135	1.25563	1.65541	1.94074	0.993961	0.290624	1.03605	1.97974	0.358	0.548367	1.97345	0.969138	1.05873
Soltu.Atl.02_3G010210.1	0.329319	0.147392	0.097879	0	0.186661	0.10757	0.211712	0.037795	0.587882	0.218416	0.322806	0	0.303073	0	0.089611	0.098188	0	0.206525	0.252631	0.178435	0.251482
Soltu.Atl.02_4G010240.1	1.93689	2.80676	2.76153	0.951235	0	1.11532	0.475823	1.61346	2.16569	0.852392	0	1.33104	1.24058	1.44665	0	1.46434	1.76061	0	1.36926	0.880409	1.45757
Soltu.Atl.03_3G007690.1	1.01415	0.63311	0.813113	2.46206	0.394155	4.14752	1.73049	5.10667	2.70323	4.88549	3.76531	2.63275	1.98425	1.47699	2.58509	2.82635	1.91938	3.17029	2.98114	2.77911	2.5449
Soltu.Atl.S108620.1	0	0	0	0	0	0	0	0	0	0	0	0	0	0	0	0	0	0	0	0	0
Soltu.Atl.03_1G015350.1	0.035251	0.052508	0	0	0.036624	0	0	0	0.035406	0	0	0	0	0	0.680052	0	0	0	0	0	0
Soltu.Atl.10_2G005070.1	0.115081	0.112424	0.239176	0.336881	0	0.092537	0.203703	0.031438	0.154033	0.023307	0.144771	0.332834	0	0	0	0.243825	0.118276	0.093273	0.159025	0.109428	0.119647
Soltu.Atl.04_0G006060.1	0	0	0	0	0	0	0	0	0	0	0	0	0	0	0	0	0	0	0	0	0
Soltu.Atl.01_2G022820.1	2.94676	2.89718	2.6293	2.02844	1.84416	2.05543	0.383446	0.339907	0.485857	1.88133	5.04111	3.29148	1.02709	0.311168	0.372299	0.367318	0.469245	0.569307	3.06862	2.37701	2.7229
Soltu.Atl.02_2G016340.1	0.211511	0	0	0	0	0	0	0	0	0.379305	0.090425	0.258389	0	0	0	0.101727	0	0	0.570599	0.353059	0.406663
Soltu.Atl.02_1G004550.1	2.79918	2.78934	3.11229	1.90003	2.21926	2.10189	3.10496	2.9625	3.5015	3.30654	3.55163	4.06832	2.08474	1.83706	2.39145	4.02193	3.04893	3.13687	3.34676	2.8724	2.71268
Soltu.Atl.06_1G017330.1	1.48743	1.6985	1.46819	0.979315	0.774234	1.09238	2.64552	2.71569	2.74455	3.11119	2.41752	3.03678	1.00954	0.767029	0.287046	2.20416	2.68621	2.75971	3.16517	3.08742	2.97934
Soltu.Atl.06_0G009380.1	0	0	0	0	0	0	0	0	0	0	0	0	0	0	0	0	0	0	0	0	0
Soltu.Atl.05_2G014080.1	16.8685	15.9853	14.6914	35.3707	17.8716	26.1848	19.5201	15.4653	17.8788	19.8501	18.5636	14.5654	19.7191	16.779	14.2924	18.463	22.4269	19.6768	17.5039	16.851	20.5431
Soltu.Atl.09_4G003350.1	1.29181	0.924134	0.967035	4.01943	1.24957	1.96544	5.75685	5.56995	5.61575	4.15358	5.93013	4.77159	0.68383	1.06779	0.553862	4.62044	8.91605	4.75965	3.30689	7.66754	4.60622
Soltu.Atl.05_2G016810.1	0.998872	0.644547	0.805056	0.310203	0.233847	0.282229	1.10394	1.28942	0.915168	0.673509	0.73754	0.789317	0.190102	0.681983	0.426254	1.61618	0.825719	1.25238	0.639677	0.41386	0.635005
Soltu.Atl.01_1G028910.1	0	0	0	0	0	0	0	0	0	0	0	0	0	0	0	0	0	0	0	0	0
Soltu.Atl.12_0G002200.1	25.9081	26.9354	27.4276	66.1336	83.7812	106.201	80.2094	74.0811	70.321	56.1152	56.041	64.6291	71.0558	79.9283	64.2182	133.827	73.6264	76.0138	58.8734	42.7887	27.1591
Soltu.Atl.08_1G006350.1	0	0	0.20629	0.219066	0	0	0	0	0	0	0	0.253877	0	0	0	0	0	0	0	0	0
Soltu.Atl.01_3G033530.1	9.1424	8.92084	8.93211	17.7727	15.1022	21.0512	18.5411	18.7655	18.8967	7.98215	8.98569	7.31567	11.0467	9.48887	12.3726	15.8169	20.7853	20.5915	9.12785	8.37654	9.26439
Soltu.Atl.03_2G022290.1	6.40085	4.99427	5.83019	8.18101	6.28949	7.39142	7.24513	6.75335	6.7388	7.95733	7.80698	9.01393	6.45908	5.96335	4.65198	9.73864	7.04835	6.711	7.92002	7.07482	8.48888
Soltu.Atl.05_1G022160.1	0	0.517055	0	0	0	0	0	0	0	7.45643	9.69037	7.33859	0	0	0	0	0.092298	0	6.9288	7.88329	8.15521
Soltu.Atl.04_0G010030.1	0.230933	0.370583	0.492115	0.195272	0.264276	0.285793	0.684765	0.62864	0.963036	0.602681	0.460061	0.759091	0.453168	0.198877	0.791227	0.62411	0.716428	0.334228	0.557547	0.5545	0.861268
Soltu.Atl.10_1G004450.1	9.50452	8.02768	10.3751	7.27951	8.11382	7.31323	6.35543	6.04619	4.43473	5.71057	7.4685	7.24345	6.1588	4.80049	4.69428	5.27897	4.70171	4.90121	6.31384	7.06271	5.9104
Soltu.Atl.09_2G007770.1	0.117956	0.124474	0	0.092949	0	0	0.105073	0	0.112222	0	0	0.236351	0	0.226532	0.109283	0	0	0.122634	0	0	0.081929
Soltu.Atl.S106070.1	0	0	0	0	0	0	0	0	0	0	0	0	0	0	0	0	0	0	0	0	0
Soltu.Atl.10_2G006520.1	0	0	0	0	0	0	0	0	0	0	0	0	0	0	0	0	0	0	0	0	0
Soltu.Atl.12_2G011490.1	0	0	0	0	0	0	0	0	0	0	0	0	0	0	0	0	0	0	0	0	0
Soltu.Atl.05_3G002090.1	0.876388	0.74098	0.779038	1.34892	1.7029	1.62434	0.727582	1.05408	1.26882	1.41016	1.61629	0.858903	0.48787	0.956276	0.59406	1.65384	0.613227	1.25827	1.27997	1.50525	1.39024
Soltu.Atl.02_3G014560.1	23.3593	29.1737	25.4789	97.6797	73.5556	102.667	62.8844	64.0404	55.4261	58.2574	96.1179	66.4161	72.3538	76.3988	62.023	63.1994	78.4451	56.2024	59.0445	80.9975	74.8942
Soltu.Atl.05_1G003970.1	4.93071	4.78286	4.58929	1.99226	2.69783	2.06191	5.08387	4.76667	4.29549	3.52958	3.98883	3.57067	2.13645	2.30394	2.55258	3.58981	5.0797	4.90757	3.75994	3.88613	4.04502
Soltu.Atl.01_4G030370.1	0.792653	0.86247	0.634011	0.626662	0.721776	0.679067	0.2339	0.427558	0.537452	0.863814	1.44063	0.876578	0.25565	0.469426	0.200129	0.476097	0.377541	0.411786	0.776251	1.32321	0.762454
Soltu.Atl.07_4G015280.1	3.42654	2.92673	1.75392	2.44125	2.64067	4.90913	4.30321	3.87152	4.45362	3.76827	4.26244	3.6136	2.12165	3.07472	2.38533	3.73463	3.65882	4.6921	3.86838	5.09041	3.32194
Soltu.Atl.04_2G000540.1	0	0.089856	0	0.022691	0.064479	0	0.082252	0	0.082542	0.090424	0.086485	0	0	0.041071	0	0.076277	0.031299	0	0.058333	0.037593	0.060208
Soltu.Atl.06_3G002040.1	2.0118	2.40149	2.02061	2.67301	2.28706	3.60696	2.72084	3.10946	3.50374	2.7848	2.64241	2.78412	1.98742	1.3833	1.06185	2.67049	3.54646	3.21781	3.03246	2.62908	2.65961
Soltu.Atl.04_3G003630.1	59.2957	59.8841	60.9479	76.36	111.456	97.2334	127.208	125.719	124.755	83.6139	72.4426	87.5624	93.8652	97.6095	94.0207	135.101	130.031	132.415	90.931	86.835	81.3238
Soltu.Atl.05_4G009580.1	3.80037	3.5224	4.16366	10.2707	10.299	10.1687	5.35065	7.37963	6.85012	6.81776	6.45619	6.54683	7.96456	7.6668	6.2916	6.73951	7.52749	6.41206	6.41824	7.79851	6.09895
Soltu.Atl.04_4G008650.1	0	0	0	0	0	0	0	0	0	0	0	0	0	0	0	0	0	0	0	0	0
Soltu.Atl.10_2G008580.1	0	0	0	0	0	0	0	0	0	0	0	0	0	0	0	0	0	0	0	0	0
Soltu.Atl.11_2G003290.1	0.950341	0.505285	1.16438	0.421006	0.991654	0.452079	1.07648	1.04645	1.59681	0.53443	0.429762	0.568544	0.424018	0.5455	0.847334	1.12015	2.86668	0.686889	0.650369	1.29494	0.709288
Soltu.Atl.07_4G019880.1	0	0	0	0	0.018999	0	0	0	0	0	0	0	0	0	0.057119	0	0	0	0	0	0
Soltu.Atl.03_3G006560.1	0	0.03456	0.279123	0.029552	0	0.059461	0.033771	0.111963	0.121216	0.082069	0	0.048255	0	0	0	0.036683	0	0.065981	0.095577	0	0
Soltu.Atl.12_3G004100.1	7.51814	4.78534	4.98656	4.61925	3.85583	4.42674	7.37568	6.69353	7.85926	3.20631	3.46713	3.59791	3.70947	3.29496	2.63788	4.76646	5.80374	7.3392	4.27728	3.67259	3.26452
Soltu.Atl.01_2G017160.1	11.3566	11.3811	9.37857	10.8145	12.3856	12.9852	10.4906	10.1425	9.84328	9.14017	10.2659	11.1727	8.30239	10.0881	10.0863	13.2481	9.16673	10.0531	8.88056	6.93593	8.41921
Soltu.Atl.01_1G003450.1	276.663	223.333	237.866	238.451	211.357	203.506	279.662	254.124	252.741	164.583	165.886	174.687	251.327	199.781	217.631	240.983	254.442	275.504	185.676	199.017	200.208
Soltu.Atl.05_3G008630.1	14.0005	14.3029	18.6654	5.68796	3.92852	3.40684	4.13438	4.9413	5.49323	5.82483	8.90022	6.64748	4.18905	3.76303	3.80461	3.01506	3.16045	3.29868	5.98604	8.02682	7.51073
Soltu.Atl.05_3G020000.1	0.047879	0	0	0	0	0.120036	0	0	0.150057	0	0.053488	0	0	0	0.03443	0	0.040401	0.080823	0.186824	0.047401	0.102069
Soltu.Atl.01_4G016850.1	0.032969	0	0	0	0	0	0	0	0	0	0	0	0	0	0	0	0	0	0	0	0
Soltu.Atl.S084100.1	0.589388	0.525512	0.473771	0.824701	2.31725	1.81028	0.546842	0.84178	0.57566	2.36371	1.5767	3.31235	1.20695	1.04815	1.02221	0.780882	1.17466	0.639438	0.909922	1.70131	1.19309
Soltu.Atl.06_4G020250.1	0	0	0	0.042493	0	0.182489	0	0	0	0	0	0	0	0	0.078956	0	0	0	0	0	0
Soltu.Atl.07_3G001090.1	0.208156	0.096818	0.159635	0.316439	0	0.127355	0.307175	0.250412	0.147054	0.514186	0.552519	0.703686	0	0.047415	0.193273	0.284058	0.124218	0.262166	0.518179	0.320156	0.46857
Soltu.Atl.12_2G000600.1	2.55956	1.0777	0.114163	1.20871	0.814377	1.10659	0.420657	0.431439	0.39723	1.1957	1.23726	1.00718	0.574147	1.09713	0.611741	1.66129	0.700612	0.311645	1.04928	0.242645	0.53473
Soltu.Atl.02_4G023720.1	2.55958	2.61609	2.44273	7.43	4.81966	5.95976	2.81781	3.1072	2.70266	3.59256	3.89656	3.12478	5.24941	4.33427	4.36052	2.52297	2.748	2.71318	3.06134	4.19371	3.17467
Soltu.Atl.04_1G021470.1	1.73109	1.48504	1.05569	0.873714	1.14196	0.920163	1.52998	1.57523	2.47112	2.72987	2.60587	2.15731	0.446113	0.702664	0.604117	1.62405	1.54744	1.82872	2.81823	2.77016	2.18519
Soltu.Atl.02_3G013030.1	0	0	0	0	0.163009	0	0	0	0	0	0	0	0	0.307952	0.037793	0	0	0	0.112036	0	0.173197
Soltu.Atl.07_4G000790.1	0	0.383864	0	0.095665	0.078757	0.260716	0.533478	0.134104	0.143338	9.01842	7.43	8.82882	0.133312	0	0.113606	0.330992	3.45226	0.338152	8.80683	14.1697	5.79223
Soltu.Atl.01_4G021570.1	1.01564	1.07251	0.413698	0.407847	0.469147	0.7188	0.591269	0.276447	0.415226	0.967942	0.839685	0.795393	0.179891	0.592423	0.662197	0.462146	0.412845	0.351006	0.798227	0.261354	0.40726
Soltu.Atl.04_1G015160.1	6.47687	6.89783	7.60885	3.31025	4.71555	4.09181	12.0261	13.0347	11.7706	10.36	11.3989	10.0275	6.34756	8.39212	5.69633	9.05548	13.6993	14.2724	15.7134	14.1525	14.9253
Soltu.Atl.11_0G004860.1	1.07322	0.818515	1.81351	0.581478	0.245011	0.126192	0.43525	1.04585	0.764478	1.02002	1.5559	1.62468	0.191371	0.536315	0.377818	0.880786	0.879704	0.516998	1.15454	1.1962	1.68828
Soltu.Atl.12_1G010850.1	0.194902	0.105395	0.153628	0.171707	0.058712	0	0.425957	0.248831	0.059654	0.104494	0.15601	0.532774	0.104852	0.075855	0.140765	0.334011	0.122484	0.143489	0.225306	0.060607	0.297519
Soltu.Atl.05_2G012640.1	0.426393	0.714603	0.678246	1.1161	0.805889	0.770984	1.73259	1.54306	0.521655	2.0948	1.89251	0.625707	0.676962	0.51179	1.39952	0.67632	1.62958	1.74185	1.19146	1.23436	2.42011
Soltu.Atl.08_3G004090.1	7.09634	17.3893	10.2889	1.50295	2.10427	8.20639	27.1285	18.765	4.04663	21.3651	19.4564	5.23298	1.49493	6.90244	1.87837	30.4542	10.73	4.19779	5.46434	4.85925	4.23836
Soltu.Atl.12_1G013020.1	1.70871	2.10919	2.42614	1.32432	1.13227	1.38296	2.17269	2.5431	2.292	1.49875	1.49811	1.9292	1.00159	0.931622	1.10059	2.01494	2.15641	1.80654	1.67417	1.44704	1.55613
Soltu.Atl.03_2G017390.1	7.84768	7.06884	7.86952	4.44781	4.18478	4.77133	9.27672	8.84708	10.2242	7.5423	8.98299	7.92467	3.81414	2.82568	3.27698	9.28107	8.96269	8.02099	7.55577	8.20543	8.28813
Soltu.Atl.10_4G006140.1	0	0	0	0.029357	0	0	0.035595	0.037366	0.037323	0	0	0	0	0	0	0	0	0	0	0	0
Soltu.Atl.01_4G022360.1	0.441089	0.580201	0.422324	1.45677	2.04511	1.6347	0.397066	0.333661	0.7902	0.538289	0.516208	0.473367	2.28627	2.11168	2.356	1.32036	0.473748	0.586956	0.539707	0.472667	0.334106
Soltu.Atl.10_2G005690.1	0	0	0.052163	0	0	0	0.063071	0	0	0	0	0	0	0	0	0	0	0	0	0	0
Soltu.Atl.01_2G032220.1	0	0	0	0	0	0	0	0	0	0	0	0	0	0	0.081091	0	0	0	0	0	0
Soltu.Atl.02_3G012920.1	0	0	0	0	0	0	0	0	0	0	0	0	0	0	0	0	0	0	0	0	0
Soltu.Atl.02_4G007960.1	13.3609	19.4318	18.7461	7.95575	6.72092	5.46178	4.57009	6.41769	2.71228	3.5391	2.02959	2.76911	6.77596	6.74296	6.11102	2.3473	3.70538	1.59466	3.67975	3.81707	5.35298
Soltu.Atl.09_4G015120.1	0	0	0	0	0	0.081955	0	0	0	0	0	0	0	0	0	0	0	0	0	0	0
Soltu.Atl.06_3G007170.1	0.40979	0.156775	0.257815	0.318201	0.453679	0.842904	0.67052	0.328849	0.227575	0.503015	1.59319	0.237272	0	0.549216	1.27762	0.226824	0.4432	0	0.16445	0.206018	0.407845
Soltu.Atl.12_2G003610.1	0	0	0	0	0	0	0	0	0	0	0	0	0.052857	0	0	0	0	0	0	0	0
Soltu.Atl.11_2G003870.1	1.16284	1.34599	0.917323	0.931045	1.20381	1.18834	1.29598	1.35621	1.79676	1.96331	1.80694	1.83992	0.491193	0.501521	0.378993	1.43451	1.13986	1.43579	1.64784	1.40736	1.89591
Soltu.Atl.05_1G008090.1	0	0	0	0	0	0	0	0	0	0	0.041567	0	0	0	0	0	0	0	0.051185	0	0.060967
Soltu.Atl.01_3G029890.1	4.55522	4.4465	5.13524	2.90611	2.19547	2.90078	9.21626	8.66508	7.95112	5.72258	6.39198	5.98548	0.907396	0.98786	0.709313	6.12592	11.9245	9.62827	7.83441	7.06985	6.38676
Soltu.Atl.10_2G007690.1	2.5036	2.06259	1.27251	1.93594	3.05296	2.87617	1.06289	1.35216	0.930145	2.19485	2.15471	1.53354	2.00693	2.16603	2.06782	1.71239	0.717936	0.994997	2.02409	1.02813	0.947584
Soltu.Atl.10_1G003100.1	6.61605	6.94417	7.69056	5.45012	4.14533	3.68262	8.87351	7.82468	9.26188	14.7353	14.478	12.6562	4.57487	5.95614	4.32754	8.09826	9.0863	7.74592	13.7883	13.0881	11.1517
Soltu.Atl.11_4G000700.1	0.738813	0.842361	1.25385	2.14786	1.76624	3.18062	7.1342	8.2663	8.19218	3.77245	3.36767	3.6864	2.12932	2.71083	2.23637	11.4173	10.048	8.31798	4.97907	3.72004	2.74579
Soltu.Atl.05_2G019390.1	0.034964	0.056554	0	0.091348	0.035294	0	0	0	0	0.075974	0.137398	0.106991	0.11962	0	0	0	0	0	0.065513	0	0
Soltu.Atl.04_0G010690.1	1.13922	1.0891	2.10997	0.947197	0.496006	1.47686	1.74296	1.2365	1.70623	1.89083	0.820367	1.63973	0.490053	1.31427	0.552971	1.20511	2.13974	2.28854	2.48362	0.438883	1.11645
Soltu.Atl.02_2G017810.1	0	0	0	0	0	0	0	0	0	0	0.518224	0.204759	0	0	0	0	0	0	0.236388	0.124666	0
Soltu.Atl.07_2G012910.1	0	0	0	0	0	0	0	0.048408	0	0	0	0	0	0	0	0	0	0	0	0	0
Soltu.Atl.08_1G006970.1	0	0	0	0	0	0	0	0	0	0	0	0	0	0	0	0	0	0	0	0	0
Soltu.Atl.06_2G022220.1	0	0	0	0	0	0	0	0	0	0	0	0	0	0	0	0	0	0	0	0	0
Soltu.Atl.02_2G025420.1	0	0	0	0	0	0	0	0.086449	0	0.311467	0.171578	0.765576	0.058792	0	0	0	0.238034	0	0.217141	0.478611	0.880816
Soltu.Atl.05_1G009940.1	0.427421	0.804334	0.327069	0.25149	0.377713	0.454313	0.710895	0.814642	4.07293	0.698468	0.526817	0.910081	0.371876	0.71378	0.785735	0.559028	0.599557	0.75556	0.413652	0.726925	2.7493
Soltu.Atl.02_3G017200.1	5.71114	6.45973	6.18483	11.2941	10.9578	15.5454	17.9577	16.5466	16.9984	13.2666	14.6949	13.7295	8.11488	9.8403	8.45888	24.7082	16.7313	15.1008	14.1251	13.9068	10.6541
Soltu.Atl.11_2G005390.1	0.291637	0.171716	0.118496	0.673631	0.350382	0.415448	0.76295	0.439392	0.741803	0.164515	0.392163	1.05742	0.339018	0.983727	0.268668	0.367671	0.886584	0.457931	0.160109	0.112606	0.084449
Soltu.Atl.09_2G008240.1	0	0	0	0.065091	0	0	0	0	0	0.092651	0	0	0	0	0	0	0	0	0	0	0
Soltu.Atl.10_1G009300.1	0	0	0	0	0	0	0	0	0	0	0	0	0	0	0	0	0	0	0	0	0
Soltu.Atl.08_4G016270.1	5.61789	6.02853	5.86679	5.9432	5.00084	4.3583	2.48969	2.17073	2.3698	2.93237	3.55452	2.49646	3.97225	4.8389	3.7637	2.20529	1.98525	1.91929	3.29669	1.71669	2.69627
Soltu.Atl.10_1G002850.1	4.0576	2.54545	3.06146	4.85756	4.57841	4.70573	1.96136	1.83835	1.55957	1.18173	2.14717	1.9146	3.40326	3.30966	3.27946	3.50424	1.86023	1.47443	1.67528	1.19507	1.70948
Soltu.Atl.10_2G009230.1	0.054337	0.198876	0.462089	0	0	0.368004	0	0.249875	0	0	0	0	0	0	0.193192	0	0.13423	0	0	0	0
Soltu.Atl.05_2G012010.1	0.636403	0.651588	0.616277	0.131703	0.438577	0.172456	0.035745	0.037456	0.202969	0.093167	0	0.144889	0.344433	0	0.067101	0.121048	0	0.13279	0.137624	0.188429	0.143991
Soltu.Atl.04_1G012670.1	0.420331	0.500715	0.26536	0.305657	0.270099	0.401737	0.312593	0.251186	0.330226	0.221097	0.144549	0.130784	0.179494	0.137154	0.226783	0.271241	0.464061	0.450122	0.306719	0.105294	0.161877
Soltu.Atl.12_3G001880.1	7.32569	6.71671	9.16528	11.1584	11.4546	15.3106	11.2206	12.5677	11.2354	9.33705	11.2616	10.8658	10.1773	9.25365	9.12767	11.7088	12.0038	13.2341	11.6277	9.54409	8.86993
Soltu.Atl.01_2G024050.1	0.065341	0.457406	0.103156	0	0.022594	0.0373	0.513863	0.433049	0.508349	9.59256	12.0906	10.5177	0.018456	0.037742	0.029651	0.18306	0.869791	0.728252	8.2049	6.66337	7.0002
Soltu.Atl.S067270.1	0	0	0	0	0	0	0	0	0	0	0	0	0	0	0	0	0	0	0	0	0
Soltu.Atl.08_1G007000.1	0.040195	0	0	0	0.045504	0	0.15266	0	0	0	0	0.098084	0.29411	0	0	0	0.585885	0	0.110861	0.109691	0
Soltu.Atl.04_0G011340.1	0	0	0	0	0	0.567186	0	0	0	0	0.082171	0	0	0	0	0	0.072174	0	0.074399	0	0
Soltu.Atl.03_3G001030.1	2.80135	3.15434	2.81317	2.27224	1.83703	2.46366	2.72831	1.77094	1.75975	2.0291	1.61352	2.66536	1.90646	1.03569	1.77556	2.39558	2.07608	2.04737	2.57756	2.21869	1.86205
Soltu.Atl.05_4G006250.1	0.153536	0.683258	1.40208	1.63248	0.743668	3.92223	2.31897	2.12901	1.99716	0.443624	1.53832	2.12218	0.711299	3.64349	1.28023	0.424582	2.55719	0.557802	0.390438	0.272247	1.14233
Soltu.Atl.09_0G010750.1	0	0	0	0	0	0	0	0	0	0	0	0	0	0	0	0	0	0	0	0	0
Soltu.Atl.09_2G001320.1	1.56286	1.27538	1.82248	76.2438	56.5164	94.8493	40.9923	34.4857	30.7827	1.47811	1.71975	2.21574	26.115	33.1243	15.504	14.5483	23.2346	23.6979	2.43222	2.02609	2.34085
Soltu.Atl.05_2G004460.1	1.38232	1.67847	1.34891	10.9428	11.0403	13.1385	2.95242	3.71192	4.03481	1.27947	1.60615	1.24089	15.6262	10.1556	19.7213	8.89189	7.12844	3.40165	1.46443	1.31197	1.35558
Soltu.Atl.10_0G010250.1	0	0.297167	0	0.159969	0.191813	0.118205	0.201402	0.094045	0	0	0.101137	0	0	0	0.274379	0.237819	0.192992	0	0.194152	0.104931	0
Soltu.Atl.08_1G011940.1	27.4902	20.36	32.7226	18.1344	17.9065	16.2587	15.1097	13.2247	13.6001	17.279	24.123	22.5605	16.8907	13.6674	27.1425	10.806	13.0853	11.9425	22.9265	20.8091	20.1922
Soltu.Atl.04_4G014370.1	0.09448	0	0	0.048518	0.120877	0	0.148978	0.134695	0	0.045817	0.041581	0	0.096374	0.042384	0	0	0.091052	0.048459	0	0	0.236372
Soltu.Atl.01_0G013320.1	0	0	0	0.042614	0.064843	0.060073	0.007882	0	0.016038	0	0.024782	0	0.022468	0.100285	0.050735	0	0	0	0	0	0
Soltu.Atl.04_3G013690.1	0.551322	1.0994	0.536208	0.085244	0.098399	0.105742	0.657905	1.03387	1.05512	0.585582	0.445721	0.451054	0	0	0.109153	0.947963	1.14918	0.843611	0.418335	0.399045	0.559474
Soltu.Atl.04_3G004310.1	3.15144	4.90749	3.26582	0.946398	1.25396	1.67769	1.48338	1.88891	1.91781	3.6075	4.02459	3.5786	1.44083	1.5093	1.96388	3.25101	2.57612	2.00388	6.19105	3.38786	3.67564
Soltu.Atl.01_0G007040.1	0	0	0	0	0	0	0	0.02748	0	0	0	0.025506	0	0	0	0	0	0	0	0	0
Soltu.Atl.12_2G005030.1	2.34826	2.63334	2.02218	1.50609	1.75207	1.30754	2.62748	2.20472	1.98035	1.94932	1.53476	1.98345	1.26298	1.94639	1.75471	2.69015	2.4425	2.20021	2.21569	2.09774	1.71446
Soltu.Atl.01_1G005850.1	0.965812	0.738306	0.953004	1.00267	0.98508	0.884808	0.483662	0.354304	0.55738	0.413379	1.13772	0.859361	1.31329	0.486282	1.25655	0.521605	0.445544	0.495319	0.73139	0.565895	0.765369
Soltu.Atl.S144020.1	0	0	0	0	0	0	0	0	0	0	0	0	0	0	0	0	0.104179	0	0	0	0
Soltu.Atl.07_4G006790.1	0	0	0	0	0	0	0	0	0	0	0	0	0	0	0	0	0	0	0.094262	0	0
Soltu.Atl.04_1G015780.1	0.318551	0.283968	0.311008	0.294754	0.382577	0.391345	0.138062	0.105448	0.138619	0.222037	0.291678	0.112275	0.39639	0.205076	0.423919	0.199736	0	0.08153	0.138829	0.097856	0.190835
Soltu.Atl.01_3G005260.1	0.118494	0	0.076254	0	0.107944	0.024724	0.107924	0.095826	0.035016	0.044637	0	0.07215	0.026773	0.026297	0.034526	0.054867	0.133885	0	0.05353	0.04724	0
Soltu.Atl.06_0G003380.1	0	0.279333	0.130382	0	0.557212	0.177293	0	0.112216	0	0	0.406019	0	0.24172	0	0	0.217035	0	0.269785	0.407556	0.17552	0.41059
Soltu.Atl.01_3G014360.1	2.49694	2.72199	2.25934	2.48028	2.69485	3.00358	1.99104	1.89387	1.68122	2.80196	2.89772	2.89539	2.47019	2.36322	3.06625	1.99533	2.06394	1.92641	2.66647	2.56292	2.62727
Soltu.Atl.03_2G003960.1	6.77726	6.28347	7.35604	6.23904	5.53579	6.02659	7.12773	6.57198	5.77148	5.80347	6.25243	6.93393	7.91102	6.64666	7.62628	5.67837	5.3628	6.76336	5.47798	5.81146	5.42841
Soltu.Atl.09_0G008300.1	0.65428	0.549982	1.69123	0.89559	0.990397	1.29875	0.953338	0.525451	0.569142	1.01755	1.09531	1.74887	1.34692	0.653136	1.18183	0.441845	0.160429	0.43237	0.89521	1.10543	0.7301
Soltu.Atl.04_1G004400.1	27.8156	28.4592	32.8871	49.0924	68.0978	58.6459	74.1042	73.9863	74.5593	36.6841	33.7015	41.6621	78.7547	62.6934	73.5471	77.1941	81.4711	79.7833	43.7304	48.9368	46.5401
Soltu.Atl.S016600.1	0	0	0	0	0	0	0	0	0	0	0	0	0	0	0	0	0	0	0	0	0
Soltu.Atl.01_2G010880.1	0	0.137467	0	0.145903	0.106168	0.253746	0	0.142092	0.161598	0.630238	0.879021	0.342762	0	0	0	0.11882	0	0	0.498094	0.327281	0.521628
Soltu.Atl.01_2G021100.1	0	0.037425	0.147595	0	0.057573	0.081289	0	0	0	0	0	0.100191	0.052295	0	0	0	0.066582	0	0	0.049957	0
Soltu.Atl.04_1G013780.1	0.685865	1.06876	0.924991	0.919058	0.732991	0.642696	1.2615	1.17118	1.72115	1.23242	0.961079	1.16462	0.505159	0.282851	0.435701	1.09015	1.45988	1.53084	0.828303	1.2102	0.938456
Soltu.Atl.06_2G021750.1	0	0	0	0	0	0	0	0	0	0	0	0	0	0.08682	0	0.117858	0.121717	0	0.065869	0	0
Soltu.Atl.S110680.1	0	0	0	0	0	0	0	0	0	0	0	0	0	0	0	0	0	0	0	0	0
Soltu.Atl.S068140.1	0	0	0	0	0	0	0	0	0	0	0	0	0	0	0	0	0	0	0	0	0
Soltu.Atl.06_4G003260.1	0	0	0	0	0	0	0	0.12324	0	0	0	0	0	0	0.040581	0	0.108672	0	0.045028	0	0
Soltu.Atl.05_4G019460.1	0.064858	0	0.065991	0	0	0	0	0	0	0	0	0	0	0	0	0	0	0.732506	0	0	0
Soltu.Atl.07_4G013030.1	0.244595	0.142943	0.650745	0.321892	0.262902	0	0	0	0.161743	1.72445	1.70749	0.804931	0.3696	0.403196	0.267883	0.0914	0.141317	0.237148	0.730618	0.818784	0.326215
Soltu.Atl.02_3G016550.1	9.46863	10.7726	14.2229	3.29499	4.50127	3.29062	7.32903	6.79525	8.16028	5.9915	5.42109	4.38319	4.82419	4.32583	5.51153	4.54388	4.99059	5.54009	5.21472	6.12838	5.20271
Soltu.Atl.12_3G017460.1	3.51322	3.65402	3.70938	5.05	3.2444	4.65344	1.14936	1.21913	1.31266	1.50189	2.06015	1.58426	6.30497	3.48337	4.10301	1.06327	0.715019	0.738596	1.90552	1.74913	1.21853
Soltu.Atl.07_1G002610.1	7.62598	10.1984	7.17663	146.886	166.234	121.758	144.95	143.398	154.001	86.5229	89.3321	90.7358	343.359	231.492	325.343	243.235	194.325	151.096	80.5302	112.034	67.1421
Soltu.Atl.06_2G000880.1	0.937557	1.03764	0.775697	0.586291	0.580007	0.464038	0.776067	0.648823	1.01217	2.04121	2.99212	2.5093	0.256772	0.398546	0.237098	0.49422	1.20868	1.33432	2.39058	1.67889	2.16229
Soltu.Atl.04_1G011320.1	0	0	0	0	0	0	0	0	0	0	0	0	0	0	0	0	0	0	0	0	0
Soltu.Atl.S098500.1	0	0	0	0	0	0	0	0	0	0	0	0	0	0	0	0	0	0	0	0	0
Soltu.Atl.07_0G001920.1	0.139061	0.121081	0.019984	0	0.019141	0	0	0.038562	0.017567	0	0	0.020053	0.103572	0	0	0	0	0	0	0	0.013654
Soltu.Atl.09_4G005370.1	0	0	0	0.123247	0.234691	0.193823	0	0	0	0	0	0	0	0.87886	0	0.77092	0	0.090907	0	0	0
Soltu.Atl.12_2G008930.1	0	0	0	0	0	0	0	0	0	0	0	0	0	0	0	0	0	0	0	0	0
Soltu.Atl.S111370.1	0	0	0	0	0	0.006797	0.034742	0.019828	0	0	0	0.019834	0	0	0	0	0	0.02514	0	0	0.026271
Soltu.Atl.05_2G020130.1	0.250951	0.220843	0.161218	0.125021	0.150828	0.162483	0.337009	0.298245	0.347762	0.532799	0.60896	0.462312	0.078203	0.153454	0.174423	0.369147	0.206587	0.269842	0.465143	0.265985	0.318504
Soltu.Atl.03_3G000120.1	0.494891	0.250793	0	0.15039	0.119798	0.15826	0.076074	0.154051	0.163552	0.259875	0.423625	0	0.845036	0	0.357094	0.142255	0.088776	0.816833	0	0	0
Soltu.Atl.08_2G007610.1	1.41991	2.84289	1.64306	2.24697	3.16712	2.50258	1.6257	1.695	1.98368	2.70341	2.40704	2.56429	2.16889	1.56271	2.00484	2.2476	2.3635	2.58121	2.55236	2.52716	2.85025
Soltu.Atl.S109930.1	0	0	0	0	0	0	0	0	0	0	0	0	0	0	0	0	0	0	0	0	0
Soltu.Atl.11_3G002360.1	0.503795	0.927316	0.894475	1.35172	2.78763	1.02698	1.85774	2.12627	2.18849	1.71512	1.68213	3.4219	0.800245	0.801191	0.712717	1.529	2.39776	3.79281	2.22615	3.31578	1.61121
Soltu.Atl.01_4G027280.1	15.9932	15.3968	15.993	5.23912	5.13156	3.52946	5.98693	6.39238	5.40956	10.979	7.54398	10.0495	5.52081	4.68353	8.4412	6.28795	4.28914	3.96057	10.9345	12.7347	11.4102
Soltu.Atl.03_0G006630.1	0	0	0	0	0	0.062118	0	0.052636	0.049664	0	0	0	0	0	0.022664	0	0.02666	0	0	0	0.059369
Soltu.Atl.08_4G001380.1	0	0	0	0	0	0	0	0	0	0	0	0	0	0	0	0	0	0	0	0.116349	0
Soltu.Atl.01_0G012490.1	0	0	0	0	0	0	0	0.037423	0	0	0	0	0.043305	0	0.04837	0	0	0	0	0	0
Soltu.Atl.04_1G001570.1	0	0	0.039374	0.063523	0	0	0.055637	0.080604	0.106876	0	0.081845	0.051971	0	0.077705	0	0	0.074689	0.053314	0.064986	0	0
Soltu.Atl.03_1G003210.1	0	0	0	0	0.35086	0	0	0	0	0	0	0	0	0	0	0	0	0	0	0	0
Soltu.Atl.03_0G003130.1	0	0	0	0	0	0	0	0	0	0	0	0	0	0.013921	0	0	0	0	0	0	0
Soltu.Atl.02_1G012220.1	0.293002	0.366114	0.156099	0.22778	0.205816	0.036078	0.166115	0.220809	0.33815	1.02678	1.19883	0.925002	0.036004	0.115049	0.082658	0.182803	0.223698	0.145157	0.79981	0.963034	0.927074
Soltu.Atl.S055560.1	3.18968	1.62687	2.56512	0.570488	0.691055	0.503065	0	0	0	0.619561	0.098551	1.05638	1.83579	1.07033	5.14106	0.668013	0	0	0.151376	0	0.329612
Soltu.Atl.S116680.1	0.573789	0.413102	0.468175	1.41395	1.50624	3.64114	0.979011	0.867671	0.982109	0.389004	0.702795	0.524731	2.60379	2.75963	1.63392	1.18244	0.955131	0.00634	0.55256	0.677806	0.647627
Soltu.Atl.07_1G010240.1	0	0	0	0	0	0	0	0	0	0	0	0	0	0	0	0	0.055225	0	0	0	0
Soltu.Atl.05_3G008490.1	5.58385	7.72533	6.79069	1.49715	1.19033	1.69413	1.40895	1.14793	1.10199	2.99903	1.05575	1.77758	2.52044	2.51319	0.978609	0.810876	0.324396	1.30851	1.92262	1.10281	2.41288
Soltu.Atl.02_3G020480.1	8.94323	8.46277	13.7324	3.34773	6.04221	3.5735	6.866	6.48033	7.04368	6.08763	4.83279	6.22661	4.55962	5.30898	4.80816	6.56265	6.20982	6.53543	4.85692	6.33522	4.43725
Soltu.Atl.01_0G010430.1	0.023395	0	0	0	0	0	0	0	0	0	0	0	0	0.03669	0	0.02615	0	0.070536	0	0	0
Soltu.Atl.03_0G000280.1	0.148627	0.120971	0.116001	1.90288	1.85109	3.03428	0.405769	0.896293	0.661423	0.950453	0.547217	0.499976	4.24895	4.96595	2.21794	2.31406	0.184434	0.628016	0.480527	0.233732	1.26001
Soltu.Atl.11_2G013630.1	0.109585	1.35259	0.041826	0.307176	0.33984	0.667017	2.06929	4.18555	5.43359	25.6741	34.4878	24.0826	0.576184	0.344897	0.605547	1.34073	6.91812	6.90797	29.1911	24.4496	30.1677
Soltu.Atl.05_4G007120.1	3.25658	3.19971	1.87339	5.78267	6.09729	7.27103	3.26958	3.79776	4.12692	3.62122	3.62348	2.92665	7.42664	6.1918	7.88719	4.76102	4.7003	4.50002	3.07775	3.53422	3.73935
Soltu.Atl.04_1G009380.1	0.038394	0.090104	0.001731	0	0	0.038806	0	0	0.002774	0	0	0.138388	0	0	0	0.642325	0.666932	0	0.287307	0.325781	0.010385
Soltu.Atl.05_4G020240.1	0	0.085772	0	0.093795	0	0.205617	0.050215	0.217576	0.187722	1.61225	1.29952	1.15948	0.077344	0.085582	0	0.061424	0.635048	0.369283	1.04706	1.19342	0.87643
Soltu.Atl.11_2G011670.1	3.55701	2.81639	3.14702	3.75168	4.47244	4.30388	3.83053	2.9981	3.54166	4.43744	4.22088	4.16092	3.59331	4.21685	3.00377	4.49019	2.96265	3.87783	4.16475	3.5994	3.71691
Soltu.Atl.02_1G020380.1	0.504402	0.207769	0.069383	0	0.030966	0.046042	0.042903	0.123366	0.084101	0.096355	0.159334	0	0.018231	0	0.038056	0.361504	0.118433	0.131127	0.074222	0.038589	0.205599
Soltu.Atl.01_2G015930.1	0	0	0	0	0	0	0	0	0	0	0	0	0	0	0	0	0	0	0	0	0
Soltu.Atl.S028650.1	0	0	0	0	0	0	0	0	0	0	0	0	0	0	0	0	0.071077	0	0	0.056817	0.042689
Soltu.Atl.01_0G002460.1	0.244964	0.138189	0	0.084868	0	0.065555	0.159351	0	0	0.78817	1.0018	0.840199	0.056043	0	0.038042	0.085746	0.234398	0	1.08194	0.680473	0.56327
Soltu.Atl.03_3G000780.1	3.25532	3.60272	3.40311	9.0783	6.93683	10.1734	11.2837	11.5254	12.6463	9.17187	10.1304	8.5796	2.40857	3.31822	2.58711	9.79412	10.4809	11.9106	9.01234	9.65253	9.29362
Soltu.Atl.05_0G001610.1	2.17808	0.535907	0.407354	0.481325	3.85121	0.580179	0.676834	0.433206	1.9626	0.293316	1.26874	1.45981	0.680007	0.697633	2.29075	0.292493	0.238576	0.160402	1.10237	0.269601	0.125869
Soltu.Atl.S005560.1	2.55991	1.75135	1.8092	0.713105	0.991941	0.950784	1.82097	1.64027	1.95487	2.13848	2.12976	2.10303	1.00176	1.0451	0.994763	2.24283	1.83393	1.52489	2.026	1.13562	1.54327
Soltu.Atl.01_1G012070.1	0	0	0	0	0	0	0	0	0	0	0	0	0	0	0	0	0	0	0	0	0
Soltu.Atl.08_4G000540.1	0	0	0	0	0	0	0	0	0	0	0	0	0	0	0	0	0	0	0	0	0
Soltu.Atl.01_2G012620.1	0	0	0	0	0	0	0	0	0	0	0	0	0	0	0	0	0	0	0	0	0
Soltu.Atl.11_4G003420.1	1.32502	1.79031	1.22688	2.07327	1.69407	2.88053	3.37945	2.85586	2.99569	2.59271	4.06441	3.79917	1.39956	1.43599	1.04269	2.58014	2.57278	2.47491	3.03442	3.61662	3.31428
Soltu.Atl.09_1G008530.1	2.46154	2.97385	1.7965	1.43302	2.50016	2.87425	0.973135	1.26959	1.29975	1.27274	0.844271	2.05607	3.45686	2.12406	3.05283	1.58524	0.743734	0.938206	0.68571	0.665337	0.513106
Soltu.Atl.08_1G005720.1	2.89839	2.02092	0.315985	1.00967	0.287001	0.152262	3.20323	2.67112	2.72309	1.66316	2.95409	1.71338	1.04249	1.29116	0.657995	0.562632	3.22923	0.384022	0.485159	0.422411	2.74726
Soltu.Atl.02_1G022720.1	18.3099	20.0693	20.6149	23.5448	20.5016	26.7663	49.2454	52.6386	51.8464	27.3061	30.0745	28.2527	16.086	17.9842	15.1884	49.0384	59.5915	55.8905	31.0799	33.4878	31.1992
Soltu.Atl.02_1G026390.1	0	0	0	0	0	0	0	0	0	0	0	0	0	0	0	0	0	0	0	0	0
Soltu.Atl.09_3G018910.1	0	0	0	0	0	0	0	0	0	0	0	0	0	0	0	0	0	0	0	0	0
Soltu.Atl.S012600.1	0	0	0	0	0	0.139526	0	0	0	0	0	0	0	0	0	0	0	0	0	0	0
Soltu.Atl.10_2G004610.1	0	0	0	0	0	0	0	0	0	0.234823	0.803726	0.168835	0	0	0	0	0.15995	0	0.441433	0.56174	0
Soltu.Atl.03_3G003470.1	0.420954	0.435194	0.468589	0	0	0.099135	0.063572	0	0.065824	0.122238	0	0	0	0.082736	0.072521	0	0.070628	0	0	0	0
Soltu.Atl.07_3G015050.1	20.3191	20.6165	16.6731	10.5614	11.0143	14.1894	20.7489	21.6206	24.8424	12.6211	12.4629	15.0775	9.75904	8.06366	10.2928	22.5151	26.9154	24.0178	15.4452	11.9978	16.1486
Soltu.Atl.05_1G020400.1	0.125869	0.186783	0.151607	0.122967	0.085481	0.136539	0.058278	0	0.163156	1.09124	1.11499	0.456006	0.052577	0	0	0.242042	0.578945	0.19485	0.995584	1.40369	0.943617
Soltu.Atl.07_1G000610.1	0	0	0	0	0	0	0	0	0	0	0	0	0	0	0	0	0	0	0	0	0
Soltu.Atl.06_2G013250.1	3.80008	3.64887	3.1489	1.54821	1.74653	1.67737	1.0902	1.77536	1.39415	1.86613	1.9236	1.94309	1.66958	1.3384	1.47446	1.02802	1.06804	1.00898	1.49271	1.45998	1.61659
Soltu.Atl.S069230.1	0	0	0	0	0	0	0	0	0	0	0	0	0	0	0	0	0	0	0	0	0
Soltu.Atl.12_3G021450.1	0	0	0	0	0	0	0	0	0	0	0	0	0	0	0	0	0	0	0	0	0
Soltu.Atl.07_3G007200.1	4.03312	3.12822	3.53371	5.17126	6.6577	6.73537	4.89145	5.33443	5.48884	4.67544	5.12703	4.32197	7.82776	5.65654	8.8316	8.04049	5.84188	5.19708	5.35051	4.58653	3.96311
Soltu.Atl.10_0G015540.1	23.0688	23.753	25.6405	20.9877	22.3008	21.4244	28.3347	30.8686	31.9879	35.4774	32.948	34.1223	20.8829	20.7947	23.7042	26.4951	27.9041	27.5604	38.4065	35.9719	37.2823
Soltu.Atl.01_4G029280.1	1.27525	1.08055	0.710712	1.17023	1.86872	1.36928	2.89672	2.61783	2.74301	2.10665	2.21116	2.0661	1.25035	1.40419	1.72742	2.87547	1.64994	1.85837	2.37245	1.84154	1.07311
Soltu.Atl.S143340.1	0	0	0	0	0	0	0	0	0	0.062	0.060632	0.045903	0	0	0	0	0.028368	0	0.06958	0.044034	0.062555
Soltu.Atl.01_1G008720.1	0	0	0	0	0	0	0	0	0	0	0	0	0	0	0	0	0	0	0	0	0
Soltu.Atl.01_3G019200.1	2.13951	3.96211	4.11707	1.8909	2.08585	1.26635	4.94352	6.12368	4.55575	2.68567	4.88125	3.2194	1.34438	2.04132	1.00307	2.6709	5.91249	4.3132	3.42333	3.22431	2.6264
Soltu.Atl.S075920.1	0	0	0	0	0.06625	0	0	0	0	0	0	0	0.065423	1.44729	0	0	0	0	0	0	0.075254
Soltu.Atl.03_4G001830.1	0.759982	1.02856	0.509871	1.46893	1.41502	1.55417	1.32007	1.7069	1.24069	2.31671	2.85346	2.36463	1.02202	1.59705	2.1537	1.8152	1.28702	1.39996	2.50024	1.98812	1.21923
Soltu.Atl.01_2G005090.1	0	0	0	0	0	0	0	0	0	0	0	0	0	0	0	0	0	0	0	0.12067	0
Soltu.Atl.05_1G017300.1	3.06026	4.35361	4.8177	2.66381	2.55539	1.76745	2.61085	1.84634	2.24495	1.61687	1.12503	2.23768	1.93794	1.67634	2.82082	2.39718	1.85578	1.99371	2.19527	2.06361	2.20557
Soltu.Atl.02_1G026700.1	0.447556	0.304453	0.34098	0.529874	0.672046	0.900627	0.406096	0.519929	0.410325	0.971875	0.614148	0.516381	0.712835	0.556538	1.11854	0.362013	0.302823	0.589993	0.38653	0.424268	0.391854
Soltu.Atl.02_2G030530.1	0	0	0	0	0	0	0	0	0	0	0	0	0	0	0	0	0	0	0	0	0
Soltu.Atl.07_1G005130.1	0	0	0	0.11311	0	0	0	0.082122	0	0	0	0	0.110302	0	0	0	0	0	0	0	0
Soltu.Atl.11_4G009190.1	0.615954	1.10228	2.10688	0.511275	0.554426	1.00795	1.58187	3.11736	3.20054	0.380285	1.32209	0.859339	0.339962	0.823537	0.244893	2.26515	2.63944	1.88912	1.96264	1.37168	1.56671
Soltu.Atl.07_3G012580.1	0	0	0	0	0	0	0	0	0	0	0	0	0	0	0	0	0	0	0	0.047177	0
Soltu.Atl.03_3G002780.1	54.2024	54.7768	53.3471	35.0045	39.3682	31.0087	37.6989	36.0479	35.0374	57.1882	64.0791	59.0805	39.8888	44.7768	44.2071	32.7635	39.3461	43.0836	52.0367	62.0755	54.8863
Soltu.Atl.08_4G004390.1	0	0	0	0	0	0	0	0	0	0	0	0	0	0	0	0	0	0	0	0	0
Soltu.Atl.03_1G000540.1	12.4687	1.23433	1.61949	1.88984	2.83709	3.75633	5.86298	5.39546	1.44872	2.45947	1.91793	2.60005	1.55879	1.65779	2.30179	4.70358	1.79096	0.912944	0.979931	0.953532	0.787859
Soltu.Atl.12_2G002980.1	6.80389	5.67136	6.76098	4.72366	3.87471	4.51267	4.53205	3.60498	4.17231	5.11861	4.0887	6.345	5.06464	4.82339	4.96754	3.99305	3.77697	3.95524	5.52496	4.47214	4.93017
Soltu.Atl.09_1G000720.1	3.97702	4.61981	3.88812	0.686774	0.324531	0.682864	1.2726	0.800386	0.930964	1.52165	1.82528	1.12634	0.852365	0.909559	0.523545	0.75584	0.98301	0.661451	0.789208	2.25693	1.61179
Soltu.Atl.09_0G003210.1	10.0464	9.90427	8.42897	22.6103	23.1449	28.2569	35.4444	50.6149	45.047	62.1517	51.704	66.0633	15.1651	14.7163	12.0561	46.6207	68.1368	56.2226	76.0013	56.8873	62.2259
Soltu.Atl.02_4G000740.1	0	0	0	0	0	0	0	0	0	0	0	0	0	0	0	0	0	0	0	0	0
Soltu.Atl.S112850.1	0	0	0	0	0	0	0	0	0	0	0	0	0	0	0	0	0	0	0	0	0
Soltu.Atl.08_2G015440.1	4.1215	5.12058	5.26793	65.8784	93.8142	47.8474	17.5315	23.4991	19.4741	7.8062	8.67901	5.06773	101.567	63.8041	103.595	31.6345	21.4115	16.7201	4.43686	5.2652	4.13527
Soltu.Atl.12_1G000360.1	0	0	0	0	0	0	0	0	0	0.043027	0	0.042107	0	0	0	0	0	0	0.039565	0.04244	0
Soltu.Atl.08_2G001280.1	0	0	0	0	0	0	0	0	0	0	0	0	0	0	0	0	0	0	0	0	0
Soltu.Atl.01_4G016000.1	0	0	0	0	0	0	0	0	0	0	0	0	0	0	0	0	0	0	0	0	0.040063
Soltu.Atl.12_3G013610.1	1.38513	1.88945	1.49995	1.0622	1.0332	0.962233	1.26791	1.18802	0.963787	1.02053	1.1302	1.28664	1.49647	1.51126	1.29511	1.26251	1.13609	0.913509	1.25969	1.00703	0.87624
Soltu.Atl.06_3G005550.1	4.23966	4.48486	5.46772	6.20664	5.50591	6.27579	3.9273	3.47449	4.12269	4.24608	4.75322	3.86029	5.1589	6.09018	4.77781	4.0261	3.88758	3.88171	3.97411	4.88951	3.78136
Soltu.Atl.01_2G006910.1	14.25	11.964	9.91605	6.63886	8.51783	7.19363	4.4187	4.96002	4.55011	5.18457	4.89857	6.71308	8.73311	8.30539	10.1698	6.00819	4.38149	5.20657	5.31366	4.23939	4.06962
Soltu.Atl.S105630.1	0	0	0	0	0	0	0	0	0	0	0	0	0	0	0	0	0	0	0	0	0
Soltu.Atl.04_0G009660.1	3.44061	2.62193	0.990804	5.3347	2.03498	1.32916	3.45308	0.838452	0.595914	1.68714	2.30752	4.36905	4.07288	0.950616	1.25854	1.13716	3.04807	1.62712	0.93493	0.902678	1.07038
Soltu.Atl.04_1G002000.1	5.1925	4.59306	6.83644	6.9457	8.12288	5.41409	6.84818	5.72374	4.81958	4.93178	4.18865	6.66601	4.76686	3.71332	5.76627	4.52788	3.83895	4.29955	5.16722	6.32646	6.3956
Soltu.Atl.01_1G000530.1	0	0	0	0	0	0	0	0	0	0	0	0	0	0	0	0	0	0	0	0	0
Soltu.Atl.12_3G023470.1	0	0.027362	0	0	0	0	0	0.213263	0.173029	0.176269	0.167525	0.283936	0	0	0	0.116358	0.080523	0.030201	0.114315	0.229629	0.167229
Soltu.Atl.10_2G010600.1	1.36747	1.47325	1.19231	3.09025	3.45455	2.46455	2.70376	2.10889	1.83516	2.07112	2.31148	2.04741	2.47449	2.85982	2.00298	1.76404	2.29347	1.92048	1.26267	2.56058	1.88634
Soltu.Atl.05_0G002770.1	0	0.03349	0	0.357626	0.105999	0	0.344464	0.168979	0	0.213284	0	0.139961	0.446127	0	0	0.108305	0.107842	0.017997	0	0	0.497288
Soltu.Atl.03_2G021080.1	4.12455	4.9239	4.21548	1.66263	2.28897	2.66414	3.95397	3.81771	4.00002	5.70963	5.98998	6.19385	2.49237	2.05258	2.86806	4.64041	4.82032	3.87416	7.01362	5.41734	6.67569
Soltu.Atl.S091840.1	0	0	0	0	0	0	0	0	0	0	0	0	0	0	0	0	0	0	0	0	0
Soltu.Atl.08_2G008360.1	0	0	0	0	0	0	0	0	0	0	0	0	0	0	0	0	0	0	0	0	0
Soltu.Atl.07_3G017690.1	0.913578	0.338718	0.91176	0.74578	0.776166	1.40354	1.47923	0.788354	0.975135	1.42185	0.584642	1.14895	0.251083	0.78515	0.613986	2.14854	0.799365	1.50858	0.839576	1.08477	0.751691
Soltu.Atl.08_1G012050.1	0.414476	0.250071	0.07746	2.0335	1.9285	1.25938	0.624605	0.559755	0.385693	1.4625	2.26546	1.94698	0.953683	0.706751	1.12643	0.762975	0.987675	0.663831	1.733	1.52036	1.84189
Soltu.Atl.05_2G000630.1	0	0	0	0	0	0	0	0	0	0	0	0	0	0	0	0	0	0	0	0	0
Soltu.Atl.03_4G013400.1	2.97789	2.76831	2.07421	1.47532	1.27189	1.05327	1.16395	1.30363	1.28392	0.910183	1.18418	0.779214	2.06661	1.02651	2.20289	1.25885	1.28588	1.05204	1.16447	0.620098	0.683172
Soltu.Atl.06_2G018180.1	0	0	0	0	0	0	0	0	0	0	0	0	0	0	0	0	0	0	0	0.090786	0
Soltu.Atl.S087470.1	0.03941	0	0	0	0	0	0	0	0.036235	0	0	0	0	0	0	0.07939	0	0	0	0.033405	0
Soltu.Atl.09_3G021140.1	6.85127	6.20041	6.19942	3.51715	3.17757	3.59355	5.8577	6.04994	7.33575	14.7129	20.4149	13.8908	0.870501	0.933182	1.06621	6.42299	6.41931	7.35984	15.0389	14.3891	14.0794
Soltu.Atl.07_4G008200.1	3.88123	3.64448	3.33947	4.30284	3.47524	4.99273	3.84288	3.61878	3.82488	3.5105	3.25423	3.83231	4.0412	3.3202	3.35949	2.794	3.98833	3.37118	3.27692	3.18166	3.2587
Soltu.Atl.12_4G011440.1	0.388263	0.853774	0.535562	1.12208	1.19939	1.69359	2.45142	2.70021	3.04935	3.48964	4.05717	3.02701	2.45912	2.95772	2.23439	2.56709	2.74845	3.32802	3.18845	3.02738	3.49746
Soltu.Atl.S000050.1	0	0	0	0	0	0	0	0	0	0	0	0	0	0	0	0	0	0	0	0	0
Soltu.Atl.06_2G005930.1	25.4298	25.8094	22.3747	3.70316	2.78824	2.43708	8.37202	8.64177	6.974	9.55962	9.02016	9.25372	3.38673	6.53629	3.83894	5.8097	9.14886	7.34482	8.58946	9.53083	11.8305
Soltu.Atl.12_1G005460.1	0.07764	0.089628	0.107759	0.186848	0.150265	0	0	0	0.09039	0.361059	0.168047	0.092868	0.34145	0	0.050486	0.098902	0	0.110514	0.130332	0.191317	0.048491
Soltu.Atl.10_1G003930.1	0	0	0	0	0.097857	0.156992	0	0.057735	0	0.310322	0.390979	0.123687	0.058428	0.078128	0.0745	0	0.05809	0	0.461037	0.464526	0.161787
Soltu.Atl.07_4G004530.1	3.42827	3.20451	3.76315	3.47598	3.5812	2.84619	3.94616	4.30098	4.5867	5.27572	4.18147	4.22604	2.40594	2.05518	2.09888	5.23087	4.74872	4.2157	4.48493	4.75228	4.2704
Soltu.Atl.05_2G001320.1	131.613	174.699	137.821	284.898	257.978	371.653	491.736	607.892	653.968	1014.12	1029.86	956.879	151.931	171.054	131.132	433.437	743.904	563.838	956.154	807.731	906.047
Soltu.Atl.11_4G001860.1	0	0	0.10445	0.095877	0	0	0.126067	0	0	0	0	0	0.121801	0	0	0	0	0	0	0.146637	0
Soltu.Atl.02_2G017040.1	0.674982	0.669627	0.727952	0.306765	0.374666	0.24022	0.53167	0.758033	0.76681	0.919598	1.20682	0.543346	0.405179	0.566627	0.816939	0.669126	0.557832	0.674402	0.995789	0.693043	0.774915
Soltu.Atl.07_3G002180.1	94.4312	88.7617	89.3821	42.5674	47.0692	58.6857	54.5995	50.984	49.5066	54.4063	48.3329	56.8244	58.9248	41.5261	52.4421	49.0768	60.8244	60.665	60.3186	60.5893	55.6122
Soltu.Atl.06_2G002620.1	0.106145	0.265922	0.160816	0.433234	0.437841	0.403148	0.111959	0.139991	0.122978	0.361518	0.31846	0.320942	0.146832	0.318044	0.253997	0.078822	0.104895	0.103367	0.307729	0.202905	0.203298
Soltu.Atl.01_0G003730.1	0	0	0	0	0	0	0.099507	0	0	0	0	0	0	0	0	0	0	0	0	0.09153	0
Soltu.Atl.11_1G010560.1	0.448308	4.2552	0.382865	0.272105	0.554614	0.542391	1.07692	0.403588	2.58975	0.789837	0.531692	0.242726	0.403925	1.15911	1.3617	0.376718	0.269361	0.502175	0.639387	0.339675	0.359482
Soltu.Atl.01_2G005460.1	1.63623	1.91947	1.95489	1.19156	1.66012	1.40029	1.57274	1.26684	1.35031	0.79871	0.54651	0.788323	0.764056	0.669335	0.801623	2.06654	1.09712	0.777806	0.645993	0.72809	0.803172
Soltu.Atl.01_1G000390.1	1.21382	1.42316	0.785473	1.24796	1.70115	1.8198	1.10136	1.22047	1.19401	0.949861	1.17108	1.52308	1.21994	1.60424	1.71769	1.05529	1.31495	1.10106	1.32484	0.980807	0.897848
Soltu.Atl.03_2G001950.1	0	0	0	0	0	0	0	0	0	0	0	0	0	0	0	0	0	0	0	0	0
Soltu.Atl.05_3G012620.1	0	0	0	0	0	0	0	0	0	0	0	0	0	0	0	0	0	0	0	0	0
Soltu.Atl.06_2G022100.1	0	0	0	0	0	0.159144	0.067789	0.126195	0	0.235018	0	0.132688	0.124715	0.436154	0.188398	0.950826	0.066691	0	0.128548	0.15587	0.078907
Soltu.Atl.07_3G018760.1	3.10017	3.56908	3.33314	2.45421	3.20274	3.29369	4.77743	5.42821	4.10915	3.1589	3.90625	3.24501	1.91821	2.49918	1.7976	4.42356	5.90023	5.49419	4.43429	3.4753	4.02294
Soltu.Atl.01_2G018270.1	2.67013	2.65903	2.72383	10.058	13.2034	19.8636	44.6619	54.9625	10.2666	9.22949	12.565	9.2242	43.306	13.9219	12.3651	11.8537	20.8187	13.2123	8.57934	7.57041	37.696
Soltu.Atl.01_3G030110.1	0.010476	0	0	0.212953	0.058112	0	0.2549	0.221955	0.315957	0.399539	0.814128	0.385922	0.33524	0.170208	0.463709	0.137782	1.12174	0.264039	0.314614	0.567454	0.28281
Soltu.Atl.09_4G010700.1	17.921	21.1928	22.2154	16.8009	8.22718	15.1677	36.8942	34.5617	34.8669	28.9049	32.213	27.2276	2.31175	2.30929	2.3758	17.3975	30.6434	44.8164	28.3471	37.0621	31.4686
Soltu.Atl.03_0G003710.1	596.433	675.886	761.845	388.539	678.971	308.257	162.858	205.175	124.747	101.346	24.8151	88.4409	924.478	1202.32	716.345	179.769	61.1373	146.144	59.6095	79.3987	112.248
Soltu.Atl.02_1G018000.1	4.28468	4.17489	3.92359	3.79794	3.86665	4.90098	4.40266	4.99162	4.55527	3.64169	4.16754	3.97181	3.48872	3.7636	4.4631	3.77137	5.03008	5.08789	4.17547	4.84967	4.77084
Soltu.Atl.03_2G002600.1	0	0	0	0	0	0	0	0	0	0	0	0	0	0	0	0	0	0	0	0	0
Soltu.Atl.03_3G022820.1	0.78307	0.911197	0	0.355972	0.474814	0.626672	0	0.48116	0.315029	0.276621	0.508072	0.772982	0.393279	0.235972	0.152547	0.275242	0.259303	0	0.285328	0.512544	0.257773
Soltu.Atl.10_4G001280.1	25.1118	23.7605	20.9737	37.4083	39.5445	44.1831	34.336	41.7166	30.359	30.1292	32.0589	29.1473	27.7567	31.9656	24.5095	33.7405	31.3488	30.5984	30.3809	26.2987	27.3823
Soltu.Atl.02_3G019670.1	0	0	0	0	0	0	0	0	0	0	0	0	0	0	0	0	0	0	0	0.027945	0
Soltu.Atl.08_2G012630.1	3.12546	3.67294	3.28686	4.48667	3.00308	4.81318	4.56226	5.3542	5.68885	2.44811	2.48283	2.56704	3.0251	2.47076	3.07562	4.97832	6.29815	6.83176	2.77711	2.66668	3.64245
Soltu.Atl.04_3G006080.1	0	0	0	0.138943	0	0	0.531583	0.309966	0	0	0	0	0	0.258101	0.098847	0	0.445605	0	0	0	0
Soltu.Atl.03_1G030310.1	0	0	0	0.022454	0.048404	0.081093	0	0.017889	0	0	0	0.034993	0.038443	0.139388	0.060947	0	0	0	0	0	0
Soltu.Atl.02_3G008710.1	0.224495	0.722907	0.785578	1.02655	1.44993	1.42454	1.26452	1.37777	1.60644	1.91588	2.55605	1.78955	0.825305	0.551674	0.727762	1.10993	1.39861	1.52245	1.5841	1.91153	1.94557
Soltu.Atl.01_1G003840.1	0.23398	0.427718	0.416088	0	0	0	0.167422	0	0.201913	0	0.275151	0.490915	0	0	0.090754	0.141819	0.306912	0	0	0.089641	0.14598
Soltu.Atl.03_3G012720.1	0.055513	0	0.07245	0	0	0	0.181642	0.106279	0	0	0	0.071394	0.181058	0.089353	0.096731	0.54872	0.139106	0.195196	0.357859	0	0.163662
Soltu.Atl.07_1G015360.1	4.61604	3.92507	3.35446	0.687484	0.519827	0.418615	2.59694	1.93118	2.56827	2.58015	2.79782	3.19069	1.06782	0.899312	1.25449	2.75954	1.64061	2.12029	3.06833	2.76077	3.20055
Soltu.Atl.03_1G023660.1	0	0	0	0	0	0	0	0	0	0	0	0	0	0	0	0	0	0	0	0	0
Soltu.Atl.03_3G023190.1	2.80682	3.17489	3.43435	1.80783	2.53864	1.97121	3.45408	3.58642	4.41228	3.81188	5.45855	4.45528	1.94739	2.40567	2.83755	4.86192	3.91442	3.52899	5.17115	4.65365	4.33765
Soltu.Atl.07_2G006510.1	6.87645	0.456335	0.625386	0.947395	1.52444	0.946434	2.37207	1.86664	1.39253	0.535726	1.33489	0.607761	0.906679	0.36736	0.571505	0.955074	1.79926	1.15052	0.377844	0.687222	7.12957
Soltu.Atl.04_2G004210.1	3.37163	3.6873	2.80784	1.91552	2.55991	1.96922	1.27084	1.67214	1.89211	1.53734	1.35354	1.82855	1.98095	2.73142	2.03118	1.93258	1.39256	2.04964	2.01434	1.31468	1.13633
Soltu.Atl.06_0G011190.1	0	0	0	0	0	0	0	0	0	0	0	0	0	0	0	0	0	0	0	0	0
Soltu.Atl.01_4G005720.1	0	0	0	0	0	0	0	0	0	0	0	0	0	0	0	0	0	0	0	0	0
Soltu.Atl.09_3G009940.1	0	0	0	0	0	0	0	0	0	0	0	0	0	0	0	0	0	0	0	0	0
Soltu.Atl.01_3G017700.1	0	0	0	0	0	0.056458	0	0	0	0	0	0	0	0	0	0	0	0	0	0	0
Soltu.Atl.02_1G008650.1	5.31036	5.38354	5.93821	14.229	8.429	10.9194	10.6053	11.2478	11.4308	10.8981	7.8722	9.92751	4.16609	4.46331	4.81237	9.96438	12.1521	11.035	8.74115	9.55194	9.71717
Soltu.Atl.06_2G009130.1	1.07275	0.885632	1.11061	4.35058	4.90149	4.93307	1	0.857709	1.50775	2.78939	1.17589	2.0154	1.20961	1.37467	2.85173	2.9849	1.61184	1.22155	1.23408	1.13121	0.588206
Soltu.Atl.S121750.1	0.038351	0.151368	0.187516	0	0	0	0.044769	0.180106	0.042281	0.041531	0.121665	0.111025	0	0	0	0	0.194311	0	0.180766	0	0.09432
Soltu.Atl.10_0G012830.1	0.078924	0.083994	0.084419	0.068987	0.098746	0.124678	0.208993	0.207348	0.077396	0.155082	0.084505	0.215519	0.124564	0.414821	0.073132	0.081452	0.150677	0.23045	0.275765	0.103512	0.034991
Soltu.Atl.07_0G014680.1	0.589831	0.901483	0.436848	0.104835	0.081513	0.060441	0.911993	0.906437	0.945219	1.90488	3.65886	2.44827	0.023356	0.109401	0.091774	0.486221	0.892588	1.07547	2.5973	2.65172	3.33477
Soltu.Atl.03_2G003550.1	0	0	0	0	0	0	0	0	0	0	0	0	0	0	0	0	0	0	0	0	0
Soltu.Atl.04_1G004870.1	0	0.114836	0	0.092958	0.085429	0.216332	0.528305	0.372934	0.606378	1.45854	1.5832	1.34004	0.077099	0.067408	0.069518	0.109958	0.659287	1.13009	1.51891	0.829096	1.22679
Soltu.Atl.08_0G001800.1	0	0	0	0	0	0	0.04674	0	0	0	0	0.049828	0	0	0	0	0.134364	0.139314	0	0	0
Soltu.Atl.09_3G024330.1	0.686593	0.521182	0.731908	0.85163	1.41139	0.615111	0.506328	0.487941	0.763743	0.442811	1.35436	0.434513	0.636607	1.25135	1.69379	1.20277	1.21909	0.486844	0.185805	0.156881	0.449122
Soltu.Atl.06_0G010860.1	0.129369	0.06021	0.138531	0	0.060962	0	0	0	0	0	0	0	0.048217	0	0	0.034925	0.059319	0	0.094214	0	0
Soltu.Atl.05_3G014660.1	0	0	0	0	0	0	0	0	0	0	0	0	0	0	0	0	0	0	0	0	0
Soltu.Atl.09_4G018530.1	0	0	0	0	0	0	0	0	0	0	0.096937	0	0	0	0	0	0	0	0	0	0
Soltu.Atl.02_1G009380.1	0.64654	0.868868	1.03837	1.18736	1.20863	4.1779	4.37875	3.90313	3.80015	11.3146	4.81186	5.43492	0.913057	1.0065	0.611731	3.67981	14.9149	4.75491	3.74779	4.29154	3.8666
Soltu.Atl.07_2G008160.1	0	0	0	0	0	0	0	0	0	0	0.08522	0	0	0	0	0	0	0	0	0	0
Soltu.Atl.12_1G004330.1	1.17792	1.40474	1.20023	1.18872	1.38047	0.999189	1.59633	1.91215	1.8459	1.73124	2.03405	2.3758	2.31559	1.55263	1.98541	1.82648	1.80948	1.65365	1.4879	1.23622	1.80204
Soltu.Atl.02_2G014530.1	4.80518	4.70637	4.73	3.87691	3.64731	3.90455	3.25662	3.54328	3.32506	4.30104	4.2438	4.33298	2.90956	2.63668	3.60876	3.36822	3.3423	3.50755	3.96122	3.13663	3.33173
Soltu.Atl.01_3G025760.1	0.323462	0.093714	0.135627	0.156763	0.103162	0.040438	0	0	0.061504	0	0.01009	0	0.208736	0.186755	0.309859	0.123464	0.016421	0.021735	0.045128	0	0
Soltu.Atl.05_4G001940.1	0.608672	0.577015	0.850843	0.602611	0.726851	0.827769	1.91062	1.57102	1.71551	1.31461	0.651587	1.24364	1.10276	0.63057	0.640298	1.36145	1.97488	2.00768	1.19141	2.51747	1.53189
Soltu.Atl.S105010.1	0.064796	0.074994	0.212547	0.072669	0.116263	0.080548	0.02943	0.064786	0.125639	0.193111	0.269336	0.088172	0	0.034252	0.129555	0.022922	0.059855	0	0.11299	0.100135	0.17182
Soltu.Atl.S050000.1	0	0	0.340151	0	0	0	0	0	0	0	0	0	0	0	0	0	0	0	0	0	0
Soltu.Atl.01_2G002110.1	5.48284	4.34792	4.43363	11.6914	13.4373	13.9956	4.35645	5.50914	5.51506	3.72402	2.84899	3.54936	12.8971	14.0444	11.5273	5.70421	4.39103	5.26884	3.35901	3.88652	3.86403
Soltu.Atl.11_1G017960.1	0	0.081803	0	0	0	0	2.85381	1.27384	1.63601	0	0	0.033706	0	0	0	0.550169	2.32444	2.63438	0	0.049107	0
Soltu.Atl.09_3G017030.1	0	0.086419	0	0	0	0	0	0.076896	0.155104	0.184839	0.28507	0.052362	0	0	0	0	0.177108	0	0.05916	0.07928	0
Soltu.Atl.09_3G021670.1	1.09843	0.369782	0.026324	0.358242	1.3851	1.06907	0.506571	0.085123	0.048574	0.314959	0.164562	0.228276	0.553425	0.470042	0.290008	0.11534	0.218797	0.215913	0.457393	0.375345	0.180334
Soltu.Atl.03_1G013020.1	0.039612	0.692813	0.231054	0.327057	0.211384	0.476539	0.339928	0.278513	0.386652	0.482003	0.417452	0.278693	0.113545	0.200443	1.08311	0.285614	0.333458	0.26598	0.273525	0.289706	0.300202
Soltu.Atl.01_3G034510.1	2.53216	1.39101	1.64688	0.596425	0.415141	0.415056	3.14467	2.28446	3.06798	3.49589	2.47208	3.34241	1.93453	2.56409	2.3581	2.19065	3.60875	3.28823	3.80198	5.09936	4.68158
Soltu.Atl.12_1G012100.1	6.95548	9.76502	10.2639	3.79195	3.73569	1.91097	11.5305	11.8169	12.531	12.4497	10.8009	10.3928	7.26647	8.68146	9.5259	9.7459	11.269	13.1956	14.2802	20.0355	20.5746
Soltu.Atl.12_4G006240.1	0	0	0	0	0	0	0	0	0	0	0	0	0	0	0	0	0	0	0	0	0
Soltu.Atl.04_3G007470.1	0.019196	0.018906	0	0	0	0.018129	0	0	0	0.069919	0.042865	0.087791	0	0.033307	0.027303	0.032792	0.020336	0	0.033379	0	0.007896
Soltu.Atl.09_4G012640.1	1.67741	1.53665	2.11838	1.83948	2.19794	1.77339	4.03343	3.58907	3.18857	2.53883	2.02383	2.79587	1.98633	1.55942	2.27633	3.08154	3.13858	3.36031	2.06575	2.94195	2.71461
Soltu.Atl.09_1G006190.1	0.131369	0.066687	0.058862	2.34527	0.953422	2.06607	0.402098	1.0272	0.745587	0.06662	0.483196	0.493315	0.704882	0.744518	0.947531	0.282664	0.343461	0.497042	0.359463	0.694134	0.425918
Soltu.Atl.09_2G001730.1	0.036253	0.057907	0.033951	0.05262	0.0923	0.062643	0	0.080142	0	0	0.013935	0	0	0.066102	0.012602	0.155835	0	0	0.1519	0.092977	0.050497
Soltu.Atl.06_2G012110.1	6.40625	7.0108	6.16384	2.6657	2.74684	2.18336	4.44002	3.92519	3.79031	2.5486	2.0694	3.01832	1.73118	3.05027	2.40986	3.87562	4.40495	3.53477	2.4222	2.96977	2.34973
Soltu.Atl.10_2G003120.1	1.15825	1.55751	2.22911	0.821207	0.469362	0.557072	0.354489	0.127249	0.244761	0.031851	0.09045	0.095017	0.862811	0.697749	1.79313	0.231895	0.076241	0.045346	0.046412	0.172608	0.237767
Soltu.Atl.06_4G000770.1	0.029209	0	0	0	0.048649	0.031494	0	0	0	0.709676	0.770567	0.351965	0	0	0.059358	0	0	0	0.338358	0.36201	0.315471
Soltu.Atl.03_3G024870.1	0.4945	0.420392	0.240397	0.158866	0.550778	0.634253	0	0.097807	0.392084	0.132934	0	0.198799	0.452142	0.891532	0.472454	0.402058	0.458217	0.479134	0.539756	0.057562	0
Soltu.Atl.02_1G013780.1	1.45112	2.049	1.06886	2.2772	2.445	4.33784	4.0595	4.7413	5.35289	4.82648	5.78917	6.18094	1.92227	1.94794	1.67473	6.39636	6.24531	5.91305	5.51033	4.8315	4.55247
Soltu.Atl.03_3G013090.1	0	0	0	0	0	0	0	0	0	0	0	0	0	0	0	0	0	0	0	0	0
Soltu.Atl.10_3G010490.1	0	0	0	0	0	0	0	0.038296	0	0	0	0	0	0	0	0	0	0	0	0	0
Soltu.Atl.08_4G007660.1	4.69458	5.02719	3.76733	3.97948	4.75437	4.7947	1.71366	1.6269	1.70377	2.95408	2.10187	3.16323	4.7721	3.61551	3.72128	2.1648	1.61568	1.3462	2.59414	2.56088	2.5142
Soltu.Atl.11_1G005290.1	0	0	0	0	0	0	0	0.081985	0.208821	0	0.205608	0	0	0	0	0	0.077471	0	0	0	0
Soltu.Atl.03_1G031040.1	1.47951	1.28403	1.03011	2.39087	2.60544	1.44115	1.28377	2.72844	2.69499	2.6776	2.99582	2.68161	1.93805	1.99402	1.62461	1.79726	1.67999	1.89934	2.29697	1.99569	2.61632
Soltu.Atl.07_4G001850.1	0	0	0	0	0	0	0	0	0	0	0	0	0	0	0	0	0	0	0	0	0
Soltu.Atl.02_1G015550.1	1.27805	1.51214	1.59473	2.57626	1.4275	3.06286	2.35123	3.40009	3.22482	1.00777	1.29286	1.0267	0.751132	0.630685	0.686833	2.13933	3.53061	2.75325	1.45807	0.761371	1.22617
Soltu.Atl.01_0G018420.1	0	0	0	0	0	0.047214	0.086526	0.130293	0.06807	0	0.027714	0.337468	0	0	0	0.070827	0	0.035448	0.053726	0.02851	0.066844
Soltu.Atl.S077380.1	0	0	0	0	0	0	0	0	0	0	0	0	0	0	0	0	0	0	0	0	0
Soltu.Atl.02_1G027440.1	0	0.207561	0	0.171698	0.080423	0.234783	0.250719	0.180181	0.276184	4.69706	6.36814	3.67826	0.508431	0.681897	0.446109	0.180955	0.164156	0.075358	4.76707	6.02972	5.41978
Soltu.Atl.S071710.1	0	0	0	0	0	0	0	0	0	0	0	0	0	0	0	0	0	0	0	0	0
Soltu.Atl.11_1G004740.1	0	0	0	0	0	0.082662	0	0	0	0	0	0	0	0	0	0	0	0	0	0	0
Soltu.Atl.07_3G019490.1	0	0	0	0	0	0	0	0	0	0	0	0	0	0	0	0	0	0	0	0	0
Soltu.Atl.S133060.1	0	0	0	0	0	0	0	0	0	0	0	0	0	0	0	0	0	0	0	0	0
Soltu.Atl.S120400.1	3.27593	2.74164	2.94501	1.7977	2.13641	2.4608	4.21487	3.01785	2.29784	2.16832	1.71419	1.96623	0.622704	0.731634	0.897041	1.67127	1.63832	2.36028	2.26325	2.38261	2.60801
Soltu.Atl.02_4G003090.1	0.51248	0.538762	0.098049	0.228797	0.217115	0.275333	0.276199	0.27917	0.102299	0.513746	0.549042	0.35538	0.118736	0.085778	0.098954	0.121559	0.294424	0.13408	0.246579	0.242063	0.300639
Soltu.Atl.10_3G003480.1	0	0	0	0	0	0	0	0	0	0	0	0	0	0	0	0	0	0	0	0	0
Soltu.Atl.02_3G003660.1	0	0	0	0	0	0	0	0	0	0.057196	0	0	0	0	0	0	0	0	0.153679	0	0
Soltu.Atl.06_4G017800.1	7.72609	7.97033	7.43352	11.2476	10.7165	12.7539	5.63217	5.51388	5.11854	6.40605	8.57022	7.0053	13.9442	13.4026	14.3895	8.93824	5.44769	4.11195	7.41049	6.45851	5.97794
Soltu.Atl.03_0G005380.1	0	0	0	0	0	0	0	0	0	0	0	0	0	0	0	0	0	0	0	0	0
Soltu.Atl.10_3G011720.1	0	0	0.078497	0.047958	0	0	0	0	0	0	0	0.069487	0	0	0.051174	0	0	0	0.07211	0	0.045302
Soltu.Atl.03_3G019630.1	0.428054	0.484147	0.564044	0.227909	0.639128	0.243364	0.683278	0.469047	0.468572	0.453006	0.370122	0.421812	0.142361	0.346413	0.385889	0.670507	0.560045	0.382009	0.370253	0.219243	0.367102
Soltu.Atl.06_0G011730.1	10.4072	11.6545	11.606	58.3269	27.8657	37.0612	24.3326	25.076	19.4853	23.3579	21.2995	26.1518	89.681	75.9218	81.8212	95.6628	65.8901	33.0402	20.9644	22.3544	19.3284
Soltu.Atl.11_1G002740.1	6.36882	6.14431	3.66184	2.95277	4.59628	4.33098	7.0884	6.52968	8.15421	22.5708	33.7308	27.0325	1.93936	1.39068	2.61958	13.5233	6.62871	10.2688	25.3674	15.3804	13.5876
Soltu.Atl.11_1G000870.1	0	0	0	0	0	0	0	0	0	0	0	0	0	0	0	0	0	0	0	0.025283	0
Soltu.Atl.08_4G006530.1	0.550047	0.711091	0.795249	0.320808	0.297573	0.186203	0.578103	0.593203	0.512345	0.233813	0.321801	0.60151	0.102405	0.371662	0.317834	0.469268	0.522322	0.594754	0.244988	0.245346	0.453423
Soltu.Atl.S109060.1	0	0	0	0	0	0	0	0	0	0	0	0	0	0	0	0	0	0	0	0	0
Soltu.Atl.01_3G029660.1	0.094056	0.049574	0.029402	0.021548	0	0	0	0	0.030077	1.01078	1.62356	1.29579	0	0	0	0	0.02101	0.088349	1.34615	0.953489	1.10848
Soltu.Atl.S127750.1	0	0	0	0	0	0	0	0	0	0.011836	0	0	0	0	0	0	0	0	0	0	0
Soltu.Atl.04_3G016700.1	0	0	0	0.170332	0.665472	0.840157	0.815593	1.31726	0.53787	0	0.060289	0.116129	2.28788	4.89227	2.03288	6.38146	6.64268	3.43607	0	0.035028	0.040384
Soltu.Atl.12_2G007890.1	2.41731	3.27385	2.22731	20.377	14.0552	19.3458	7.58711	11.083	11.1784	7.5974	7.80608	7.78525	8.79096	10.8884	9.64365	10.445	7.46748	9.92755	6.45609	6.35106	6.20853
Soltu.Atl.02_4G002940.1	5.5885	5.46511	4.93807	3.7834	3.92908	2.88894	3.7435	3.66782	4.65015	3.52633	4.61327	4.17813	4.14437	2.73691	3.96021	4.84531	4.15776	3.34728	4.40518	2.79664	4.0361
Soltu.Atl.06_0G012420.1	0	0	0	0	0	0	0	0	0	0.112058	0	0.340627	0	0	0	0.080247	0	0	0	0	0.07257
Soltu.Atl.10_2G012470.1	0.900824	1.87044	1.43253	5.68458	6.30666	6.37774	0.796377	0.719745	0.746965	0.452261	1.13206	1.48924	9.13599	6.37345	16.4385	1.20944	0.740819	1.19956	0.794327	0.549972	0.886541
Soltu.Atl.01_2G035420.1	0.197091	0.179481	0.198147	0.057891	0	0.207011	0.342195	0.19686	0.465831	0.091355	0.196801	0.273985	0	0	0	0.053155	1.69669	0.132759	0.207384	0	0.236826
Soltu.Atl.02_1G009520.1	0	0	0	0	0	0	0	0	0	0	0	0	0	0	0	0	0	0	0	0	0
Soltu.Atl.01_3G021450.1	0	0	0	0	0	0	0	0	0	0	0	0	0	0	0	0	0	0	0	0	0
Soltu.Atl.08_4G001620.1	0.027924	0	0	0	0	0	0	0	0.038168	0	0	0	0	0	0	0	0	0	0.041808	0	0
Soltu.Atl.09_3G001920.1	7.4846	5.28653	6.44817	11.867	10.5782	9.17366	6.77312	6.05122	6.61011	6.16858	5.15503	5.54922	12.3758	11.2754	11.3067	6.4085	5.64579	5.72347	4.47349	3.72361	3.79632
Soltu.Atl.06_2G008660.1	1.77334	1.89134	1.75934	14.7761	13.8698	14.7247	2.84524	2.90988	2.44978	0.975576	1.06693	0.823933	10.7703	11.2768	13.4275	2.40304	1.56179	2.03043	1.37363	1.01063	1.00895
Soltu.Atl.07_3G015870.1	0	0	0	0	0	0	0	0	0.058157	0	0	0	0.042545	0	0	0	0	0	0	0	0
Soltu.Atl.11_1G016920.1	0.636544	0.617937	0.464407	1.06868	0.459913	1.27804	3.20438	2.43848	2.96188	5.4712	7.43273	4.00857	0.341696	0.235862	0.226954	1.57603	1.82502	2.88182	4.44262	4.21679	5.06041
Soltu.Atl.01_1G002970.1	0.432524	0.3191	0.500763	0.442556	0.122284	0.102677	0.719758	0.29398	0.299888	0.107845	0.271541	0.351356	0.459526	0.110108	0.395641	0.562371	0.368362	0.293984	0.622354	0.507876	0.627037
Soltu.Atl.S043360.1	0	0	0	0	0	0	0	0	0	0	0	0	0	0	0	0	0	0	0	0	0
Soltu.Atl.12_3G022160.1	0	0	0	0	0	0	0	0	0	0	0	0	0	0	0	0	0	0	0	0	0
Soltu.Atl.10_0G016030.1	13.6154	15.4749	14.6346	16.6933	22.6545	21.1758	15.4509	14.9704	15.9016	16.7257	14.3488	15.7735	24.9679	27.9932	19.8396	15.1476	19.3665	16.6167	19.0028	14.432	16.8908
Soltu.Atl.06_4G007200.1	0.18571	0.254039	0	0	0	0.129048	0	0	0	0.021001	0	0	0.268991	0	0	0	0	0	0	0	0.256263
Soltu.Atl.09_3G009630.1	0	0	0	0	0	0	0	0	0	0	0	0	0	0	0	0	0	0	0	0	0
Soltu.Atl.12_4G012520.1	0	0	0	0	0	0	0	0	0	0	0	0	0	0	0	0	0	0	0	0	0
Soltu.Atl.07_2G003070.1	0	0	0	0	0	0	0	0	0	0	0	0	0	0	0	0	0	0	0	0	0
Soltu.Atl.10_2G004470.1	0	0.114393	0.7315	0.576735	0.529306	5.00352	2.53323	6.15706	0.615582	1.41504	5.72269	3.26736	0.952756	0.910284	1.57029	4.32297	7.06448	3.64194	6.71901	1.30991	3.75751
Soltu.Atl.12_4G002520.1	0.863988	1.09876	1.36231	36.3985	29.3332	30.0075	12.4785	11.9687	10.9631	9.38456	9.95587	8.90399	24.9434	21.2981	18.0424	5.58707	10.7602	9.13984	8.69025	12.1773	7.90386
Soltu.Atl.04_1G017030.1	0	0	0	0	0	0	0	0	0	0	0	0	0	0	0	0	0	0	0	0	0
Soltu.Atl.01_3G028130.1	0	0.23777	0	1.2206	0	0	0.082262	0.983065	0	12.7939	9.88696	8.22287	0	0.107168	0	0	0.068113	0.590259	7.11763	11.1333	7.44168
Soltu.Atl.06_2G025420.1	0.017153	0	0	0.018163	0	0	0	0	0	0	0.014927	0	0.019684	0.036366	0.020556	0.038169	0	0	0	0	0
Soltu.Atl.06_4G018580.1	0	0	0	0	0	0	0	0	0	0.016129	0	0.020031	0	0	0	0	0	0	0	0	0
Soltu.Atl.07_1G016010.1	0	0	0	0	0	0	0	0	0	0	0	0	0	0	0	0	0	0	0	0	0
Soltu.Atl.05_4G015600.1	0	0	0	0.092149	0	0	0	0	0	0.07202	0.184209	0.298809	0	0	0	0	0	0	0.381441	0.119204	0
Soltu.Atl.10_0G017920.1	0	0	0	0	0	0	0	0	0	0	0	0	0	0	0	0	0	0	0	0	0.067159
Soltu.Atl.10_3G005880.1	0	0	0	0	0	0	0	0	0.19133	0	0	0	0.410277	0	0	0	0	0	0	0	0
Soltu.Atl.01_2G035390.1	1.56865	1.78793	26.2793	31.4775	1.06933	1.65538	0.550119	0.777282	0.829395	1.27841	4.1228	1.63414	6.12549	1.60167	11.2471	0.653819	0.615296	0.523911	1.12555	1.05943	1.28207
Soltu.Atl.09_0G007860.1	0	0	0	0	0	0	0	0	0	0	0	0	0	0	0	0	0	0	0	0	0
Soltu.Atl.04_2G017510.1	0	0	0	0	0	1.43646	0	0	0	0	0	0	0	0	0	0	0.020329	0	0	0	0
Soltu.Atl.04_2G000440.1	0.241004	0.857934	0.047689	0.096429	0.031105	0.053688	0	0	0.02853	0.3444	1.04306	1.09889	0.265579	0.062253	0.08177	0	0.031296	0.025742	0.212207	0.184564	0.253767
Soltu.Atl.03_1G009880.1	0	0	0	0	0	0	0	0	0	0	0	0	0	0	0	0	0	0	0	0	0
Soltu.Atl.04_2G020530.1	0.358025	0.304785	0.067474	0.071252	0.504326	0.300768	0	0.205864	0.109361	0.347292	0.400715	0.473802	0.211064	0.450703	0.531838	0.173847	0.278846	0.155312	0.32845	0.08743	0.349286
Soltu.Atl.02_1G014200.1	2.38062	2.65048	1.38484	3.08062	2.81415	4.44644	6.03047	5.80422	5.74624	2.23749	2.98342	3.30558	2.38282	1.81579	2.01038	5.8923	7.43661	7.86602	3.74328	2.85049	2.63737
Soltu.Atl.03_4G000710.1	0.870278	0.956741	0.803545	2.17323	2.11843	1.77441	1.76252	1.62069	1.95651	3.43106	2.68439	3.18544	1.467	1.66525	1.38223	1.46799	1.69318	1.97702	2.95116	2.48017	1.97823
Soltu.Atl.01_4G014020.1	0.915004	0.816748	0.692438	3.88655	2.97743	2.7536	0.788013	2.16317	1.29449	1.7811	2.68736	2.60955	2.88559	3.68819	3.71669	4.27283	4.57472	1.0763	1.37071	1.81536	1.06688
Soltu.Atl.07_3G010340.1	0.159782	0.237116	0.130021	0.241884	0.12551	0.130254	0.161139	0.205513	0	0.414328	0.16121	0.163818	0.662066	0.683144	0.339029	0.084752	0.108526	0	0.083975	0.291127	0.082277
Soltu.Atl.10_3G010230.1	0.030404	0.026737	0	0	0	0	0	0	0	0.054608	0	0	0	0	0	0	0	0	0	0	0
Soltu.Atl.07_3G021130.1	1.71073	1.21988	1.58632	1.94582	1.60643	2.32491	3.36983	3.36002	2.9902	3.05385	3.36125	3.22267	0.709485	1.47031	0.910351	2.72847	3.19443	3.23485	2.97838	3.01107	3.30534
Soltu.Atl.02_2G031610.1	4.16523	2.71082	1.83369	1.32454	2.11474	1.7382	1.78962	1.49689	2.82356	1.69435	1.55614	1.87963	1.73625	2.41023	1.41884	3.11065	1.54865	1.45694	1.38352	0.840364	1.3545
Soltu.Atl.01_0G002120.1	0.07837	0.103148	0	0	0	0	0	0	0.146352	0.0645	0	0	0	0	0	0	0	0.129827	0	0	0
Soltu.Atl.S132260.1	0.591032	0.65468	0.885172	0.321964	0.416822	0.507789	0.498661	0.654822	1.04906	0.332127	0.560056	0.208344	0.089921	0.212157	0.118628	0.643291	0.823726	0.910473	0.229487	0.424126	0.572176
Soltu.Atl.02_1G002650.1	0	0	0	0	0	0	0	0	0	0	0	0	0	0	0	0	0	0	0	0	0
Soltu.Atl.11_3G012400.1	0	0	0	0	0	0	0	0	0	0	0	0	0	0	0	0	0	0	0	0	0
Soltu.Atl.S123180.1	0	0	0	0	0	0	0	0	0	0	0	0	0	0	0	0	0	0	0	0	0
Soltu.Atl.10_2G012290.1	7.81415	6.07031	8.46574	1.11089	1.20704	6.01813	2.89422	2.09267	11.9019	1.99818	1.13516	1.2579	1.21604	2.0987	1.16678	1.71408	2.13596	2.17448	1.36432	2.8446	5.13163
Soltu.Atl.01_1G023940.1	0.833444	1.34743	0.918969	7.79536	4.38289	2.19999	3.28449	10.7206	7.28632	6.50997	1.75376	3.19318	4.01271	2.0333	1.08312	2.30708	2.16705	6.8306	1.70141	4.30151	4.72158
Soltu.Atl.04_0G002160.1	322.13	292.227	361.004	228.761	206.619	184.505	322.218	318.537	302.218	209.416	223.245	210.548	234.037	189.998	211.799	263.249	283.167	300.639	266.137	249.473	245.652
Soltu.Atl.03_2G023010.1	2.50288	2.76665	2.85725	0.650806	0.320257	0.373907	2.97893	3.16125	3.77996	3.58023	3.12509	3.0716	0.343182	0.211324	0.335013	2.32135	2.57177	3.92308	2.6201	2.75247	3.37615
Soltu.Atl.03_1G010700.1	0	0	0	0	0	0.034342	0.028964	0.06603	0.098394	0.129907	0.174437	0.067573	0.042179	0.030198	0	0.057259	0.039342	0.049492	0.06791	0.06097	0.104177
Soltu.Atl.07_2G011560.1	17.9489	18.699	19.5421	11.9702	13.847	11.3394	6.98839	7.03036	5.99268	7.88761	7.71064	8.06427	16.6149	11.4272	17.3082	5.11586	6.58883	6.36514	8.9831	7.67234	6.85035
Soltu.Atl.03_3G021750.1	6.10497	5.83744	5.20956	10.6871	7.53202	10.0244	6.0307	6.21191	7.02776	6.26301	5.16287	5.52717	4.51848	5.81566	3.4004	6.47501	6.61005	6.54029	6.14358	4.77689	6.07747
Soltu.Atl.S035480.1	3.00541	1.96788	2.50121	2.35399	2.59486	2.74659	1.34716	1.29134	2.02821	1.46124	2.5456	2.25764	1.89606	2.45447	1.09345	0.796266	0.570574	1.15769	2.34594	1.08224	1.08048
Soltu.Atl.09_3G003710.1	0	0	0	0	0	0	0	0	0	0	0	0	0	0	0	0	0	0	0	0	0
Soltu.Atl.04_4G016060.1	26.27	36.5029	31.7273	13.8283	24.2347	16.1669	44.5391	44.8841	45.1587	43.1823	34.1589	36.287	28.831	40.9671	32.3704	53.4833	40.2258	44.3483	43.0039	48.7477	47.8509
Soltu.Atl.05_3G021260.1	0	0.609416	0	1.21716	1.02382	3.02942	2.73407	2.59392	2.59786	5.8656	7.81588	7.60905	0.567497	1.12799	0.921414	1.08502	7.82096	3.79577	6.19213	7.4753	5.26783
Soltu.Atl.03_1G026800.1	0	0	0	0	0	0	0	0	0	0	0	0	0	0	0	0	0	0	0.031114	0	0
Soltu.Atl.S006040.1	0	0.274408	0	0	0	0.833737	0.972315	0	0.122415	0.106731	0	0.110671	0	0	0.978367	0.201319	0.30593	0.469718	0.126153	0.128715	0.15475
Soltu.Atl.01_1G013710.1	0.838866	0.243467	0.413436	0.044871	0.431052	0.420527	0.072246	0.527902	0.347639	0.477281	0.121429	0.281993	0.516234	0.379658	0.335992	0.540212	0.213796	0.387888	1.07035	0.268796	0.119081
Soltu.Atl.02_3G031480.1	0	0	0	0	0	0	0	0	0	0	0	0	0	0	0	0	0	0	0	0	0
Soltu.Atl.S132450.1	0	0	0	0.234441	0	0	0	0	0.132992	0	0	0	0	0.126134	0	0	0	0	0	0	0
Soltu.Atl.01_3G020320.1	0	0	0	0	0	0.054249	0	0	0	0.037593	0.056363	0.206562	0	0	0	0.053667	0.030613	0	0.051057	0.033288	0.082969
Soltu.Atl.12_3G023780.1	0	0	0	0	0	0	0	0	0	0	0	0	0	0	0	0	0	0.097869	0	0	0
Soltu.Atl.08_4G000970.1	0.092643	0.120301	0.139889	0.099129	0.175491	0.243135	0.170484	0.165925	0.142826	0.137657	0.682093	0	0.318184	0.17688	1.01983	0.327926	0.243713	0.245106	0.431748	0	0.136368
Soltu.Atl.12_4G013430.1	9.57431	9.95799	8.68395	3.12258	4.03758	2.6734	12.161	8.23153	8.00543	8.17511	6.69913	7.34016	5.35116	4.96474	6.5834	10.1932	7.9283	9.02315	7.75115	7.56228	7.46737
Soltu.Atl.08_3G011900.1	0.707591	1.23819	1.94602	1.86739	1.81724	1.06078	0.765943	1.29804	1.20779	1.51449	0.500184	1.12475	3.53231	4.17711	3.21495	1.99628	1.12844	0.63394	0.393707	0.596951	0.325712
Soltu.Atl.09_2G016540.1	2.17584	3.98578	3.26325	2.10973	3.71828	3.17893	4.54859	4.35239	4.15696	12.8265	16.256	10.6715	3.1251	3.37723	2.90411	3.52665	6.54662	15.1245	14.448	16.8172	14.7539
Soltu.Atl.01_1G009250.1	0	0	0	0	0	0	0	0	0	0	0	0	0	0	0	0	0	0	0	0	0
Soltu.Atl.08_1G012800.1	0	0	0.080805	8.53045	13.3544	11.3588	5.54363	6.38237	2.66756	0.358009	0.109661	0.367905	20.1376	17.3068	21.8848	16.6287	0.744063	2.10264	0.989687	0.690656	2.37847
Soltu.Atl.06_3G012930.1	0	0	0	0	0	0	0	0	0	0	0	0	0	0	0	0	0	0	0	0	0
Soltu.Atl.03_3G029930.1	0.097832	0.09208	0	0	0	0	0.158474	0.13392	0.131628	0.075617	0.317282	0.139328	0	0.030054	0	0.185713	0.207328	0.341002	0.123607	0.197029	0.191435
Soltu.Atl.S141100.1	0	0	0	0	0	0	0	0	0	0	0	0	0	0	0	0	0	0	0	0	0
Soltu.Atl.04_1G016780.1	4.88854	4.8582	5.05517	3.94395	3.7528	4.63545	6.80025	6.86726	6.89117	3.61225	4.24296	3.54487	2.12535	2.80559	2.33637	7.35121	7.27808	7.1475	3.36475	3.82963	4.53155
Soltu.Atl.02_3G006900.1	1.60377	1.38265	1.15484	0.436526	0.530457	0.287115	0.343702	0.213335	0.304397	0.625898	0.671021	0.316233	0.371709	0.29652	0.202545	0.745294	0.294424	0.483327	0.395842	0.518114	0.476182
Soltu.Atl.07_3G010960.1	0.088534	0	0.417098	0.197537	0.249256	0.048526	0.233732	0.155026	0	0.081414	0.188754	0.050107	0.234231	0.460193	1.45507	0.491059	0.254749	0.164455	0.150656	0	0.179108
Soltu.Atl.11_1G015270.1	0	0	0	0	0	0	0	0	0.034886	0	0	0.107734	0	0	0.068044	0	0	0.065811	0	0	0
Soltu.Atl.08_0G000600.1	0	0	0.06315	0.048936	0	0	0.07381	0	0	0.210247	0	0.065761	0	0	0	0	0	0	0	0	0.260423
Soltu.Atl.01_3G006860.1	0	0	0	0	0	0	0	0	0	0	0	0	0	0	0	0	0	0	0	0	0
Soltu.Atl.08_4G005250.1	0	0	0	0	0	0	0	0	0	0	0	0	0	0	0	0	0	0	0	0	0
Soltu.Atl.01_2G033280.1	0	0	0	0	0	0	0	0	0	0	0	0	0	0	0	0	0	0	0	0	0
Soltu.Atl.02_3G030350.1	12.204	14.6788	17.4634	12.7987	13.3119	12.9276	10.4961	10.7412	10.4452	9.65501	9.84695	10.0295	21.8193	25.0943	19.0518	13.0901	9.30111	8.57007	11.7536	13.0916	13.3586
Soltu.Atl.04_2G003360.1	2.68056	2.95949	2.65212	6.10885	5.19282	6.30584	16.9051	15.5596	16.7312	16.8411	13.5593	13.7463	2.51484	3.35743	2.29965	10.2679	14.0179	15.4392	11.348	15.5652	11.7476
Soltu.Atl.11_4G012180.1	0	0	0	0	0	0	0	0	0	0	0	0	0	0	0	0	0	0	0	0	0
Soltu.Atl.12_4G012380.1	2.81176	2.82685	3.79198	3.56839	3.61842	4.16902	6.53202	6.55642	7.65653	7.61084	9.08665	7.1638	1.09899	1.22426	1.70805	3.876	7.53392	7.58296	8.88772	5.51179	8.24442
Soltu.Atl.07_4G011540.1	0.637662	0.547319	0.595788	0.640549	0.737616	0.846999	0.747371	0.625172	0.37328	0.564005	0.741722	0.429579	0.268892	0.93567	0.389588	0.850953	0.352218	0.519423	0.758817	0.397328	0.592507
Soltu.Atl.06_3G021240.1	1.24741	1.59829	2.29577	0.220452	0.474977	0.251948	1.63753	1.36888	1.01736	1.31069	1.61426	1.0739	0.234395	0.123635	0.349748	1.16742	1.50341	1.21818	1.4946	1.54273	1.54856
Soltu.Atl.08_3G003200.1	2.19961	1.95825	1.52118	13.0671	7.56986	6.46871	2.05718	2.21336	1.66601	1.65086	0.872259	11.2475	2.15482	1.30417	3.72376	5.82084	2.54646	1.20822	0.942561	0.929614	0.451755
Soltu.Atl.09_3G015940.1	0	0	0	0	0	0	0	0	0.055138	0.867597	0.304425	0.510051	0	0	0	0	0	0	0.392536	0.697148	0.315284
Soltu.Atl.03_2G014720.1	11.4153	1.66036	1.90042	2.81598	1.3244	3.05322	7.18507	2.30088	19.5301	1.38202	1.80326	1.37798	1.44756	1.24494	0.854865	10.216	2.57789	3.54589	9.47296	13.1186	1.57037
Soltu.Atl.03_4G001440.1	7.77719	5.98083	6.61106	11.4645	10.4505	8.00037	9.30069	8.41011	8.12391	7.86298	7.48738	7.01671	7.58886	5.96759	7.91554	7.09233	6.36154	6.87521	7.00878	6.64961	7.25859
Soltu.Atl.08_2G002140.1	2.67734	3.05758	2.33196	1.56423	2.36575	1.73986	1.44355	1.28491	1.21404	2.05621	2.02254	1.88555	1.25349	2.05478	1.55937	1.75469	1.53994	1.72421	2.07087	1.27519	1.61536
Soltu.Atl.04_2G018890.1	2.91763	3.50582	4.94276	2.71368	4.14821	4.21503	3.05053	3.53909	3.74518	4.02179	3.75554	3.60295	2.2261	3.88967	2.7605	3.3454	4.28279	4.51689	5.6286	2.37267	2.95377
Soltu.Atl.09_4G020560.1	0	0	0	1.85216	2.02822	0	0.550346	0.21258	0	0.560816	1.45177	0	1.15873	1.18426	1.61822	0	0.30278	0	0	0.37144	0
Soltu.Atl.10_0G006230.1	0	0	0	0	0	0	0	0	0	0	0	0	0	0	0	0	0	0	0	0	0.047736
Soltu.Atl.05_3G011740.1	0.166439	0.094214	0.113855	0.554419	0.85506	0.87198	0	0.028849	0.058209	0.042971	0.082677	0.041007	0.573067	0.104305	0.470981	0.028702	0	0.019183	0.062682	0	0
Soltu.Atl.03_3G028240.1	0	0.071019	0	0.045332	0.058492	0.141739	0	0	0.044817	0.062809	0.062379	0	0	0	0	0	0	0	0	0.191626	0.043321
Soltu.Atl.07_3G020260.1	15.0047	15.8561	16.2473	29.9327	27.1446	27.6709	15.416	31.0436	15.6246	14.7413	23.2429	14.5604	24.0535	25.9304	20.7907	15.2927	15.1357	15.9451	16.1108	18.1698	15.4468
Soltu.Atl.12_4G011870.1	0.420801	0.343966	0.185125	1.71567	1.67213	1.53189	0.683005	0.654973	0.4748	0.41347	0.663961	0.547948	1.71052	1.49075	1.80443	0.305151	0.704105	0.555024	0.449053	0.473502	0.34366
Soltu.Atl.04_3G001220.1	0	0	0	0	0.087031	0	0	0.039944	0.044316	0	0	0.021316	0	0.069399	0.043003	0.023167	0.045371	0	0.058406	0.024669	0.043113
Soltu.Atl.08_2G010330.1	0	0	0	0.309144	0.329847	0.536862	0	0	0.018701	0.027309	0.038663	0	0.169029	0.151244	0.126124	0	0.026039	0	0.037256	0.017836	0
Soltu.Atl.S102150.1	0	0	0	0	0	0	0	0	0	0	0	0	0	0	0	0	0	0	0	0	0.096139
Soltu.Atl.11_4G004090.1	15.3905	13.7343	14.4641	13.5734	15.8602	17.5862	17.3235	16.6735	16.9651	15.0163	15.96	14.6434	13.4349	14.0386	12.9755	17.8604	16.0238	17.2289	14.5173	12.5696	14.2126
Soltu.Atl.05_2G008840.1	0	0	0	0	0	0	0	0	0	0	0	0	0	0	0	0	0	0	0	0	0
Soltu.Atl.06_2G001870.1	1.23358	1.89296	1.15584	2.2779	2.56598	3.54555	2.26426	1.52447	2.39303	1.48292	2.23513	2.76446	1.85736	3.02317	2.36652	2.66265	2.28743	1.40298	1.69899	1.56451	1.5068
Soltu.Atl.08_3G008520.1	0	0	0	0	0	0	0	0	0	0	0	0	0	0	0	0	0	0	0	0.027929	0
Soltu.Atl.05_1G001620.1	1.36486	0.962892	1.18187	0.285059	0.291132	0.4219	0.806998	0.371476	0.613294	0.834713	1.14401	1.34742	0.30502	0.353958	0.269396	0.453812	0.329885	0.48742	0.869422	1.32743	1.22593
Soltu.Atl.06_1G008410.1	0	0	0	0	0	0	0	0	0	0	0	0	0	0	0	0	0	0	0	0	0
Soltu.Atl.03_3G031380.1	5.79501	4.02386	4.40362	17.1439	23.8832	20.264	11.2683	10.8759	10.3651	10.4617	10.9683	9.46881	13.4568	13.435	16.3258	9.56482	11.9522	11.0896	11.201	12.0146	11.5933
Soltu.Atl.06_0G008140.1	0	0	0	0	0	0	0	0	0	0	0	0.11126	0	0	0	0	0	0	0	0	0
[truncated: 112,302 more rows]

[truncated: 1 more sheets: S11]
